# Supplementary material for: Micron-resolution fiber mapping in histology independent of sample preparation
Source: Nat Commun. 2025 Nov 5;16:9572. doi: 10.1038/s41467-025-64896-9 (PMC12589536; doi:10.1038/s41467-025-64896-9)
Supplement: Supplementary file 6 — Source Data file [file 41467_2025_64896_MOESM6_ESM.zip]

Archive with 9 entries (8 files):
- SourceData/
- SourceData/Figure1.xlsx
- SourceData/Figure2.xlsx
- SourceData/Figure3.xlsx
- SourceData/Figure4.xlsx
- SourceData/Figure5.xlsx
- SourceData/FigureS10.xlsx
- SourceData/FigureS11.xlsx
- SourceData/FigureS7.xlsx
