# Supplementary material for: Micron-resolution fiber mapping in histology independent of sample preparation
Source: Nat Commun. 2025 Nov 5;16:9572. doi: 10.1038/s41467-025-64896-9 (PMC12589536; doi:10.1038/s41467-025-64896-9)
Supplement: Supplementary file 6 — Source Data file [file 41467_2025_64896_MOESM6_ESM.zip › SourceData/Figure1.xlsx]

## Sheet: Sheet1
Panel G – Azimuthal intensity signals				Panel H – Fiber orientation distributions
					corpus callosum				corona radiata		U-fiber
phi (°)	corpus callosum	corona radiata		phi (°)	50um	500um	1mm		500um		50um	500um
0	132.397	96.3557		0	38.5691	400.327	829.671		15.7754		0.824277	45.2272
10	118.034	95.1167		1	27.8985	616.458	1293.25		22.0328		0	44.6279
20	106.226	101.079		2	17.1938	815.758	1759.62		27.7759		0	43.8273
30	97.4535	104.14		3	9.22517	969.13	2178.01		30.9661		0.23711	42.9872
40	93.8281	103.773		4	3.91381	1063.7	2515.5		31.8884		2.74775	42.7819
50	89.6654	98.2246		5	0.777042	1088.81	2741.58		31.5004		6.41919	43.9565
60	88.1879	94.5159		6	0	1035.43	2830.22		30.7503		9.6959	47.1644
70	86.4249	91.8911		7	0	919.335	2822.24		30.0708		10.999	51.6513
80	82.9454	90.5636		8	0	775.411	2809.94		29.132		9.29228	55.5598
90	91.0765	96.3355		9	0	639.021	2886.97		27.5427		5.67746	57.0029
100	80.7532	92.6556		10	0.237681	541.16	3116.49		25.0003		1.78217	54.7147
110	87.0032	96.206		11	0.220556	495.327	3439.72		21.9709		0	49.9645
120	85.1753	97.4869		12	0.0832105	510.645	3767.38		19.3159		0	44.6682
130	87.5716	96.6286		13	0	595.665	4011.29		17.8987		0	40.712
140	92.3864	116.368		14	0	736.668	4126.09		18.111		0	38.7784
150	100.165	105.693		15	0	890.995	4122.04		19.1348		0.332545	37.9579
160	101.199	104.954		16	0	1014.05	4013.16		19.9612		0.357902	37.2318
170	112.453	95.1792		17	0.0153855	1065.86	3814.23		19.6402		0.16311	35.728
180	124.513	99.1676		18	0.0170951	1040.57	3545.97		18.3052		0	33.6823
190	115.339	95		19	0.00815183	947.654	3231.77		17.0385		0	31.8362
200	100.879	97.6134		20	0	796.668	2894.99		16.9541		0	30.9327
210	96.7418	97.1199		21	0	603.978	2550.71		18.9179		0	31.3557
220	87.5401	104.417		22	0	401.126	2195.59		22.6449		0	32.6743
230	82.9745	105.077		23	0	221.706	1823.78		27.5169		0	34.3447
240	83.7353	98.7783		24	0.000924438	97.413	1431.08		32.9188		0	35.8338
250	82.693	97.5364		25	0.00128723	31.5287	1038.14		38.4012		0.00110525	36.7701
260	79.4193	97.0174		26	0.00074005	5.44737	684.711		43.7601		0.299827	36.9092
270	85.3864	97.6796		27	8.54363e-06	0.000259399	411.039		48.8111		0.666485	36.0101
280	82.1443	92.2774		28	0	0	244.555		53.3154		0.943054	34.0123
290	81.2263	99.1258		29	0	0	161.387		56.5592		0.974976	31.5928
300	89.8251	100.416		30	0	0	124.832		57.5852		0.738556	29.6166
310	87.2485	96.9936		31	4.87375e-05	0.132931	98.663		55.4364		0.377769	28.9295
320	96.5085	114.208		32	9.41032e-05	0.249151	65.2083		50.2156		0.0475667	29.5988
330	95.6004	105.036		33	6.37162e-05	0.166767	30.9148		44.7438		0	30.6622
340	110.636	104.39		34	9.67531e-06	0.023755	3.84198		42.2711		0	31.0867
350	121.604	103.265		35	0	0	0		45.8583		0	29.9938
360	132.397	96.3557		36	0	0	0		55.094		0.0111399	27.6714
				37	0	0	0		66.5268		0.0363566	24.9401
				38	1.86596e-06	0.00529233	0.851733		76.6027		0.028308	22.6218
				39	6.6597e-06	0.0176771	2.84491		82.4845		0.00735219	21.2171
				40	5.26653e-06	0.0138216	2.2244		84.6593		0	20.4955
				41	1.42698e-06	0.00363186	0.584501		84.5767		0	20.1258
				42	0	0	0		83.6847		0	19.7787
				43	0	0	0		83.3466		2.24661e-05	19.1581
				44	0	0	0		84.8002		0.00248602	17.9939
				45	0	0	0		89.2729		0.0022689	16.0167
				46	4.5344e-07	0.00120736	0.194309		97.6022		0.000832754	13.1052
				47	4.2077e-07	0.00110685	0.178133		107.239		0	9.74265
				48	1.58747e-07	0.000409316	0.0658742		113.896		0	6.56638
				49	0	0	0		113.275		0	4.20642
				50	0	0	0		103.695		0	2.99273
				51	0	0	0		90.1756		0.000161868	2.85851
				52	0	0	0		78.7979		0.000176376	3.70972
				53	2.93518e-08	7.84908e-05	0.0126321		75.3157		8.23747e-05	5.39564
				54	3.26134e-08	8.59749e-05	0.0138365		79.5159		0	7.33718
				55	1.55518e-08	4.0382e-05	0.00649896		85.9604		0	8.75965
				56	0	0	0		89.0346		0	8.88947
				57	0	0	0		84.5064		0	7.45034
				58	0	0	0		74.5523		9.81167e-06	5.2966
				59	0	0	0		63.2052		1.33093e-05	3.43893
				60	1.76361e-09	4.74799e-06	0.000764127		54.4568		7.51481e-06	2.82864
				61	2.45573e-09	6.48742e-06	0.00104407		50.1306		0	3.50476
				62	1.41185e-09	3.68285e-06	0.000592707		48.8421		0	4.79145
				63	1.63036e-11	5.27117e-10	8.5072e-08		48.9482		0	5.99376
				64	0	0	0		48.8742		0	6.58811
				65	0	0	0		47.6377		4.93317e-07	6.75061
				66	0	0	0		44.5609		8.51043e-07	6.83581
				67	9.29808e-11	2.53603e-07	4.08142e-05		38.9698		4.9089e-07	7.19778
				68	1.79527e-10	4.75322e-07	7.6497e-05		30.8719		4.35768e-08	8.17048
				69	1.21556e-10	3.18153e-07	5.12026e-05		22.0209		4.31776e-08	10.0612
				70	1.84586e-11	4.53199e-08	7.29365e-06		14.4468		3.21342e-07	13.1755
				71	0	0	0		10.0768		3.99474e-07	17.6943
				72	0	0	0		8.95669		0	22.8586
				73	0	0	0		9.4848		0	27.4797
				74	3.55998e-12	1.00965e-08	1.6249e-06		10.0039		0	30.3714
				75	1.27065e-11	3.37237e-08	5.4274e-06		9.20041		0	31.3826
				76	1.00493e-11	2.63682e-08	4.24362e-06		7.35402		2.69695e-06	32.7166
				77	2.72343e-12	6.92867e-09	1.11508e-06		5.20576		7.26035e-06	36.9017
				78	0	0	0		3.48939		7.89623e-06	46.3053
				79	0	0	0		2.54916		0	60.8147
				80	0	0	0		2.15327		0	78.3745
				81	0	0	0		2.02341		0	96.8769
				82	8.80543e-13	2.30334e-09	3.70696e-07		1.89999		0	114.304
				83	8.30377e-13	2.11158e-09	3.39837e-07		1.68536		2.41594e-05	129.006
				84	3.23473e-13	7.80864e-10	1.25674e-07		1.3651		9.09636e-05	139.425
				85	0	0	0		0.925602		0.000115885	144.068
				86	0	0	0		0.408228		3.39312e-05	144.023
				87	0	0	0		0		0	143.791
				88	0	0	0		0		0	148.106
				89	2.25008e-13	1.49507e-10	2.40982e-08		0.287902		0	160.827
				90	4.27771e-13	1.63522e-10	2.63955e-08		1.12241		0.000160071	179.186
				91	3.68249e-13	7.65848e-11	1.23973e-08		2.11214		0.00109859	197.389
				92	0	0	0		2.96664		0.00163478	209.637
				93	0	0	0		3.44522		0.000863445	212.278
				94	0	0	0		3.53805		0	206.549
				95	0	0	0		3.30214		0	194.364
				96	1.70376e-12	6.69324e-12	1.45214e-09		2.79546		0	177.693
				97	4.70051e-12	5.9786e-12	1.97662e-09		2.1272		5.22252e-05	159.386
				98	5.18857e-12	4.50545e-14	1.11414e-09		1.48225		0.0127319	142.984
				99	1.31733e-13	0	1.58265e-13		1.05164		0.0223295	132.047
				100	0	1.22276e-11	0		1.00034		0.016237	128.721
				101	0	2.42355e-11	0		1.2673		0	129.388
				102	0	1.88027e-11	0		1.67541		0.112563	128.955
				103	1.48761e-11	0	2.79798e-11		2.04672		0.810802	122.44
				104	5.84971e-11	0	0		2.24981		2.51436	109.254
				105	7.56879e-11	0	0		2.27268		5.51362	94.6135
				106	2.41225e-11	0	0		2.12218		9.06354	84.1326
				107	0	1.68732e-10	3.68471e-10		1.80918		11.9617	82.5526
				108	0	3.59588e-10	8.19223e-10		1.4179		13.0071	88.0098
				109	0	3.28503e-10	7.64348e-10		1.09682		11.6779	95.6238
				110	9.33888e-11	0	0		0.996584		8.94503	100.507
				111	7.0383e-10	0	0		1.23262		5.97842	99.6212
				112	1.06405e-09	0	0		1.75718		3.89024	94.1363
				113	5.84531e-10	0	0		2.47524		2.94889	85.8027
				114	0	1.71209e-09	4.06956e-09		3.29042		2.78206	76.34
				115	0	4.63204e-09	1.10128e-08		4.03376		3.00148	66.986
				116	0	5.0542e-09	1.2018e-08		4.42895		3.26241	58.6012
				117	0	1.60903e-12	3.82076e-12		4.19102		3.39158	52.036
				118	8.11857e-09	0	0		3.11501		3.25792	47.8116
				119	1.44898e-08	0	0		1.69042		2.7348	45.1051
				120	1.08072e-08	0	0		0.763424		1.86309	42.7506
				121	0	1.51863e-08	3.61148e-08		1.18196		0.898323	39.6017
				122	0	5.78385e-08	1.37547e-07		3.28248		0.110059	35.2879
				123	0	7.39936e-08	1.75966e-07		6.08984		0	30.4648
				124	0	2.21881e-08	5.2766e-08		8.42163		0	25.8586
				125	8.85907e-08	0	0		9.18274		0	22.1186
				126	1.91613e-07	0	0		8.87722		0.0257453	19.3153
				127	1.77477e-07	0	0		9.40933		0.0840303	17.2546
				128	0	9.92359e-08	2.35995e-07		12.7307		0.0654286	15.7412
				129	0	6.97814e-07	1.65949e-06		20.2642		0.0169939	14.6501
				130	0	1.04284e-06	2.48e-06		30.9826		0	14.0149
				131	0	5.56803e-07	1.32414e-06		43.1487		0	13.8912
				132	8.91263e-07	0	0		55.0574		0	14.3273
				133	2.46139e-06	0	0		66.6917		5.17376e-05	15.2585
				134	2.7183e-06	0	0		80.5322		0.00574616	16.5313
				135	6.90708e-08	0	0		99.261		0.00524461	17.9899
				136	0	8.07701e-06	1.92081e-05		125.181		0.00192512	19.4286
				137	0	1.42323e-05	3.38462e-05		157.306		0	20.4381
				138	0	1.04211e-05	2.47825e-05		192.96		0	20.5572
				139	7.79775e-06	0	0		229.455		0	19.3416
				140	3.06627e-05	0	0		264.285		0	17.0408
				141	3.96738e-05	0	0		295.422		0.000377552	14.8211
				142	1.26448e-05	0	0		320.91		0.000414918	13.9118
				143	0	8.85533e-05	0.00021059		338.777		0.000196989	15.3579
				144	0	0.000188605	0.000448525		346.717		0	18.8143
				145	0	0.000172246	0.000409622		342.129		0	23.3007
				146	4.89498e-05	0	0		322.405		0	27.8344
				147	0.000368927	0	0		287.028		0	31.6361
				148	0.000557752	0	0		245.195		5.74978e-05	34.389
				149	0.00030641	0	0		208.909		0.00012427	35.8402
				150	0	0.000897414	0.00213416		190.004		0.000118944	35.7657
				151	0	0.00242798	0.00577404		191.048		0	34.3875
				152	0	0.00264927	0.0063003		200.91		0	32.2768
				153	0	8.42755e-07	2.00317e-06		207.354		0	30.0144
				154	0.00425557	0	0		199.525		0	28.2521
				155	0.00759522	0	0		178.571		0.000311516	27.9326
				156	0.00566492	0	0		151.804		0.00117058	30.0724
				157	0	0.0079601	0.0189301		126.579		0.00148991	35.6492
				158	0	0.0303172	0.0720981		107.79		0.000436043	44.0554
				159	0	0.0387853	0.0922361		94.013		0	52.5878
				160	0	0.01163	0.0276576		82.8254		0	58.3992
				161	0.0464369	0	0		71.9018		0	59.1646
				162	0.100439	0	0		60.6834		0.00205571	56.5015
				163	0.0930286	0	0		50.1587		0.0141098	53.8278
				164	0	0.0520169	0.123703		41.3687		0.0209968	54.5636
				165	0	0.365776	0.86986		35.0477		0.0110903	60.4423
				166	0	0.54663	1.29995		30.509		0	69.3624
				167	0	0.291862	0.694083		26.6547		0	78.6922
				168	0.467177	0	0		22.4056		0	85.8836
				169	1.2902	0	0		17.695		0.000669783	89.6725
				170	1.42486	0	0		13.9533		0.185293	89.8012
				171	0.0362045	0	0		12.7314		0.459604	86.0389
				172	0	4.23369	10.2824		15.2741		0.79027	78.542
				173	0	7.46017	19.4554		20.167		1.1439	69.0479
				174	0	5.46243	18.7763		24.6297		1.48487	59.697
				175	4.14373	0	0.16182		25.874		1.77472	52.5982
				176	18.6931	0	0		22.5841		1.97477	48.5712
				177	34.1751	0	12.3948		17.2196		2.04372	46.7319
				178	44.8757	64.0166	146.981		12.8369		1.92091	46.0789
				179	45.8897	204.403	428.348		12.345		1.53714	45.6889
				180	38.5799	400.329	829.664		15.9543		0.82429	45.2272
				181	27.2367	615.789	1292.57		21.5125		0	44.6279
				182	16.1619	814.725	1758.59		26.7875		0	43.8272
				183	8.28591	968.194	2177.11		29.9713		0.237082	42.9872
				184	3.349	1063.15	2514.98		31.2226		2.7477	42.7819
				185	0.638943	1088.68	2741.47		31.2697		6.41914	43.9565
				186	0	1035.55	2830.28		30.8336		9.69586	47.1645
				187	0	919.506	2822.26		30.2441		10.999	51.6514
				188	0	775.509	2809.88		29.2526		9.29232	55.5599
				189	0	639.022	2886.97		27.5637		5.67752	57.0029
				190	0.19427	541.117	3116.83		24.9621		1.78222	54.7146
				191	0.180275	495.287	3440.48		21.927		0	49.9644
				192	0.0680148	510.63	3768.4		19.2943		0	44.6681
				193	0	595.67	4012.16		17.9016		0	40.712
				194	0	736.678	4126.38		18.1232		0	38.7784
				195	0	891.001	4121.63		19.1447		0.332541	37.9579
				196	0	1014.05	4012.22		19.9641		0.357905	37.2318
				197	0.0125752	1065.86	3813.21		19.6379		0.163116	35.728
				198	0.0139729	1040.57	3545.24		18.302		0	33.6822
				199	0.00666322	947.653	3231.48		17.0366		0	31.8362
				200	0	796.67	2895.05		16.954		0	30.9326
				201	0	603.982	2550.89		18.9187		0	31.3557
				202	0	401.129	2195.73		22.6456		0	32.6743
				203	0	221.708	1823.82		27.5171		0	34.3447
				204	0.000755592	97.4143	1431.06		32.9186		0	35.8338
				205	0.00105213	31.5292	1038.1		38.4009		0.0011004	36.7701
				206	0.000604893	5.44749	684.692		43.7598		0.299819	36.9092
				207	6.98974e-06	0.000259399	411.044		48.811		0.666478	36.0101
				208	0	0	244.57		53.3153		0.943051	34.0123
				209	0	0	161.4		56.5592		0.974978	31.5928
				210	0	0	124.837		57.5852		0.73856	29.6166
				211	3.98358e-05	0.132917	98.6614		55.4364		0.377771	28.9295
				212	7.69162e-05	0.24913	65.2051		50.2157		0.0475671	29.5988
				213	5.20794e-05	0.166755	30.9129		44.7439		0	30.6622
				214	7.90865e-06	0.0237553	3.84201		42.2711		0	31.0867
				215	0	0	0		45.8582		0	29.9938
				216	0	0	0		55.0938		0.0111394	27.6714
				217	0	0	0		66.5267		0.0363567	24.94
				218	1.52504e-06	0.0052917	0.851625		76.6026		0.0283082	22.6217
				219	5.44331e-06	0.0176756	2.84464		82.4845		0.00735228	21.217
				220	4.30464e-06	0.0138205	2.22421		84.6593		0	20.4955
				221	1.16637e-06	0.00363167	0.584468		84.5767		0	20.1258
				222	0	0	0		83.6847		0	19.7786
				223	0	0	0		83.3466		2.24499e-05	19.158
				224	0	0	0		84.8001		0.00248603	17.9938
				225	0	0	0		89.2727		0.00226891	16.0166
				226	3.70619e-07	0.00120725	0.19429		97.602		0.000832753	13.1051
				227	3.43919e-07	0.00110677	0.178118		107.239		0	9.74257
				228	1.29753e-07	0.000409299	0.0658709		113.896		0	6.56632
				229	0	0	0		113.275		0	4.20639
				230	0	0	0		103.695		0	2.99272
				231	0	0	0		90.1756		0.00016187	2.85851
				232	0	0	0		78.7978		0.000176379	3.70974
				233	2.39908e-08	7.84824e-05	0.0126306		75.3157		8.23767e-05	5.39567
				234	2.66569e-08	8.59682e-05	0.0138354		79.5159		0	7.33721
				235	1.27116e-08	4.03801e-05	0.00649862		85.9605		0	8.75966
				236	0	0	0		89.0346		0	8.88946
				237	0	0	0		84.5063		0	7.45032
				238	0	0	0		74.5522		9.81156e-06	5.29658
				239	0	0	0		63.205		1.33094e-05	3.43892
				240	1.44149e-09	4.74752e-06	0.000764047		54.4567		7.51489e-06	2.82865
				241	2.00722e-09	6.48688e-06	0.00104397		50.1305		0	3.50478
				242	1.15399e-09	3.68259e-06	0.000592662		48.8421		0	4.79147
				243	1.33343e-11	5.69677e-10	9.26151e-08		48.9482		0	5.99377
				244	0	0	0		48.8742		0	6.58812
				245	0	0	0		47.6377		4.93315e-07	6.75061
				246	0	0	0		44.5609		8.51054e-07	6.83581
				247	7.59949e-11	2.53566e-07	4.0808e-05		38.9698		4.90903e-07	7.19779
				248	1.46738e-10	4.75281e-07	7.64899e-05		30.8719		4.35829e-08	8.17048
				249	9.93563e-11	3.18133e-07	5.11991e-05		22.0209		4.31718e-08	10.0612
				250	1.50889e-11	4.53234e-08	7.29418e-06		14.4468		3.21335e-07	13.1755
				251	0	0	0		10.0769		3.99478e-07	17.6943
				252	0	0	0		8.9567		0	22.8586
				253	0	0	0		9.48481		0	27.4797
				254	2.90981e-12	1.00939e-08	1.62447e-06		10.0039		0	30.3714
				255	1.03859e-11	3.37205e-08	5.42685e-06		9.20041		0	31.3826
				256	8.21422e-12	2.63664e-08	4.24331e-06		7.35402		2.69687e-06	32.7165
				257	2.22623e-12	6.92866e-09	1.11507e-06		5.20576		7.26026e-06	36.9017
				258	0	0	0		3.48939		7.89617e-06	46.3053
				259	0	0	0		2.54916		0	60.8149
				260	0	0	0		2.15327		0	78.3748
				261	0	0	0		2.02342		0	96.8774
				262	7.22068e-13	2.30311e-09	3.70658e-07		1.89999		0	114.305
				263	6.82913e-13	2.11142e-09	3.3981e-07		1.68536		2.41589e-05	129.007
				264	2.67527e-13	7.80838e-10	1.25669e-07		1.36511		9.0963e-05	139.426
				265	0	0	0		0.925606		0.000115885	144.068
				266	0	0	0		0.408231		3.39336e-05	144.023
				267	0	0	0		0		0	143.791
				268	0	0	0		0		0	148.106
				269	2.09577e-13	1.49489e-10	2.4096e-08		0.287905		0	160.827
				270	4.0515e-13	1.63498e-10	2.63933e-08		1.12241		0.000160077	179.186
				271	3.52402e-13	7.65702e-11	1.23965e-08		2.11214		0.00109859	197.389
				272	0	0	0		2.96664		0.00163478	209.637
				273	0	0	0		3.44522		0.000863429	212.278
				274	0	0	0		3.53805		0	206.549
				275	0	0	0		3.30214		0	194.364
				276	1.65075e-12	6.63847e-12	1.45191e-09		2.79546		0	177.693
				277	4.55498e-12	5.83194e-12	1.97627e-09		2.12719		5.24542e-05	159.386
				278	5.02827e-12	0	1.11388e-09		1.48225		0.0127321	142.984
				279	1.27476e-13	0	1.58264e-13		1.05164		0.0223295	132.047
				280	0	1.25785e-11	0		1.00034		0.0162365	128.721
				281	0	2.48536e-11	0		1.2673		0	129.387
				282	0	1.92553e-11	0		1.67542		0.11257	128.954
				283	1.44189e-11	0	2.74932e-11		2.04673		0.810822	122.44
				284	5.66963e-11	0	0		2.24982		2.5144	109.254
				285	7.3357e-11	0	0		2.27268		5.51367	94.6133
				286	2.33789e-11	0	0		2.12218		9.06358	84.1325
				287	0	1.72573e-10	3.72329e-10		1.80918		11.9617	82.5527
				288	0	3.67775e-10	8.27449e-10		1.4179		13.0071	88.0099
				289	0	3.35985e-10	7.71871e-10		1.09682		11.6778	95.6239
				290	9.05164e-11	0	0		0.996583		8.94502	100.507
				291	6.82157e-10	0	0		1.23263		5.97842	99.6211
				292	1.03129e-09	0	0		1.75719		3.89025	94.136
				293	5.66537e-10	0	0		2.47526		2.94889	85.8024
				294	0	1.75095e-09	4.10848e-09		3.29045		2.78206	76.3397
				295	0	4.73739e-09	1.11186e-08		4.03378		3.00148	66.9858
				296	0	5.16928e-09	1.21337e-08		4.42896		3.26241	58.6011
				297	0	1.91835e-12	4.50494e-12		4.191		3.39158	52.036
				298	7.86858e-09	0	0		3.11497		3.25792	47.8116
				299	1.40436e-08	0	0		1.69038		2.7348	45.1051
				300	1.04745e-08	0	0		0.763412		1.86309	42.7507
				301	0	1.55303e-08	3.64582e-08		1.18199		0.898323	39.6018
				302	0	5.91534e-08	1.38866e-07		3.28254		0.110059	35.288
				303	0	7.5678e-08	1.77659e-07		6.08991		0	30.4649
				304	0	2.2697e-08	5.32825e-08		8.42167		0	25.8587
				305	8.58602e-08	0	0		9.18274		0	22.1187
				306	1.85709e-07	0	0		8.87721		0.025748	19.3153
				307	1.72007e-07	0	0		9.40935		0.0840308	17.2546
				308	0	1.01486e-07	2.38244e-07		12.7307		0.0654281	15.7412
				309	0	7.13686e-07	1.67542e-06		20.2644		0.0169931	14.6501
				310	0	1.06657e-06	2.50384e-06		30.9828		0	14.0149
				311	0	5.69492e-07	1.33692e-06		43.1489		0	13.8912
				312	8.63837e-07	0	0		55.0576		0	14.3273
				313	2.38561e-06	0	0		66.6919		5.18892e-05	15.2585
				314	2.63459e-06	0	0		80.5323		0.00574624	16.5313
				315	6.69439e-08	0	0		99.261		0.00524467	17.9899
				316	0	8.26058e-06	1.93922e-05		125.181		0.00192518	19.4286
				317	0	1.45562e-05	3.41716e-05		157.306		0	20.4381
				318	0	1.06588e-05	2.50222e-05		192.96		0	20.5572
				319	7.55725e-06	0	0		229.454		0	19.3416
				320	2.97179e-05	0	0		264.285		0	17.0408
				321	3.84513e-05	0	0		295.422		0.000377548	14.8211
				322	1.22545e-05	0	0		320.91		0.000414919	13.9118
				323	0	9.05666e-05	0.00021261		338.778		0.000196993	15.3579
				324	0	0.000192897	0.000452837		346.717		0	18.8143
				325	0	0.00017617	0.00041357		342.129		0	23.3007
				326	4.74463e-05	0	0		322.404		0	27.8344
				327	0.000357569	0	0		287.028		0	31.6361
				328	0.000540573	0	0		245.193		5.75e-05	34.389
				329	0.000296964	0	0		208.908		0.000124273	35.8402
				330	0	0.000917811	0.00215461		190.004		0.000118949	35.7657
				331	0	0.00248323	0.00582952		191.048		0	34.3875
				332	0	0.00270961	0.00636097		200.911		0	32.2769
				333	0	1.00619e-06	2.35937e-06		207.354		0	30.0145
				334	0.0041245	0	0		199.525		0	28.2522
				335	0.00736129	0	0		178.571		0.000311521	27.9326
				336	0.00549044	0	0		151.803		0.0011706	30.0724
				337	0	0.00814057	0.0191105		126.579		0.00148996	35.6492
				338	0	0.0310067	0.07279		107.79		0.000436115	44.0555
				339	0	0.0396684	0.0931241		94.0136		0	52.5879
				340	0	0.0118972	0.0279293		82.8259		0	58.3993
				341	0.0450038	0	0		71.9009		0	59.1647
				342	0.0973431	0	0		60.6807		0.00205574	56.5015
				343	0.0901636	0	0		50.1557		0.01411	53.8278
				344	0	0.0531962	0.124881		41.3686		0.0209969	54.5636
				345	0	0.374096	0.878212		35.0543		0.0110898	60.4423
				346	0	0.55907	1.31245		30.5211		0	69.3624
				347	0	0.298513	0.700777		26.664		0	78.6922
				348	0.4528	0	0		22.3974		0	85.8836
				349	1.25047	0	0		17.6602		0.000669798	89.6726
				350	1.38098	0	0		13.907		0.185297	89.8014
				351	0.0350898	0	0		12.7147		0.459612	86.0391
				352	0	4.33012	10.3794		15.345		0.79028	78.5422
				353	0	7.6301	19.6263		20.326		1.14391	69.0479
				354	0	5.5871	18.9019		24.7817		1.48488	59.697
				355	4.01679	0	0.0297775		25.8283		1.77472	52.5981
				356	18.1413	0	0		22.136		1.97477	48.5711
				357	33.2439	0	11.4548		16.361		2.04372	46.7318
				358	43.8401	62.9811	145.943		11.789		1.9209	46.0789
				359	45.2109	203.73	427.679		11.5435		1.53713	45.6889
				360	38.5691	400.328	829.673		15.7754		0.824277	45.2272
