# Supplementary material for: Micron-resolution fiber mapping in histology independent of sample preparation
Source: Nat Commun. 2025 Nov 5;16:9572. doi: 10.1038/s41467-025-64896-9 (PMC12589536; doi:10.1038/s41467-025-64896-9)
Supplement: Supplementary file 6 — Source Data file [file 41467_2025_64896_MOESM6_ESM.zip › SourceData/Figure2.xlsx]

## Sheet: Histograms
Panel D – Histograms
43 vs 45			45 vs 49			49 vs 51
Centers (°)	Counts		Centers (°)	Counts		Centers (°)	Counts
-89.85	76		-89.85	134		-89.85	56
-89.55	61		-89.55	143		-89.55	37
-89.25	80		-89.25	132		-89.25	38
-88.95	75		-88.95	131		-88.95	50
-88.65	71		-88.65	157		-88.65	46
-88.35	70		-88.35	138		-88.35	56
-88.05	99		-88.05	139		-88.05	48
-87.75	79		-87.75	138		-87.75	52
-87.45	104		-87.45	125		-87.45	54
-87.15	69		-87.15	140		-87.15	43
-86.85	88		-86.85	149		-86.85	63
-86.55	113		-86.55	181		-86.55	52
-86.25	96		-86.25	155		-86.25	56
-85.95	86		-85.95	157		-85.95	43
-85.65	100		-85.65	151		-85.65	62
-85.35	92		-85.35	166		-85.35	64
-85.05	78		-85.05	127		-85.05	57
-84.75	102		-84.75	159		-84.75	53
-84.45	94		-84.45	138		-84.45	64
-84.15	99		-84.15	127		-84.15	45
-83.85	91		-83.85	150		-83.85	58
-83.55	89		-83.55	157		-83.55	60
-83.25	114		-83.25	167		-83.25	59
-82.95	113		-82.95	154		-82.95	40
-82.65	85		-82.65	168		-82.65	51
-82.35	96		-82.35	180		-82.35	57
-82.05	94		-82.05	174		-82.05	56
-81.75	99		-81.75	162		-81.75	59
-81.45	119		-81.45	150		-81.45	43
-81.15	132		-81.15	157		-81.15	59
-80.85	111		-80.85	180		-80.85	62
-80.55	118		-80.55	170		-80.55	51
-80.25	126		-80.25	162		-80.25	61
-79.95	117		-79.95	157		-79.95	55
-79.65	94		-79.65	163		-79.65	73
-79.35	105		-79.35	164		-79.35	62
-79.05	116		-79.05	161		-79.05	63
-78.75	130		-78.75	177		-78.75	67
-78.45	126		-78.45	180		-78.45	53
-78.15	134		-78.15	156		-78.15	65
-77.85	116		-77.85	151		-77.85	62
-77.55	120		-77.55	141		-77.55	54
-77.25	126		-77.25	173		-77.25	53
-76.95	99		-76.95	168		-76.95	66
-76.65	117		-76.65	154		-76.65	60
-76.35	133		-76.35	163		-76.35	66
-76.05	131		-76.05	159		-76.05	56
-75.75	114		-75.75	170		-75.75	42
-75.45	102		-75.45	149		-75.45	68
-75.15	121		-75.15	167		-75.15	54
-74.85	131		-74.85	176		-74.85	60
-74.55	116		-74.55	157		-74.55	70
-74.25	134		-74.25	189		-74.25	54
-73.95	130		-73.95	163		-73.95	59
-73.65	117		-73.65	167		-73.65	57
-73.35	129		-73.35	162		-73.35	64
-73.05	117		-73.05	194		-73.05	51
-72.75	122		-72.75	159		-72.75	63
-72.45	109		-72.45	174		-72.45	49
-72.15	128		-72.15	171		-72.15	47
-71.85	123		-71.85	154		-71.85	58
-71.55	121		-71.55	172		-71.55	70
-71.25	147		-71.25	182		-71.25	45
-70.95	151		-70.95	169		-70.95	60
-70.65	114		-70.65	156		-70.65	60
-70.35	115		-70.35	156		-70.35	43
-70.05	123		-70.05	163		-70.05	59
-69.75	111		-69.75	180		-69.75	52
-69.45	130		-69.45	172		-69.45	50
-69.15	126		-69.15	149		-69.15	62
-68.85	132		-68.85	158		-68.85	52
-68.55	110		-68.55	177		-68.55	42
-68.25	109		-68.25	176		-68.25	45
-67.95	129		-67.95	173		-67.95	46
-67.65	113		-67.65	177		-67.65	56
-67.35	108		-67.35	156		-67.35	49
-67.05	151		-67.05	175		-67.05	49
-66.75	135		-66.75	176		-66.75	39
-66.45	135		-66.45	143		-66.45	60
-66.15	124		-66.15	159		-66.15	57
-65.85	129		-65.85	176		-65.85	52
-65.55	126		-65.55	165		-65.55	49
-65.25	156		-65.25	178		-65.25	55
-64.95	127		-64.95	173		-64.95	48
-64.65	115		-64.65	155		-64.65	54
-64.35	122		-64.35	159		-64.35	53
-64.05	111		-64.05	167		-64.05	68
-63.75	119		-63.75	154		-63.75	44
-63.45	90		-63.45	173		-63.45	57
-63.15	125		-63.15	170		-63.15	55
-62.85	122		-62.85	178		-62.85	59
-62.55	130		-62.55	184		-62.55	52
-62.25	139		-62.25	194		-62.25	42
-61.95	119		-61.95	183		-61.95	53
-61.65	122		-61.65	188		-61.65	48
-61.35	127		-61.35	191		-61.35	73
-61.05	124		-61.05	174		-61.05	69
-60.75	138		-60.75	175		-60.75	51
-60.45	138		-60.45	186		-60.45	56
-60.15	147		-60.15	192		-60.15	60
-59.85	149		-59.85	206		-59.85	67
-59.55	136		-59.55	189		-59.55	61
-59.25	173		-59.25	173		-59.25	75
-58.95	151		-58.95	183		-58.95	60
-58.65	151		-58.65	183		-58.65	66
-58.35	143		-58.35	189		-58.35	78
-58.05	153		-58.05	187		-58.05	63
-57.75	156		-57.75	201		-57.75	59
-57.45	128		-57.45	169		-57.45	68
-57.15	156		-57.15	200		-57.15	75
-56.85	156		-56.85	204		-56.85	54
-56.55	127		-56.55	238		-56.55	66
-56.25	133		-56.25	217		-56.25	81
-55.95	147		-55.95	215		-55.95	67
-55.65	174		-55.65	224		-55.65	72
-55.35	160		-55.35	213		-55.35	71
-55.05	175		-55.05	210		-55.05	92
-54.75	171		-54.75	227		-54.75	86
-54.45	174		-54.45	195		-54.45	77
-54.15	148		-54.15	270		-54.15	73
-53.85	169		-53.85	235		-53.85	69
-53.55	178		-53.55	214		-53.55	79
-53.25	156		-53.25	246		-53.25	100
-52.95	170		-52.95	243		-52.95	79
-52.65	174		-52.65	237		-52.65	85
-52.35	164		-52.35	255		-52.35	77
-52.05	188		-52.05	234		-52.05	85
-51.75	180		-51.75	242		-51.75	98
-51.45	198		-51.45	256		-51.45	92
-51.15	187		-51.15	266		-51.15	101
-50.85	173		-50.85	252		-50.85	90
-50.55	198		-50.55	245		-50.55	101
-50.25	196		-50.25	222		-50.25	101
-49.95	197		-49.95	272		-49.95	102
-49.65	193		-49.65	297		-49.65	117
-49.35	210		-49.35	275		-49.35	116
-49.05	182		-49.05	319		-49.05	123
-48.75	220		-48.75	288		-48.75	111
-48.45	192		-48.45	280		-48.45	114
-48.15	206		-48.15	318		-48.15	109
-47.85	228		-47.85	300		-47.85	115
-47.55	224		-47.55	327		-47.55	125
-47.25	232		-47.25	325		-47.25	152
-46.95	214		-46.95	313		-46.95	125
-46.65	234		-46.65	335		-46.65	136
-46.35	214		-46.35	331		-46.35	144
-46.05	251		-46.05	336		-46.05	141
-45.75	246		-45.75	355		-45.75	135
-45.45	241		-45.45	360		-45.45	155
-45.15	233		-45.15	339		-45.15	177
-44.85	255		-44.85	350		-44.85	137
-44.55	255		-44.55	358		-44.55	162
-44.25	271		-44.25	387		-44.25	181
-43.95	234		-43.95	367		-43.95	188
-43.65	275		-43.65	397		-43.65	171
-43.35	276		-43.35	401		-43.35	181
-43.05	283		-43.05	409		-43.05	184
-42.75	307		-42.75	417		-42.75	187
-42.45	302		-42.45	424		-42.45	178
-42.15	317		-42.15	448		-42.15	208
-41.85	278		-41.85	442		-41.85	207
-41.55	300		-41.55	461		-41.55	217
-41.25	321		-41.25	485		-41.25	217
-40.95	309		-40.95	456		-40.95	190
-40.65	310		-40.65	467		-40.65	218
-40.35	343		-40.35	492		-40.35	229
-40.05	349		-40.05	501		-40.05	253
-39.75	309		-39.75	509		-39.75	240
-39.45	306		-39.45	492		-39.45	255
-39.15	334		-39.15	553		-39.15	279
-38.85	371		-38.85	568		-38.85	279
-38.55	370		-38.55	578		-38.55	287
-38.25	400		-38.25	599		-38.25	287
-37.95	402		-37.95	593		-37.95	283
-37.65	415		-37.65	607		-37.65	332
-37.35	397		-37.35	627		-37.35	298
-37.05	444		-37.05	634		-37.05	313
-36.75	398		-36.75	632		-36.75	339
-36.45	457		-36.45	637		-36.45	328
-36.15	454		-36.15	727		-36.15	308
-35.85	487		-35.85	711		-35.85	350
-35.55	491		-35.55	790		-35.55	363
-35.25	523		-35.25	772		-35.25	380
-34.95	533		-34.95	816		-34.95	376
-34.65	524		-34.65	833		-34.65	454
-34.35	560		-34.35	854		-34.35	419
-34.05	529		-34.05	888		-34.05	422
-33.75	576		-33.75	926		-33.75	445
-33.45	630		-33.45	969		-33.45	484
-33.15	588		-33.15	956		-33.15	497
-32.85	669		-32.85	974		-32.85	516
-32.55	638		-32.55	1057		-32.55	459
-32.25	660		-32.25	1071		-32.25	547
-31.95	678		-31.95	1046		-31.95	554
-31.65	709		-31.65	1148		-31.65	567
-31.35	700		-31.35	1191		-31.35	565
-31.05	783		-31.05	1172		-31.05	622
-30.75	807		-30.75	1228		-30.75	665
-30.45	819		-30.45	1301		-30.45	635
-30.15	878		-30.15	1302		-30.15	679
-29.85	901		-29.85	1332		-29.85	694
-29.55	914		-29.55	1431		-29.55	794
-29.25	902		-29.25	1495		-29.25	775
-28.95	987		-28.95	1557		-28.95	832
-28.65	1007		-28.65	1588		-28.65	823
-28.35	1066		-28.35	1608		-28.35	905
-28.05	1070		-28.05	1634		-28.05	922
-27.75	1175		-27.75	1707		-27.75	960
-27.45	1117		-27.45	1762		-27.45	978
-27.15	1216		-27.15	1910		-27.15	1028
-26.85	1257		-26.85	1825		-26.85	1074
-26.55	1299		-26.55	1868		-26.55	1107
-26.25	1333		-26.25	2094		-26.25	1170
-25.95	1448		-25.95	2133		-25.95	1178
-25.65	1559		-25.65	2157		-25.65	1252
-25.35	1542		-25.35	2247		-25.35	1243
-25.05	1594		-25.05	2314		-25.05	1334
-24.75	1584		-24.75	2312		-24.75	1365
-24.45	1685		-24.45	2416		-24.45	1395
-24.15	1760		-24.15	2513		-24.15	1507
-23.85	1792		-23.85	2649		-23.85	1620
-23.55	1974		-23.55	2735		-23.55	1572
-23.25	1972		-23.25	2838		-23.25	1615
-22.95	2015		-22.95	2874		-22.95	1748
-22.65	2048		-22.65	3051		-22.65	1793
-22.35	2273		-22.35	3173		-22.35	1893
-22.05	2304		-22.05	3226		-22.05	1898
-21.75	2356		-21.75	3402		-21.75	2016
-21.45	2633		-21.45	3598		-21.45	2045
-21.15	2554		-21.15	3561		-21.15	2231
-20.85	2722		-20.85	3933		-20.85	2250
-20.55	2838		-20.55	3960		-20.55	2268
-20.25	3059		-20.25	4022		-20.25	2494
-19.95	3107		-19.95	4237		-19.95	2467
-19.65	3136		-19.65	4372		-19.65	2596
-19.35	3442		-19.35	4539		-19.35	2770
-19.05	3560		-19.05	4887		-19.05	2823
-18.75	3756		-18.75	5046		-18.75	2945
-18.45	3753		-18.45	5091		-18.45	3089
-18.15	3995		-18.15	5348		-18.15	3155
-17.85	4216		-17.85	5626		-17.85	3318
-17.55	4236		-17.55	5684		-17.55	3490
-17.25	4527		-17.25	6076		-17.25	3537
-16.95	4702		-16.95	6300		-16.95	3764
-16.65	4965		-16.65	6572		-16.65	3868
-16.35	5008		-16.35	6768		-16.35	4098
-16.05	5418		-16.05	7091		-16.05	4192
-15.75	5582		-15.75	7438		-15.75	4327
-15.45	5782		-15.45	7366		-15.45	4561
-15.15	6127		-15.15	7935		-15.15	4723
-14.85	6460		-14.85	8244		-14.85	4971
-14.55	6814		-14.55	8417		-14.55	5243
-14.25	6915		-14.25	8935		-14.25	5601
-13.95	7228		-13.95	9350		-13.95	5643
-13.65	7733		-13.65	9584		-13.65	5968
-13.35	7931		-13.35	9994		-13.35	6332
-13.05	8269		-13.05	10432		-13.05	6387
-12.75	8837		-12.75	10734		-12.75	6704
-12.45	8970		-12.45	11310		-12.45	7217
-12.15	9584		-12.15	11643		-12.15	7385
-11.85	10193		-11.85	12190		-11.85	7784
-11.55	10463		-11.55	12653		-11.55	8386
-11.25	10882		-11.25	13156		-11.25	8574
-10.95	11402		-10.95	13644		-10.95	8990
-10.65	12247		-10.65	14122		-10.65	9427
-10.35	12765		-10.35	14738		-10.35	9691
-10.05	13525		-10.05	15354		-10.05	10321
-9.75	13778		-9.75	16044		-9.75	10666
-9.45	14583		-9.45	16371		-9.45	11371
-9.15	15435		-9.15	17278		-9.15	11818
-8.85	16005		-8.85	18102		-8.85	12636
-8.55	16953		-8.55	18626		-8.55	13299
-8.25	17601		-8.25	19269		-8.25	13874
-7.95	18668		-7.95	19920		-7.95	14600
-7.65	19245		-7.65	20823		-7.65	15630
-7.35	20385		-7.35	21611		-7.35	16499
-7.05	21287		-7.05	22382		-7.05	17024
-6.75	22465		-6.75	23215		-6.75	17885
-6.45	23359		-6.45	23894		-6.45	19046
-6.15	24771		-6.15	24813		-6.15	20169
-5.85	25390		-5.85	25687		-5.85	21088
-5.55	26764		-5.55	25967		-5.55	22225
-5.25	27866		-5.25	26873		-5.25	23588
-4.95	29555		-4.95	27648		-4.95	25091
-4.65	30195		-4.65	28323		-4.65	26305
-4.35	31662		-4.35	29557		-4.35	27647
-4.05	33078		-4.05	30003		-4.05	29310
-3.75	34354		-3.75	31060		-3.75	30602
-3.45	35680		-3.45	31995		-3.45	32128
-3.15	36852		-3.15	32594		-3.15	33247
-2.85	38285		-2.85	33375		-2.85	34679
-2.55	38824		-2.55	33942		-2.55	36654
-2.25	40553		-2.25	34961		-2.25	37955
-1.95	41447		-1.95	35475		-1.95	39963
-1.65	42054		-1.65	36095		-1.65	41413
-1.35	43449		-1.35	36591		-1.35	42518
-1.05	44312		-1.05	36884		-1.05	43660
-0.75	44771		-0.75	37412		-0.75	45075
-0.45	45440		-0.45	37346		-0.45	46153
-0.15	45720		-0.15	37705		-0.15	46849
0.15	46400		0.15	37928		0.15	47803
0.45	46275		0.45	37455		0.45	48380
0.75	46086		0.75	37655		0.75	48676
1.05	46541		1.05	37522		1.05	48670
1.35	45443		1.35	37264		1.35	48502
1.65	45074		1.65	36990		1.65	48319
1.95	44035		1.95	36553		1.95	48246
2.25	43490		2.25	35938		2.25	47469
2.55	42649		2.55	35699		2.55	46850
2.85	41680		2.85	35103		2.85	45600
3.15	40899		3.15	34233		3.15	44669
3.45	39586		3.45	33437		3.45	43562
3.75	38961		3.75	32606		3.75	42213
4.05	37587		4.05	32190		4.05	41167
4.35	36491		4.35	31435		4.35	39867
4.65	35502		4.65	30363		4.65	38460
4.95	33582		4.95	29746		4.95	36947
5.25	32324		5.25	28947		5.25	35811
5.55	31367		5.55	27950		5.55	34398
5.85	30003		5.85	27065		5.85	33160
6.15	28954		6.15	25899		6.15	31951
6.45	27386		6.45	25358		6.45	30620
6.75	26674		6.75	24678		6.75	28876
7.05	25172		7.05	23736		7.05	28029
7.35	24184		7.35	23140		7.35	26835
7.65	23277		7.65	22021		7.65	25511
7.95	22085		7.95	21162		7.95	24420
8.25	21420		8.25	20350		8.25	23292
8.55	20713		8.55	19747		8.55	22231
8.85	19813		8.85	18871		8.85	21006
9.15	19235		9.15	17985		9.15	20295
9.45	18108		9.45	17479		9.45	19239
9.75	17372		9.75	16763		9.75	18744
10.05	16499		10.05	16051		10.05	17695
10.35	15989		10.35	15497		10.35	16599
10.65	15284		10.65	14888		10.65	16048
10.95	14382		10.95	14403		10.95	15383
11.25	13781		11.25	13577		11.25	14620
11.55	13114		11.55	13267		11.55	13777
11.85	12499		11.85	12814		11.85	13420
12.15	12067		12.15	12101		12.15	12942
12.45	11678		12.45	11664		12.45	12427
12.75	11163		12.75	11278		12.75	11954
13.05	10610		13.05	10833		13.05	11513
13.35	10066		13.35	10498		13.35	10791
13.65	9771		13.65	9996		13.65	10585
13.95	9328		13.95	9701		13.95	9975
14.25	8970		14.25	9381		14.25	9422
14.55	8625		14.55	8905		14.55	9407
14.85	8401		14.85	8709		14.85	8783
15.15	7728		15.15	8127		15.15	8553
15.45	7511		15.45	7765		15.45	8003
15.75	7229		15.75	7603		15.75	7829
16.05	6849		16.05	7258		16.05	7395
16.35	6550		16.35	6917		16.35	7152
16.65	6285		16.65	6732		16.65	6849
16.95	6122		16.95	6401		16.95	6723
17.25	5767		17.25	6269		17.25	6346
17.55	5605		17.55	6092		17.55	6151
17.85	5410		17.85	5780		17.85	5900
18.15	5176		18.15	5634		18.15	5652
18.45	4951		18.45	5429		18.45	5500
18.75	4668		18.75	5121		18.75	5208
19.05	4428		19.05	4968		19.05	4888
19.35	4372		19.35	4840		19.35	4707
19.65	4139		19.65	4672		19.65	4552
19.95	4034		19.95	4506		19.95	4518
20.25	3805		20.25	4325		20.25	4237
20.55	3750		20.55	4245		20.55	4031
20.85	3585		20.85	4073		20.85	3877
21.15	3429		21.15	3823		21.15	3677
21.45	3230		21.45	3882		21.45	3497
21.75	3218		21.75	3722		21.75	3382
22.05	2984		22.05	3480		22.05	3395
22.35	2901		22.35	3422		22.35	3246
22.65	2843		22.65	3248		22.65	3152
22.95	2717		22.95	3220		22.95	3012
23.25	2627		23.25	3205		23.25	2766
23.55	2501		23.55	3131		23.55	2782
23.85	2410		23.85	2899		23.85	2576
24.15	2294		24.15	2858		24.15	2531
24.45	2140		24.45	2654		24.45	2450
24.75	2118		24.75	2638		24.75	2291
25.05	2155		25.05	2553		25.05	2189
25.35	2037		25.35	2498		25.35	2097
25.65	1943		25.65	2435		25.65	2146
25.95	1800		25.95	2347		25.95	1988
26.25	1738		26.25	2226		26.25	1915
26.55	1656		26.55	2179		26.55	1898
26.85	1672		26.85	2112		26.85	1819
27.15	1544		27.15	2072		27.15	1791
27.45	1548		27.45	1954		27.45	1739
27.75	1506		27.75	1995		27.75	1594
28.05	1410		28.05	1862		28.05	1561
28.35	1413		28.35	1877		28.35	1551
28.65	1325		28.65	1789		28.65	1449
28.95	1334		28.95	1664		28.95	1384
29.25	1237		29.25	1623		29.25	1391
29.55	1233		29.55	1592		29.55	1353
29.85	1188		29.85	1585		29.85	1340
30.15	1158		30.15	1462		30.15	1246
30.45	1103		30.45	1398		30.45	1209
30.75	1116		30.75	1396		30.75	1179
31.05	1032		31.05	1370		31.05	1116
31.35	989		31.35	1326		31.35	1103
31.65	949		31.65	1254		31.65	1033
31.95	958		31.95	1202		31.95	973
32.25	918		32.25	1222		32.25	955
32.55	917		32.55	1122		32.55	935
32.85	910		32.85	1113		32.85	863
33.15	859		33.15	1090		33.15	908
33.45	843		33.45	1035		33.45	870
33.75	756		33.75	1092		33.75	813
34.05	777		34.05	999		34.05	780
34.35	713		34.35	996		34.35	827
34.65	663		34.65	927		34.65	721
34.95	693		34.95	911		34.95	709
35.25	634		35.25	971		35.25	758
35.55	675		35.55	909		35.55	738
35.85	618		35.85	842		35.85	681
36.15	653		36.15	863		36.15	642
36.45	596		36.45	843		36.45	628
36.75	530		36.75	796		36.75	634
37.05	553		37.05	815		37.05	617
37.35	512		37.35	767		37.35	585
37.65	513		37.65	763		37.65	601
37.95	538		37.95	758		37.95	574
38.25	496		38.25	761		38.25	495
38.55	479		38.55	672		38.55	544
38.85	472		38.85	702		38.85	492
39.15	489		39.15	676		39.15	494
39.45	474		39.45	684		39.45	437
39.75	442		39.75	591		39.75	442
40.05	467		40.05	623		40.05	442
40.35	445		40.35	603		40.35	442
40.65	417		40.65	545		40.65	396
40.95	402		40.95	564		40.95	379
41.25	382		41.25	629		41.25	353
41.55	380		41.55	545		41.55	393
41.85	356		41.85	506		41.85	349
42.15	361		42.15	554		42.15	374
42.45	349		42.45	535		42.45	331
42.75	333		42.75	547		42.75	329
43.05	348		43.05	544		43.05	366
43.35	324		43.35	518		43.35	329
43.65	318		43.65	506		43.65	302
43.95	289		43.95	482		43.95	312
44.25	299		44.25	473		44.25	298
44.55	310		44.55	470		44.55	270
44.85	298		44.85	476		44.85	270
45.15	293		45.15	452		45.15	251
45.45	291		45.45	471		45.45	277
45.75	302		45.75	426		45.75	254
46.05	283		46.05	432		46.05	245
46.35	307		46.35	452		46.35	251
46.65	272		46.65	410		46.65	262
46.95	292		46.95	432		46.95	242
47.25	292		47.25	362		47.25	233
47.55	290		47.55	395		47.55	210
47.85	281		47.85	371		47.85	222
48.15	286		48.15	372		48.15	207
48.45	291		48.45	390		48.45	201
48.75	275		48.75	365		48.75	203
49.05	271		49.05	362		49.05	221
49.35	267		49.35	379		49.35	201
49.65	282		49.65	364		49.65	179
49.95	282		49.95	324		49.95	224
50.25	236		50.25	363		50.25	208
50.55	235		50.55	359		50.55	201
50.85	228		50.85	329		50.85	192
51.15	246		51.15	319		51.15	181
51.45	242		51.45	345		51.45	202
51.75	243		51.75	307		51.75	212
52.05	244		52.05	329		52.05	201
52.35	246		52.35	339		52.35	191
52.65	228		52.65	319		52.65	191
52.95	215		52.95	322		52.95	196
53.25	242		53.25	291		53.25	180
53.55	240		53.55	321		53.55	165
53.85	236		53.85	318		53.85	195
54.15	240		54.15	316		54.15	172
54.45	237		54.45	309		54.45	181
54.75	249		54.75	276		54.75	160
55.05	206		55.05	294		55.05	169
55.35	222		55.35	285		55.35	183
55.65	218		55.65	276		55.65	164
55.95	202		55.95	295		55.95	159
56.25	211		56.25	289		56.25	187
56.55	207		56.55	288		56.55	171
56.85	207		56.85	284		56.85	164
57.15	204		57.15	297		57.15	140
57.45	189		57.45	275		57.45	152
57.75	175		57.75	281		57.75	133
58.05	194		58.05	289		58.05	131
58.35	196		58.35	265		58.35	168
58.65	198		58.65	272		58.65	145
58.95	181		58.95	258		58.95	141
59.25	207		59.25	303		59.25	138
59.55	220		59.55	281		59.55	133
59.85	197		59.85	233		59.85	135
60.15	182		60.15	263		60.15	145
60.45	195		60.45	264		60.45	152
60.75	201		60.75	272		60.75	138
61.05	186		61.05	251		61.05	124
61.35	185		61.35	242		61.35	139
61.65	198		61.65	270		61.65	134
61.95	199		61.95	293		61.95	134
62.25	187		62.25	269		62.25	138
62.55	168		62.55	247		62.55	146
62.85	189		62.85	277		62.85	126
63.15	177		63.15	254		63.15	146
63.45	190		63.45	252		63.45	150
63.75	194		63.75	260		63.75	148
64.05	190		64.05	262		64.05	145
64.35	176		64.35	230		64.35	168
64.65	177		64.65	279		64.65	136
64.95	185		64.95	253		64.95	152
65.25	174		65.25	256		65.25	134
65.55	208		65.55	212		65.55	116
65.85	199		65.85	232		65.85	152
66.15	214		66.15	232		66.15	157
66.45	188		66.45	209		66.45	139
66.75	170		66.75	217		66.75	156
67.05	202		67.05	220		67.05	142
67.35	190		67.35	241		67.35	146
67.65	192		67.65	232		67.65	145
67.95	223		67.95	229		67.95	166
68.25	203		68.25	232		68.25	143
68.55	213		68.55	239		68.55	142
68.85	205		68.85	201		68.85	145
69.15	208		69.15	232		69.15	130
69.45	212		69.45	254		69.45	135
69.75	197		69.75	211		69.75	128
70.05	216		70.05	243		70.05	137
70.35	212		70.35	254		70.35	142
70.65	210		70.65	258		70.65	160
70.95	201		70.95	229		70.95	156
71.25	211		71.25	220		71.25	161
71.55	195		71.55	220		71.55	148
71.85	201		71.85	221		71.85	170
72.15	211		72.15	240		72.15	166
72.45	223		72.45	217		72.45	157
72.75	204		72.75	213		72.75	157
73.05	209		73.05	233		73.05	180
73.35	197		73.35	255		73.35	154
73.65	217		73.65	221		73.65	146
73.95	221		73.95	230		73.95	155
74.25	218		74.25	242		74.25	148
74.55	228		74.55	247		74.55	184
74.85	176		74.85	232		74.85	151
75.15	193		75.15	231		75.15	152
75.45	208		75.45	227		75.45	161
75.75	222		75.75	213		75.75	164
76.05	213		76.05	216		76.05	167
76.35	209		76.35	217		76.35	166
76.65	220		76.65	247		76.65	161
76.95	233		76.95	251		76.95	183
77.25	218		77.25	222		77.25	159
77.55	234		77.55	245		77.55	209
77.85	226		77.85	206		77.85	170
78.15	185		78.15	227		78.15	192
78.45	197		78.45	229		78.45	172
78.75	214		78.75	232		78.75	153
79.05	224		79.05	240		79.05	170
79.35	208		79.35	218		79.35	165
79.65	219		79.65	231		79.65	172
79.95	225		79.95	226		79.95	193
80.25	203		80.25	241		80.25	186
80.55	211		80.55	244		80.55	174
80.85	203		80.85	251		80.85	187
81.15	232		81.15	258		81.15	179
81.45	235		81.45	210		81.45	190
81.75	217		81.75	228		81.75	167
82.05	227		82.05	268		82.05	151
82.35	210		82.35	261		82.35	197
82.65	213		82.65	243		82.65	187
82.95	220		82.95	250		82.95	194
83.25	252		83.25	238		83.25	173
83.55	243		83.55	258		83.55	176
83.85	251		83.85	245		83.85	167
84.15	223		84.15	252		84.15	189
84.45	252		84.45	255		84.45	165
84.75	249		84.75	270		84.75	188
85.05	240		85.05	241		85.05	189
85.35	276		85.35	268		85.35	183
85.65	285		85.65	263		85.65	194
85.95	259		85.95	264		85.95	169
86.25	269		86.25	257		86.25	188
86.55	283		86.55	257		86.55	186
86.85	258		86.85	256		86.85	178
87.15	270		87.15	260		87.15	188
87.45	264		87.45	282		87.45	174
87.75	266		87.75	268		87.75	200
88.05	236		88.05	280		88.05	190
88.35	231		88.35	257		88.35	210
88.65	258		88.65	283		88.65	172
88.95	238		88.95	281		88.95	167
89.25	274		89.25	288		89.25	187
89.55	273		89.55	275		89.55	165
89.85	272		89.85	282		89.85	173
