# Supplementary material for: Micron-resolution fiber mapping in histology independent of sample preparation
Source: Nat Commun. 2025 Nov 5;16:9572. doi: 10.1038/s41467-025-64896-9 (PMC12589536; doi:10.1038/s41467-025-64896-9)
Supplement: Supplementary file 6 — Source Data file [file 41467_2025_64896_MOESM6_ESM.zip › SourceData/Figure3.xlsx]

## Sheet: MultipleSclerosis
Panel K – Box plots													Panel D – Fiber orientation distributions				Panel G – Fiber orientation distributions
	Hist. Myelin						Avg. Scattering						Azimuthal angle phi(°) for non-zero pixels				Azimuthal angle phi(°) for non-zero pixels
Areas	1	2	3	4	5		1	2	3	4	5		nwm	dwm	gm		nwm	dwm
	242	109	205	216	87		38.9838	64.3971	58.6038	61.1069	49.9089		192.678	187.344	178.177		112.206	152.713
	205	156	193	112	58		41.4991	63.3328	59.3989	61.7484	50.2548		192.22	189.067	179.87		113.622	153.944
	168	188	153	121	103		44.8676	62.3815	60.6609	62.4392	50.2602		194.023	191.789	195.089		115.558	143.256
	224	196	144	114	99		47.1594	61.8437	61.3926	62.8503	50.1612		196.252	192.294	183.866		116.518	151.149
	219	172	171	127	102		39.1628	62.0313	61.3485	63.8173	50.1215		196.203	194.905	183.071		116.725	124.013
	240	148	166	166	97		36.5765	63.0016	61.0599	63.8341	50.222		196.243	194.325	181.593		114.959	148.537
	242	215	148	116	107		38.0052	63.9139	61.3407	63.9319	50.5595		198.684	187.467	179.65		113.923	142.49
	223	205	143	147	99		41.0753	64.5557	60.842	63.7958	50.7238		194.173	187.519	183.364		111.705	124.077
	199	191	186	116	77		45.0945	64.7611	59.5943	63.6064	49.5231		194.324	187.249	197.89		109.944	123.385
	187	175	156	117	68		47.8743	64.5964	59.0406	60.0278	49.5162		191.905	186.376	196.574		110.705	268.385
	187	180	172	133	79		49.2618	63.9417	58.9528	59.8681	49.5726		189.143	186.9	195.881		110.901	107.705
	204	180	197	125	94		43.3386	64.4294	59.6511	60.0131	49.8302		187.592	188.921	176.607		111.253	120.723
	182	198	163	149	98		41.1582	64.6402	60.6725	60.6343	49.9388		188.38	191.212	178.433		112.035	127.021
	231	199	153	134	96		37.787	64.5462	61.1646	61.7095	50.3018		189.476	189.978	183.287		113.459	142.013
	242	182	197	103	135		35.1062	64.1629	60.9883	62.6503	50.1624		195.369	196.654	197.008		114.912	145.06
	243	211	132	156	113		36.7953	63.4098	60.747	63.2484	50.0975		197.505	187.117	196.029		114.308	266.045
	175	179	167	125	74		40.5394	62.6381	60.5371	63.3775	49.9426		193.384	186.159	194.882		113.56	147.124
	171	195	163	167	93		45.2881	62.2243	61.126	64.0337	50.1111		195.472	191.483	172.871		112.797	142.738
	210	175	173	201	85		48.551	62.5175	62.2113	64.0391	50.4357		196.002	188.942	184.806		111.992	129.626
	202	163	163	143	108		50.2217	63.2191	63.4269	63.9254	50.5423		197.975	185.464	176.634		110.846	128.937
	216	219	190	110	99		50.7052	63.9775	60.6384	63.9665	50.528		199.269	186.581	177.039		117.264	176.852
	210	189	158	125	72		41.1279	64.4512	61.0928	63.7667	50.3517		199.24	187.809	195.086		115.383	181.878
	239	185	154	124	45		41.4772	64.3802	61.0418	63.1979	50.1651		198.32	188.15	195.394		112.883	177.791
	221	177	153	173	59		41.7556	64.2558	60.7949	62.4509	50.0935		192.176	188.678	195.107		109.943	170.964
	236	197	174	147	97		41.6871	64.2412	59.563	62.0084	50.3705		189.845	188.176	195.339		108.493	105.198
	193	188	157	156	105		41.7051	64.1887	59.0507	62.0754	49.9715		187.318	186.97	189.216		109.073	106.384
	247	171	155	127	99		42.5987	64.3683	58.9541	61.7032	49.9096		188.442	188.56	186.263		109.414	107.499
	225	129	198	137	76		43.7993	64.2483	59.5503	61.3661	49.917		189.861	188.227	186.768		109.703	120.402
	124	174	171	128	61		47.9171	63.6773	60.3124	60.9367	49.9609		191.405	188.951	185.219		109.927	122.64
	177	176	158	145	90		50.1773	63.8175	60.6978	60.5987	50.0812		193.754	187.14	179.824		111.648	128.377
	185	191	194	116	109		52.4103	63.8217	60.7032	60.4699	50.0763		194.391	186.226	188.794		113.42	110.292
	175	179	128	138	104		52.9626	63.9954	60.5108	61.2141	50.3335		195.299	185.672	192.731		114.12	266.352
	157	186	176	108	92		52.416	64.1702	60.6036	62.3232	50.2676		196.554	184.706	193.114		113.783	265.537
	114	198	164	122	81		51.5208	64.1265	61.1453	63.1205	50.0935		194.2	187.972	192.756		112.952	142.227
	241	187	195	117	64		50.2384	63.8605	62.2047	63.4321	49.9724		197.17	188.083	193.268		110.184	138.892
	125	193	163	100	93		49.128	63.3683	63.5986	63.3761	50.0652		196.996	186.635	194.31		109.33	134.466
	92	174	153	137	105		48.526	63.122	64.5107	63.843	50.1748		197.472	186.778	267.085		109.348	178.896
	199	197	153	158	69		48.568	62.7518	64.5853	63.6624	50.1973		198.136	187.642	267.411		116.268	240.327
	162	159	155	137	75		49.097	63.076	59.8151	63.6728	50.1758		199.147	188.077	187.83		117.049	104.329
	161	191	171	138	122		50.177	63.4401	59.9381	63.6661	50.1819		198.978	187.913	187.105		115.953	105.705
	201	188	180	176	55		50.8807	64.1835	60.1946	63.4673	50.1182		198.346	187.986	182.945		114.011	107.748
	206	204	162	138	81		49.4399	64.4292	60.4493	63.0192	49.7617		194.096	188.342	179.892		110.21	108.083
	244	171	166	154	110		46.7244	64.3509	60.3926	62.5334	49.7037		192.573	184.58	184.489		107.385	120.396
	216	160	152	141	86		44.2136	64.1484	60.2948	62.2365	49.8684		190.659	183.101	186.767		105.919	125.002
	217	104	171	164	105		42.7528	64.2028	59.4628	62.1331	51.2255		189.993	187.157	189.542		106.057	125.032
	215	185	204	150	105		42.2598	64.3387	59.0821	62.3468	50.9889		191.547	189.941	191.443		106.725	129.019
	211	161	152	126	82		41.5678	64.4012	58.8838	62.4844	50.4594		193.165	190.408	191.493		107.22	133.012
	175	128	104	145	88		41.2141	64.1381	59.2785	61.8637	50.166		194.965	188.924	191.007		108.063	134.329
	186	218	153	122	79		40.7281	63.9287	59.8879	62.2041	50.2402		195.571	185.123	193.357		109.67	110.059
	218	113	184	146	105		39.6558	63.6955	60.3269	62.263	50.3606		197.912	184.826	190.163		112.617	91.5975
	243	176	162	132	76		37.9961	63.818	60.4869	62.0612	50.2723		197.062	185.254	267.313		113.612	264.456
	211	216	158	123	97		36.7197	63.3493	60.5916	61.6854	50.1252		196.409	187.473	183.439		113.808	262.107
	150	153	237	123	88		37.5592	63.4398	60.7075	61.3187	50.0075		197.52	186.613	185.896		112.251	261.754
	209	166	174	160	86		39.5337	63.7999	61.2278	61.0709	50.4718		198.612	187.082	183.896		112.188	137.027
	204	170	157	131	97		42.1285	63.7589	62.0591	61.6793	50.4154		199.163	186.927	179.805		111.417	140.079
	222	208	166	96	86		43.7	63.6394	63.3154	62.6644	50.2662		198.656	185.697	178.581		115.603	148.806
	213	185	160	151	87		43.2386	63.5556	64.3406	63.2732	50.0226		199.042	187.863	178.099		115.881	239.966
	200	163	144	179	93		40.4585	63.4194	64.5229	63.1978	50.044		199.026	186.806	178.848		116.173	243.308
	211	177	164	223	107		36.6558	63.2638	63.6924	63.0381	50.2032		199.435	187.092	181.519		114.994	103.963
	233	189	164	224	87		33.8462	63.1279	62.8556	63.5718	50.1338		199.243	186.982	184.312		112.91	105.974
	244	188	154	108	114		35.7434	63.2242	60.5729	63.3577	50.0189		198.81	187.76	186.904		109.46	107.475
	193	144	174	105	116		39.41	63.2131	60.3451	63.3025	50.187		198.809	188.629	189.053		106.618	107.96
	168	133	174	152	104		44.2783	63.5632	60.1651	63.1946	50.0636		197.104	189.992	190.449		104.645	107.646
	196	141	174	154	131		47.908	63.9935	60.0047	62.9778	49.8344		195.358	184.775	190.818		104.231	118.643
	157	183	168	150	126		50.0152	64.4971	59.8938	62.751	49.7092		194.992	187.007	265.689		104.578	121.091
	201	173	165	122	121		51.4467	64.5904	59.825	62.5032	49.8102		194.256	188.211	197.387		105.246	125.958
	193	156	161	176	115		52.0197	64.5056	59.722	62.2144	50.2058		192.57	188.647	199.724		105.858	125.352
	137	138	126	146	85		44.1172	64.2347	59.3328	62.0337	50.5887		194.398	187.908	185.506		108.093	128.075
	227	186	207	164	69		43.1485	64.0701	59.0263	62.2761	51.4334		198.075	186.662	185.549		112.403	131.428
	245	200	148	111	98		42.1995	64.025	58.8354	62.3925	51.2066		199.248	186.151	185.754		114.651	133.16
	201	183	121	92	110		41.8292	64.2059	59.0853	62.7031	50.9299		202.2	186.567	186.154		115.187	266.495
	242	170	151	85	127		42.0007	64.2373	59.6889	63.2557	50.9136		199.383	184.268	185.164		116.292	238.233
	245	195	189	144	89		42.6097	64.1928	59.9351	61.2583	50.6828		199.442	186.114	181.182		115.525	238.139
	220	204	185	145	102		43.0252	64.123	60.2521	61.6562	50.509		198.38	186.507	180.287		112.694	239.907
	215	165	155	132	93		42.7772	64.4673	60.4702	62.1636	50.6529		198.375	187.08	179.538		110.596	245.562
	211	185	209	112	104		42.5116	64.739	60.657	62.4169	50.9203		199.907	187.002	179.614		115.142	104.326
	221	197	184	170	77		43.0593	64.3046	61.0334	62.4337	50.6481		199.613	186.485	179.857		115.238	106.557
	189	161	164	114	93		43.6498	63.3627	61.8465	62.4331	50.3251		200.891	187.621	179.861		115.853	108.331
	218	180	172	196	95		46.7953	62.8448	62.8942	61.9127	49.9375		200.748	188.796	182.336		116.219	108.522
	174	207	168	107	94		49.1116	63.1277	64.0271	61.6745	50.1183		200.771	188.964	184.647		115.285	108.685
	188	176	104	109	98		51.3774	63.6948	64.4494	62.2763	50.1706		199.896	187.357	186.908		113.003	108.455
	174	145	93	114	90		52.2138	63.6068	64.0472	63.2283	50.1278		199.051	187.952	188.848		110.135	114.178
	191	79	160	157	91		52.0133	63.339	63.58	63.5397	50.0107		199.484	187.201	256.487		107.011	115.762
	137	172	182	114	117		51.013	63.116	62.7932	63.1999	50.0977		199.92	186.876	190.957		105.107	120.492
	231	209	185	231	102		49.2787	62.8121	61.0879	63.005	50.3496		198.996	187.092	191.599		103.674	121.876
	140	191	150	142	48		47.7755	62.6427	61.0286	63.2568	50.491		198.893	187.968	252.812		104.284	123.426
	165	194	182	99	121		45.7781	62.8137	60.8728	63.1228	50.4839		197.234	186.159	256.033		104.549	126.059
	196	181	170	117	100		45.2863	63.1413	60.3664	63.0512	50.3983		195.206	187.888	195.5		105.372	129.398
	155	182	172	150	102		45.4158	63.5125	60.1057	62.8428	50.361		195.644	188.727	201.074		108.501	131.016
	186	148	187	164	103		46.8666	63.8248	59.7703	62.647	50.294		197.096	186.423	197.438		112.246	236.459
	193	168	220	113	102		48.3435	64.2059	59.4467	62.3932	50.1734		198.365	184.653	188.208		115.683	236.093
	155	167	157	161	98		47.8278	64.5346	59.3178	62.0857	50.2356		204.614	183.453	190.188		116.733	235.146
	185	157	170	152	104		45.5703	64.8498	59.1874	61.8946	50.4559		202.032	184.556	190.775		117.408	108.415
	176	211	172	133	99		43.3451	64.6822	58.9662	61.7931	50.6846		198.112	185.298	182.102		117.142	108.78
	177	171	170	191	113		41.3034	64.2148	59.0476	61.7989	50.7401		199.102	185.791	181.119		115.713	109.474
	162	175	158	107	72		40.6277	63.9978	59.2729	61.8554	51.0788		198.125	185.548	180.349		113.152	111.365
	186	180	131	139	73		40.1459	63.7882	59.5318	62.1388	51.2169		200.505	188.307	180.05		111.211	106.681
	215	194	181	149	104		39.9761	63.8911	59.691	62.4825	50.985		198.903	189.662	180.099		108.533	108.372
	229	192	185	134	117		39.8087	64.2062	59.9816	62.8452	50.714		198.856	194.713	180.579		115.036	112.639
	242	181	149	134	112		39.0492	64.5637	60.399	61.1377	51.0362		201.371	188.23	183.35		114.767	113.88
	181	179	146	121	109		37.7731	64.6766	60.3079	60.9396	50.7435		200.112	187.734	184.764		115.417	118.103
	241	174	135	144	111		36.6498	65.059	60.8135	61.5274	50.6946		199.552	188.005	187.515		116.863	120.103
	245	190	187	131	83		37.7657	65.3733	61.7342	62.1828	51.0689		200.651	189.405	188.843		117.766	120.992
	168	185	167	121	107		39.654	65.4895	62.8569	62.4578	51.214		201.189	188.934	192.712		117.617	122.031
	186	184	171	174	69		42.0202	63.625	63.8736	62.4948	50.8427		201.359	188.729	193.946		117.257	125.004
	134	200	159	138	99		43.3926	63.5964	64.286	62.8729	50.2425		200.949	185.5	196.029		114.652	127.883
	194	163	150	201	109		42.6662	63.5019	64.27	62.3994	49.9625		199.905	184.654	195.286		108.905	128.409
	141	207	156	132	104		39.7651	63.6365	64.0552	62.2045	49.7044		198.93	184.701	195.201		107.56	234.032
	244	195	164	130	138		35.9152	63.6865	63.4491	62.7869	49.755		199.146	186.027	196.175		105.704	234.054
	242	135	169	130	122		33.0632	63.8085	62.9811	63.5016	49.8307		200.184	186.369	182.594		104.789	231.42
	242	171	143	150	91		34.316	63.6245	62.4533	63.928	49.864		200.401	187.618	181.441		104.399	231.778
	161	103	180	134	132		37.3131	62.7522	60.5859	63.5341	50.0803		199.876	188.534	180.92		106.164	233.829
	202	188	162	128	142		41.6751	62.1218	61.407	63.0999	50.5844		201.168	188.672	181.368		110.718	244.546
	231	176	155	104	77		45.6778	62.1817	61.3236	62.7384	50.981		200.309	183.914	181.117		114.153	246.421
	192	169	162	102	110		48.7391	62.3164	60.9923	62.8816	50.9753		193.149	183.091	183.443		116.217	240.11
	212	195	167	193	113		51.5434	62.6865	60.7916	62.842	50.5795		194.138	183.786	184.985		117.244	240.851
	144	191	165	196	90		53.4083	63.2168	60.3238	62.5651	50.7534		198.17	185.413	187.39		116.943	257.655
	143	177	189	142	91		54.344	63.7658	60.0755	62.267	50.9086		204.267	185.888	188.366		115.312	111.304
	222	169	243	91	90		53.3096	64.3128	59.6059	62.1439	50.7751		199.931	185.468	186.965		113.863	111.863
	200	185	176	83	105		46.4859	64.5583	59.174	61.7927	50.7763		199.025	188.303	187.397		111.798	113.065
	216	179	172	145	130		45.8124	64.8582	59.1744	61.5786	50.9162		199.037	191.084	189.163		109.228	111.484
	197	167	164	148	113		45.1349	65.0757	59.0857	61.5909	50.7641		200.985	191.444	192.453		108.011	112.02
	238	198	166	153	68		44.8854	65.1092	59.0858	61.6214	50.77		201.144	192.217	195.252		107.966	110.6
	216	184	145	182	98		44.6961	64.7734	59.5016	61.5453	51.6794		201.074	193.097	197.651		114.402	110.562
	238	196	161	138	84		44.0181	64.1769	59.7005	61.4862	50.1814		200.537	193.968	197.66		113.738	115.512
	199	163	166	198	82		43.2883	63.8258	59.7327	61.8751	50.452		201.757	189.225	183.277		113.568	115.772
	218	180	174	115	80		43.3915	64.2152	59.8212	62.2092	50.5357		200.886	187.568	181.002		115.417	119.003
	186	185	189	113	66		43.528	64.6441	60.2179	62.3219	50.6684		200.471	187.765	180.358		117.201	120.101
	157	193	161	160	105		43.871	65.0058	60.1562	61.8775	50.8534		201.496	187.558	263.282		118.689	120.125
	143	187	191	149	90		44.0773	65.4639	60.8172	61.7929	51.1048		201.346	185.569	181.222		118.981	121.061
	159	192	184	117	63		43.8721	65.8136	61.7328	61.8972	51.1668		201.22	186.553	184.149		118.427	121.501
	220	174	157	148	89		43.8297	66.1188	62.8139	61.8643	51.1046		201.361	185.331	182.125		116.22	124.394
	196	158	175	155	74		44.2389	66.1038	63.6757	61.8033	50.8971		201.219	184.045	183.942		112.283	125.839
	212	202	170	207	67		44.8966	65.8442	64.1125	61.8901	50.9062		200.527	183.24	186.646		110.149	232.894
	199	193	170	129	81		46.89	65.4072	64.1143	61.9791	50.6739		199.643	185.935	188.078		109.275	230.623
	189	124	185	101	97		48.5683	63.3908	64.0729	62.0452	50.3413		197.921	186.826	186.264		108.643	229.864
	171	167	170	114	90		50.3293	63.4107	64.0917	62.3877	49.8559		198.751	190.323	184.489		107.703	229.597
	170	178	163	141	88		50.9358	63.3321	63.5183	62.8871	48.8303		197.76	191.572	184.207		109.964	232.058
	137	181	162	162	119		50.9707	63.4754	62.7916	63.1054	48.6933		197.154	185.353	184.97		112.781	248.757
	212	160	167	149	144		50.3697	63.6189	62.71	63.3538	48.7238		200.098	186.813	199.488		115.456	250.541
	175	193	166	127	195		48.7414	63.762	60.0404	63.6213	49.4587		200.368	187.191	196.779		117.811	254.398
	162	193	172	164	100		47.1115	64.0506	60.351	64.0337	50.2599		201.007	192.382	198.411		118.578	260.546
	194	215	164	108	91		43.9188	64.0502	61.2551	64.0821	50.8365		200.025	194.154	199.377		118.3	117.861
	248	184	167	87	74		42.9896	63.4521	61.5997	63.7435	51.2102		199.213	195.805	181.114		119.177	117.199
	242	164	143	133	106		42.7771	62.5299	61.7337	63.2469	51.3275		200.009	197.211	181.012		118.242	115.984
	236	186	181	178	110		44.3095	61.6346	61.476	62.4404	51.3149		198.828	196.217	183.306		116.355	115.739
	205	177	160	200	134		46.1914	61.3805	61.137	62.187	51.3312		194.882	196.299	184.691		114.936	114.604
	210	198	164	132	126		46.297	61.6734	60.6664	61.7416	51.1439		193.812	192.982	183.45		113.735	113.342
	179	173	185	145	102		44.3781	62.1958	59.5623	61.7309	51.0185		195.554	190.854	184.959		111.121	113.011
	214	129	134	123	89		42.4888	62.9083	58.5209	61.9043	50.8502		199.766	188.823	186.654		108.813	115.895
	182	153	178	132	86		40.1858	63.4014	59.003	62.1049	50.693		200.665	188.554	184.656		107.543	116.485
	177	215	175	141	90		39.6882	64.1293	59.1084	62.0968	50.6603		199.237	188.41	183.021		108.027	118.39
	223	176	177	106	93		39.253	64.3603	59.1947	61.7039	50.6964		199.214	184.95	183.287		108.801	120.269
	157	202	168	175	96		39.4016	64.7247	59.3666	61.4456	51.7013		202.05	184.25	184.401		112.512	231.652
	182	178	163	161	112		39.612	65.1202	59.5395	61.3716	51.9301		201.977	183.801	194.129		111.993	228.817
	128	127	130	135	104		39.2453	65.3033	60.0053	61.5361	49.984		202.124	182.255	198.203		111.458	228.206
	239	156	183	104	98		38.2567	65.1542	60.3812	61.6132	49.948		202.146	183.071	198.092		110.928	229.668
	239	128	180	95	83		37.4488	64.5487	60.5702	61.7314	50.041		202.022	184.673	199.769		114.162	121.845
	237	156	167	138	82		38.4507	64.0938	60.4808	61.8947	50.1342		202.843	191.945	197.721		116.599	120.174
	213	113	180	123	99		39.8144	64.4035	60.9833	62.2374	50.3575		202.478	192.74	198.236		117.842	118.876
	238	141	183	146	89		41.5621	64.8388	61.7068	62.4601	50.5375		200.6	192.748	199.102		118.52	118.033
	187	174	146	127	93		42.556	65.1605	62.3435	62.5567	51.1562		197.916	188.354	200.538		118.077	117.07
	203	201	165	114	80		41.9775	65.7222	63.1515	62.5158	51.2023		196.001	186.521	201.699		116.102	115.5
	210	191	174	131	99		39.581	66.2228	63.6286	62.2726	50.9095		195.658	187.459	201.001		113.35	115.054
	243	187	174	190	109		36.2425	66.4741	64.3324	62.0534	50.8649		194.246	182.816	197.678		112.202	117.715
	239	202	161	137	101		33.7058	66.4552	64.7673	61.8005	50.6237		196.387	193.801	182.721		112.634	116.389
	241	213	158	143	92		33.745	66.1465	64.1347	61.9224	50.1979		199.182	195.142	181.033		112.511	116.707
	148	184	166	98	95		35.7756	65.7141	64.1536	62.2389	49.5908		200.186	198.915	182.502		111.791	118.39
	240	181	181	102	87		39.3849	65.4609	64.0112	62.5391	48.9587		201.339	199.14	184.837		112.496	119.949
	236	209	166	126	102		43.3981	60.9218	63.6224	62.9182	47.9285		201.294	196.2	190.01		114.413	234.507
	165	170	186	132	143		47.5802	61.6684	62.8954	63.0343	47.8616		201.025	194.954	195.387		116.846	232.768
	210	233	164	183	152		51.4707	62.5595	58.9004	63.2482	48.1333		199.751	194.837	188.977		118.201	227.916
	149	188	185	134	203		54.2043	63.1948	59.2696	63.6802	49.0085		195.703	182.685	189.564		118.812	230.918
	172	108	192	164	101		55.4366	63.573	59.3884	63.9583	50.1268		192.022	181.559	182.214		119.38	234.48
	222	193	148	125	53		54.2985	63.4504	60.6404	64.1862	50.9029		191.444	182.196	182.465		119.402	235.203
	178	124	173	114	87		52.0524	63.2157	61.2376	63.6841	51.3719		192.573	186.131	183.795		117.826	253.503
	88	220	151	123	98		49.8648	63.0939	61.5477	62.8256	51.5935		195.756	189.453	184.985		115.955	256.994
	184	162	130	212	107		44.3899	63.1227	61.6104	61.8944	51.9974		196.847	190.736	185.805		114.014	126.247
	188	73	169	166	100		45.0362	63.4096	61.491	61.5765	51.7992		198.67	192.942	189.772		112.818	122.917
	156	186	171	119	97		45.4673	63.8935	61.0268	61.5519	51.4893		199.475	194.328	196.824		110.705	121.593
	152	170	155	157	91		45.5456	64.1628	59.9358	61.5885	51.3562		199.315	193.223	200.228		107.845	121.788
	180	187	200	155	139		45.0212	64.1348	58.931	61.8094	51.1013		199.84	190.138	199.107		106.165	122.082
	186	147	161	120	103		44.2435	63.4567	59.2108	62.0223	50.9009		200.676	186.685	198.729		108.902	121.517
	204	144	147	141	88		43.7833	62.1156	59.3712	61.9243	50.824		204.26	185.59	199.447		109.984	120.324
	201	192	185	116	95		44.2512	61.0299	59.5877	61.7713	50.9775		203.293	185.425	200.923		110.746	119.66
	159	202	164	163	92		44.9349	60.8609	59.7461	61.5757	51.4664		202.975	186.609	202.358		111.998	119.373
	222	179	182	136	107		45.0984	61.3076	59.9068	61.6828	51.676		203.019	187.237	201.975		110.665	118.292
	193	152	177	143	98		44.7575	62.2226	60.3301	61.7582	51.9132		203.086	187.239	201.437		109.765	117.482
	179	163	138	107	109		44.9806	62.8699	60.7303	61.7792	50.5062		204.029	189.19	196.279		109.806	117.535
	189	91	157	91	101		44.874	63.2563	60.9274	61.6755	50.2065		203.677	194.068	199.402		109.986	118.77
	133	198	180	149	98		44.6086	63.7661	60.9074	61.7849	50.0286		198.586	192.542	200.603		112.802	120.147
	49	208	180	165	104		44.3524	64.0375	61.3019	61.2965	49.9178		196.216	196.17	201.626		115.527	237.341
	204	154	183	156	86		44.1291	64.5684	61.7908	62.0388	49.9778		193.587	198.846	202.586		116.828	229.122
	208	153	164	134	94		44.4355	65.2105	62.3879	62.6283	50.2491		193.164	199.426	208.24		116.146	227.982
	238	121	162	122	91		45.292	65.6508	63.042	63.1726	50.566		193.235	197.225	181.331		115.333	229.399
	229	147	184	136	87		46.1747	65.6473	63.6737	63.553	51.1374		196.031	197.015	183.742		113.371	233.516
	218	194	182	108	106		47.4915	65.3368	64.5207	63.4723	51.1362		199.008	195.874	185.366		111.507	235.142
	194	221	164	162	99		48.476	64.9266	64.9935	63.0071	50.9273		200.971	186.316	185.147		110.9	235.617
	222	167	149	211	88		49.1694	64.8257	64.5895	62.2609	50.6026		202.873	181.677	184.696		111.684	236.302
	163	134	166	106	88		49.4222	65.0642	64.5237	62.0465	50.4413		202.54	183.274	187.853		112.077	236.349
	168	163	185	137	94		49.8305	65.4304	64.2468	62.1511	49.7748		202.985	187.068	192.995		112.277	130.994
	170	181	131	115	93		49.8164	66.0755	63.7613	62.7316	48.9094		198.932	189.606	179.822		113.006	128.405
	215	182	156	101	91		48.6263	66.6841	63.1479	62.8211	48.086		196.112	191.376	197.125		114.972	125.274
	175	167	182	151	95		47.2624	67.0009	62.3785	62.9996	47.1579		191.807	192.815	198.39		117.014	123.385
	222	168	122	152	168		44.2981	66.9051	57.8909	62.8987	47.1932		189.102	194.919	198.978		118.458	123.553
	242	205	170	167	175		43.1663	66.5455	57.736	63.1271	47.74		190.557	195.22	200.653		118.297	124.057
	240	211	176	144	212		42.7605	65.7038	58.111	63.51	48.8832		195.063	190.671	201.696		119.021	123.663
	243	204	173	116	101		43.9584	65.3707	58.5444	63.8152	50.2895		197.723	187.646	202.156		118.651	122.566
	205	171	166	116	105		45.4562	64.9419	60.1851	64.0639	51.252		93.9514	186.412	202.005		117.287	121.497
	162	181	163	119	112		45.1675	61.2662	60.7902	63.2073	51.7246		197.262	186.191	200.795		114.508	121.033
	191	205	160	117	98		42.9334	61.5779	61.4898	62.2688	51.9273		197.037	186.893	203.606		112.806	116.471
	205	135	177	166	67		40.8776	61.584	61.8167	61.1024	52.4361		205.55	187.745	203.152		111.734	117.509
	233	195	169	134	118		39.5239	61.7665	61.879	60.7044	52.1196		204.71	188.486	203.612		108.628	118.231
	246	187	150	127	85		39.1485	62.2772	61.4518	61.0637	51.7588		188.275	190.12	204.37		106.057	118.138
	237	192	157	141	89		39.0829	62.8964	60.4836	61.3886	51.3589		201.61	191.155	205.218		104.47	118.641
	223	196	174	109	90		39.5241	63.3987	59.4458	61.6975	51.2302		202.524	194.434	205.964		108.131	119.309
	105	204	196	136	91		40.2446	63.7386	59.3851	62.0201	51.0758		203.817	199.439	184.848		109.641	228.872
	128	202	181	157	91		40.2736	63.8596	59.6619	61.9518	51.0108		205.135	199.821	186.041		113.114	230.067
	232	195	162	170	100		39.5428	63.3515	59.9354	61.6936	51.1309		199.513	200.015	191.547		113.052	232.309
	219	171	150	132	91		38.9333	62.9293	60.3129	61.7073	51.2335		197.138	199.386	180.418		113.35	234.589
	240	178	181	101	98		39.0911	62.4102	60.7152	61.7195	51.4477		195.438	199.002	195.707		110.173	235.375
	185	151	178	57	82		39.9554	62.4188	61.0089	61.7741	51.4873		193.088	187.133	196.133		109.413	236.033
	211	146	153	121	101		41.0768	63.0821	61.2306	61.6545	51.5016		191.992	184.463	196.894		109.341	236.008
	175	184	130	142	112		41.7854	63.8443	61.3972	61.3773	50.9023		195.979	184.422	198.569		109.172	129.515
	194	182	77	166	74		41.7843	64.1838	61.4919	61.2665	50.7643		197.48	185.517	200.068		112.812	127.305
	160	171	147	129	71		40.3034	64.2563	61.6734	60.9363	50.5095		200.263	187.255	199.381		114.019	126.27
	243	187	197	145	104		37.7825	63.1578	62.109	60.9533	50.4283		202.802	188.397	186.409		114.635	127.356
	244	204	159	108	93		35.8749	61.9601	62.5419	62.3295	50.2237		203.759	190.528	188.123		113.804	126.89
	242	203	166	105	106		34.6567	60.8554	63.2851	62.0272	50.2036		203.988	192.979	202.073		112.445	126.728
	192	180	163	115	78		35.799	60.7249	64.0802	62.6077	50.4321		202.105	194.832	203.006		110.276	126.382
	244	154	169	120	101		38.4204	61.5161	64.9126	63.4054	50.5548		197.421	197.263	202.598		109.129	124.354
	244	162	203	154	124		42.5166	62.3442	65.2901	64.3451	50.9421		192.902	189.928	203.609		109.223	123.18
	177	168	131	128	73		47.0919	62.9976	64.8712	64.3355	50.9455		195.854	187.712	201.295		110.545	122.91
	201	189	132	129	112		51.3087	63.3092	64.6167	63.6286	50.8443		198.909	186.797	207.088		110.912	114.369
	187	213	198	141	135		53.8769	63.438	64.1579	62.8039	50.5894		195.765	187.326	204.811		111.744	116.93
	153	180	181	167	114		54.8172	63.661	63.6476	62.4731	50.2444		194.633	187.344	188.567		112.762	118.764
	200	176	162	114	137		53.5518	64.2979	63.0859	62.6434	49.4818		206.145	187.823	183.401		115.197	118.263
	135	175	177	117	127		51.3409	65.0482	62.4133	63.182	48.3973		205.194	189.832	183.322		117.43	116.506
	114	194	213	106	106		48.9968	65.8729	61.6361	63.2017	47.5111		186.787	192.401	184.147		118.818	115.307
	177	164	123	164	113		48.3776	66.0561	57.1183	63.0447	46.928		188.278	198.889	184.931		119.233	112.261
	148	170	174	102	192		42.5463	65.7601	57.037	62.8271	47.1542		190.972	198.762	186.121		118.219	232.065
	204	222	167	64	161		43.1273	65.5649	57.5685	62.7922	47.8979		203.639	199.137	189.682		117.046	233.047
	224	125	181	126	132		43.8654	65.1095	58.178	63.3667	49.1418		201.895	199.803	182.82		114.402	233.368
	195	121	110	157	93		44.125	65.3593	59.8166	63.4524	50.5242		203.302	197.707	194.917		111.281	233.782
	178	196	173	141	101		44.2374	65.7197	60.6376	63.5939	51.554		201.261	192.187	195.153		109.555	128.454
	180	180	169	193	97		43.6577	66.2339	61.4039	63.1884	52.0872		199.709	192.106	195.564		107.207	129.52
	216	175	133	152	104		43.058	66.7905	61.7122	62.0565	52.1782		195.752	190.365	196.217		105.805	128.493
	224	175	156	195	59		42.3473	67.0312	61.9113	60.7711	52.5175		195.704	185.961	197.017		104.09	128.508
	210	164	202	143	106		42.1557	66.7136	61.5327	60.5739	52.14		196.471	186.186	197.338		102.738	129.486
	203	176	163	127	108		43.1837	66.4328	60.622	60.9601	51.663		198.699	188.288	196.488		106.266	129.941
	174	191	168	135	104		44.8099	65.4674	59.6023	61.5712	51.4228		200.979	190.166	198.126		110.904	130.331
	218	195	177	119	99		45.7072	65.0022	59.5763	62.0404	51.2582		202.525	192.368	197.112		112.96	129.772
	199	192	168	119	87		45.8277	64.5884	59.8506	62.2499	51.1494		203.481	191.604	199.54		114.45	127.801
	182	181	157	146	39		45.7703	64.4679	60.3621	61.9358	51.1271		203.53	191.121	201.567		118.13	125.061
	200	204	171	161	108		45.3766	64.5819	60.8043	61.7518	51.2911		202.745	188.698	193.44		115.165	123.863
	181	130	168	123	104		44.6379	61.6389	61.282	61.5427	51.24		200.23	186.205	183.206		111.438	112.838
	229	177	170	102	102		44.1542	61.6769	61.5416	61.4739	51.1512		197.834	185.916	182.325		109.999	114.976
	187	203	169	116	91		43.7819	61.6593	61.7319	61.4762	51.0275		200.291	187.878	182.725		109.827	116.133
	152	174	132	134	85		44.3331	62.0621	61.8661	61.1866	50.8545		202.005	189.8	186.351		110.115	115.342
	176	191	174	123	106		45.6041	62.3914	62.023	60.9929	50.9072		194.451	193.267	187.4		112.799	113.342
	161	186	184	210	102		46.8784	62.9901	62.1981	60.9148	50.4724		193.915	194.375	186.273		114.306	111.266
	175	187	157	145	104		47.6629	63.6612	62.5513	60.6537	50.7162		206.073	195.147	185.622		114.114	109.079
	196	189	165	137	95		48.0382	64.1177	63.0131	60.5432	50.6459		207.411	190.843	186.097		112.18	107.989
	157	195	174	192	99		48.2235	64.1383	63.6772	60.1554	50.7279		208.492	187.491	187.282		110.424	104.456
	187	185	81	107	95		48.2276	63.9706	64.5595	62.0681	50.739		209.282	186.36	192.833		108.743	92.8658
	131	204	192	119	94		48.8734	63.7565	65.2887	61.7445	50.6384		208.804	186.596	191.612		107.896	233.033
	168	162	182	158	86		49.4766	63.0646	65.6475	62.4764	50.2787		205.272	187.508	188.352		107.87	233.224
	213	177	122	204	104		48.8757	62.219	64.9336	63.4013	50.1195		186.598	189.054	186.389		109.739	237.682
	181	163	95	117	100		47.7336	61.2953	64.4689	64.3512	50.3287		198.017	191.385	190.092		110.741	237.72
	223	186	176	146	115		45.85	61.4232	63.7152	64.6533	50.5259		198.721	194.712	192.642		112.105	234.678
	227	146	176	163	77		44.6635	62.4193	63.0834	63.9914	50.6447		203.216	198.266	196.99		113.583	231.139
	203	190	175	141	97		43.9534	63.5885	62.5909	62.907	50.6261		205.224	199.893	195.42		114.759	128.932
	211	189	164	155	100		44.7432	64.2986	62.1518	62.4807	50.4567		205.936	199.132	190.958		116.736	130.553
	228	239	181	103	91		45.5609	64.4147	61.5433	62.6592	50.0327		205.601	199.162	199.641		118.34	129.658
	236	219	179	128	102		44.5404	63.3069	60.9908	63.0385	49.1959		204.807	199.198	194.546		118.935	128.724
	211	164	175	112	107		41.6966	62.0854	57.9817	63.1299	48.2235		201.373	196.523	184.229		116.036	128.983
	194	191	215	136	123		39.3789	61.2943	56.9269	62.9712	47.5147		199.833	193.635	182.341		114.047	130.476
	221	166	184	143	83		39.0942	61.2479	56.8932	62.8917	47.0425		199.153	191.931	182.941		111.633	131.645
	198	171	189	172	142		38.8738	61.8581	57.5294	63.0783	47.3647		200.004	187.814	185.884		109.31	131.933
	197	184	134	121	120		39.0394	62.687	58.3643	63.5449	48.0176		201.065	195.417	186.996		105.795	131.058
	164	176	171	122	97		39.963	63.1836	59.8223	63.6851	49.4697		202.217	185.391	187.921		105.153	128.906
	240	188	74	216	107		40.8367	63.1331	60.2615	63.6483	50.7955		202.614	182.533	187.661		102.476	126.817
	237	199	122	247	126		41.1086	62.9891	60.8185	63.4974	51.8493		203.204	182.44	187.805		101.71	125.778
	231	178	165	135	93		40.5846	63.294	61.2666	62.4421	52.3156		201.276	183.895	187.308		103.286	111.632
	190	181	164	228	89		40.0191	63.9015	61.4904	61.3609	52.3716		198.045	185.065	187.575		106.775	111.439
	206	212	150	126	95		39.2796	64.8186	61.2286	61.2599	52.4371		195.894	187.668	184.3		110.778	112.993
	194	200	152	144	95		39.7184	65.6808	60.455	61.7997	51.9709		198.373	189.436	186.626		113.06	113.009
	212	197	162	137	104		40.4552	66.0476	59.5759	62.3855	51.7017		201.081	191.027	184.776		115.183	112.13
	170	170	229	123	113		41.3525	66.0466	59.7432	62.654	51.5048		200.602	192.273	182.942		115.934	110.306
	216	176	176	102	102		41.6973	65.7667	59.9888	62.9049	51.4565		199.63	192.279	185.995		119.442	108.954
	98	216	167	136	90		41.0262	64.9639	60.6115	62.3	51.3386		200.386	188.376	188.035		117.309	108.19
	164	198	173	144	54		39.2409	65.085	61.1335	62.0341	51.2354		201.424	186.866	191.48		113.784	98.7086
	70	195	161	149	116		37.6493	65.3729	61.7207	61.4883	51.3598		199.484	187.673	189.69		111.698	96.0266
	188	196	159	167	113		35.8468	65.8744	61.9371	61.1826	51.5658		194.981	190.189	187.594		111.24	243.144
	224	187	167	140	99		36.412	66.1611	62.1072	61.0378	51.4103		194.615	193.857	188.791		112.163	130.781
	232	207	170	139	107		38.4987	66.3447	62.1481	60.955	50.9457		206.166	195.573	189.537		113.47	130.211
	197	171	131	187	45		42.3255	66.1624	62.5681	60.8898	50.6134		207.191	195.775	185.938		117.038	129.217
	173	202	172	175	87		46.9976	65.7919	62.9279	60.7407	50.5932		208.786	192.714	196.697		117.186	128.227
	168	181	184	124	95		50.8956	64.7484	63.4637	60.4455	51.3264		210.386	186.81	184.939		113.472	128.343
	184	165	152	100	101		53.022	64.2142	63.9265	60.2884	50.9416		211.415	185.938	183.319		110.979	130.212
	159	177	165	120	106		53.4384	63.8172	64.4854	59.8562	50.8734		210.021	186.007	184.188		108.94	131.653
	195	187	158	167	79		52.5863	63.8506	65.1539	59.4331	50.9045		201.351	187.554	187.196		108.406	131.821
	194	172	79	111	90		50.2635	64.2975	65.5777	61.9256	50.9573		201.773	189.876	190.793		108.89	130.876
	220	172	154	170	89		47.9449	64.4237	65.6074	61.4271	50.7621		202.947	191.07	192.195		109.764	128.935
	191	181	151	135	89		47.2829	64.1871	65.1997	60.9746	50.5482		203.869	194.052	194.077		110.909	127.915
	205	180	149	195	102		48.4134	61.4905	64.3829	62.0262	50.1947		205.567	197.804	189.922		112.465	127.92
	156	188	161	223	124		50.1081	61.8656	63.3479	62.7556	50.0127		206.441	199.452	263.749		113.121	109.002
	184	176	156	131	89		42.5941	62.0853	62.6325	63.8214	49.9973		206.763	199.973	186.704		113.833	111.138
	185	183	172	144	88		42.6225	62.1924	62.2912	64.2198	50.3283		206.403	198.65	189.956		114.408	109.704
	236	199	157	137	89		42.4306	62.2234	62.0295	63.7193	50.3952		204.487	198.488	184.198		115.412	111.913
	179	195	163	139	99		42.3652	62.4983	61.6906	62.7735	50.5311		202.929	198.157	192.571		115.682	118.876
	169	164	166	158	88		42.4482	62.8772	61.3281	62.3002	50.4881		201.597	195.249	193.362		115.247	116.737
	207	132	189	116	114		42.4265	63.5922	60.953	62.1417	50.066		200.91	195.056	193.448		112.02	111.473
	181	205	168	140	92		42.1397	64.3913	58.2489	62.6291	49.3892		201.292	186.345	188.067		110.347	110.304
	227	186	178	127	108		40.6987	64.9342	57.2377	62.8484	48.5598		201.68	186.396	191.325		107.614	111.608
	179	192	163	108	43		40.1562	64.6189	57.0686	63.1087	48.0459		202.483	183.99	184.025		104.116	118.217
	158	179	181	153	94		39.7692	64.0443	57.7689	63.334	47.6343		202.689	183.958	187.142		103.378	103.113
	215	244	154	156	103		40.3173	63.3943	58.5488	63.8205	47.9679		200.381	185.082	188.642		104.678	95.9717
	194	206	154	120	95		41.6162	62.5728	59.5705	64.3355	48.626		197.279	186.245	189.169		106.398	94.1236
	186	181	173	129	90		43.3366	61.358	59.95	64.5585	49.7781		195.036	187.211	197.564		109.382	268.109
	207	204	151	136	73		45.3839	60.1948	60.3876	64.4152	50.9366		195.397	190.888	197.823		110.42	246.384
	184	181	183	104	100		46.6678	60.3123	60.84	63.9522	51.9248		198.031	193.064	195.128		112.706	130.414
	90	185	152	124	91		46.0846	61.6584	61.0337	63.0269	52.4669		199.417	196.513	191.826		114.792	129.91
	243	192	165	67	99		45.2616	63.0841	61.0167	62.1269	52.48		200.162	196.268	197.553		116.279	128.669
	186	194	166	135	108		44.0394	64.1369	60.421	62.1757	52.0964		199.89	192.548	198.903		116.77	127.196
	212	174	157	131	100		43.2831	64.4655	59.7912	62.725	51.8565		199.054	191.337	198.208		118.547	128.023
	192	192	200	129	105		43.4945	63.5212	59.9926	63.295	51.6765		201.88	190.433	186.34		119.819	130.335
	167	205	175	150	95		44.6909	62.7506	60.2868	63.5371	51.6574		203.271	190.441	190.361		118.678	131.487
	168	196	152	153	96		46.0848	62.2008	60.8259	63.6763	51.5227		200.055	194.407	192.459		115.08	130.636
	188	207	177	117	109		46.7752	61.9353	61.4843	63.0839	51.2547		194.963	196.049	199.064		113.125	129.351
	190	217	162	176	109		47.7362	62.3267	61.9623	62.6296	51.2614		194.252	197.688	202.56		113.442	128.63
	167	188	177	188	87		46.9345	62.7649	62.2539	61.72	51.3703		195.594	193.839	201.826		114.987	128.282
	162	200	173	120	93		46.499	62.796	62.4454	61.1004	51.8622		206.074	188.457	200.579		117.561	129.46
	187	202	155	82	105		46.4547	62.5434	62.5398	60.8151	51.6464		207.875	185.494	198.572		119.582	130.629
	190	190	177	171	105		47.1785	62.7037	63.1149	60.6423	51.0691		210.129	185.733	192.572		119.539	111.031
	206	188	128	202	106		47.887	62.984	63.7735	60.5873	50.6124		212.257	189.137	193.15		117.109	115.644
	212	180	162	122	98		48.4374	63.5664	64.4617	60.647	50.6369		213.792	189.294	194.577		112.591	118.096
	175	191	166	110	95		48.791	64.4882	65.1573	60.1179	51.1126		213.145	197.217	196.99		110.832	122.601
	210	202	162	178	94		48.0097	65.4392	65.7205	59.9905	52.0703		203.08	201.101	182.206		110.012	123.445
	148	177	134	202	100		47.2727	65.947	66.0274	59.5738	52.0524		203.871	197.215	181.648		110.691	121.338
	155	182	143	175	112		46.6636	65.8358	65.9606	59.3561	51.8546		203.821	197.291	179.164		110.544	114.861
	178	174	163	137	101		46.5668	65.656	65.6644	59.3143	51.9264		204.285	196.957	178.317		112.099	112.772
	150	162	157	113	79		45.7281	64.9284	65.4934	59.6594	51.495		205.254	195.549	195.696		113.726	114.377
	184	164	154	127	96		43.2737	64.9975	64.7048	59.9229	51.1276		206.248	191.468	259.006		113.562	120.395
	190	167	171	108	108		40.123	65.0493	63.6335	60.1546	50.8761		205.955	195.83	192.505		113.107	120.115
	219	163	164	117	108		37.7167	65.2872	62.8739	60.4022	50.4977		205.649	194.183	199.041		113.459	95.0303
	246	144	159	108	86		37.5481	65.3716	62.6221	63.7719	50.1591		205.311	191.777	203.353		111.164	267.551
	202	189	158	125	77		38.1455	65.3736	62.6717	63.2122	50.0272		203.969	188.268	202.664		108.405	251.362
	247	166	170	94	82		39.199	65.1587	62.3465	62.6778	50.0802		202.567	186.319	201.392		112.17	247.825
	214	201	184	202	80		40.3461	64.916	61.8807	61.5752	50.2925		201.752	187.042	198.416		110.541	130.312
	220	184	206	147	90		41.0919	64.3952	61.401	60.9067	50.3187		201.533	187.383	193.522		108.952	128.208
	178	188	169	168	90		41.2694	63.825	60.9766	60.7378	50.4503		201.726	188.299	193.168		106.634	127.306
	205	175	170	127	81		40.6036	63.3053	60.2726	61.3756	50.468		202.237	189.362	193.779		102.042	126.49
	165	167	168	137	102		39.5282	63.407	59.4095	60.7773	50.3783		202.783	191.654	194.22		96.3399	128.07
	210	192	178	169	96		38.5113	63.8764	58.7309	60.3932	49.95		202.105	196.16	183.03		108.431	130.668
	227	192	161	187	83		38.1132	64.1798	57.658	61.1829	49.5276		197.259	197.675	182.302		110.267	131.702
	231	183	185	122	55		38.0951	63.9669	57.4345	61.9075	49.3459		194.866	198.265	182.032		112.291	131.018
	212	203	185	140	85		38.8583	63.6227	57.9873	62.8427	49.0546		195.886	195.407	185.336		113.099	129.187
	227	181	165	134	96		39.9743	62.9239	58.6185	63.4417	49.2583		198.346	192.573	196.848		114.218	128.52
	136	167	171	148	92		40.6471	61.9174	59.2466	63.261	49.7773		200.044	188.441	188.323		115.711	128.454
	164	182	171	162	95		40.3514	62.1388	59.7112	62.3957	50.4328		199.526	190.199	185.605		117.04	130.235
	160	194	175	148	73		40.0599	62.4904	60.04	61.714	51.3483		197.928	190.964	194.478		117.651	131.365
	215	223	186	138	105		37.6008	62.8265	60.4978	61.5052	52.0789		199.052	191.294	200.353		116.708	116.193
	233	183	153	160	100		38.2486	62.8593	60.7917	62.4046	52.4055		203.858	193.493	190.689		117.064	115.707
	168	199	155	109	125		40.0099	63.0132	60.9212	62.9325	52.1523		200.854	190.22	203.706		118.308	117.834
	143	227	150	103	117		43.5182	63.2433	60.6106	63.5252	51.9649		193.215	187.592	203.037		117.049	119.583
	224	202	159	136	92		47.3459	63.2968	60.2078	64.0286	51.7677		190.929	185.873	201.326		115.296	119.695
	169	120	221	138	100		50.3502	63.8327	60.4361	64.771	51.6368		194.358	187.097	200.041		114.096	118.058
	170	201	176	127	89		51.9459	64.5054	60.5401	65.3389	51.5299		206.09	185.496	196.425		114.313	114.645
	199	166	171	130	90		52.5802	64.8395	61.1568	65.3519	51.4012		207.434	185.322	194.068		114.777	112.842
	164	200	162	107	100		50.8679	64.5041	61.7807	65.2962	51.3057		209.028	190.026	194.271		117.771	114.781
	220	145	164	109	103		49.1547	63.579	62.1519	64.555	51.2722		211.509	194.689	194.475		119.19	122.338
	205	217	179	113	117		47.5908	62.7863	62.4228	63.7402	51.4243		213.282	194.76	184.407		119.787	122.226
	187	185	199	119	129		47.0753	61.7768	62.7469	62.9694	51.8613		204.722	194.43	184.526		118.435	95.6997
	201	176	157	143	89		47.7947	60.432	62.947	63.1759	51.6956		205.234	191.475	200.349		117.152	93.5908
	200	200	195	133	97		49.0279	59.2164	63.6912	63.9691	51.2228		204.751	188.801	191.02		114.861	267.978
	205	204	122	145	92		50.5645	59.2673	64.6153	64.3823	50.804		204.678	198.142	188.746		113.672	126.025
	180	191	115	161	117		51.5581	60.5769	65.8302	64.5132	50.8205		204.919	198.029	189.758		114.141	125.537
	162	211	180	128	102		52.1622	62.1547	66.6802	64.5991	51.2837		204.601	194.659	194.268		114.405	123.169
	189	194	149	126	104		42.7823	63.2456	67.3453	64.1778	52.0907		204.963	192.704	197.298		114.7	123.315
	186	177	151	122	99		42.8729	63.6927	67.4267	63.4808	52.6031		205.7	190.373	190.785		114.654	128.611
	181	177	103	143	84		42.7624	63.7419	67.0675	62.4721	52.7727		205.912	189.181	205.035		113.661	132.207
	238	173	170	85	97		42.2789	63.2328	66.3958	61.4213	52.5454		204.669	188.884	204.453		112.086	132.473
	177	168	153	128	96		42.2382	62.684	66.2274	60.6974	52.9176		203.207	188.349	203.33		110.254	131.86
	123	191	168	238	101		42.0776	62.5434	65.5067	60.2457	52.2891		201.833	187.859	202.929		108.319	130.447
	193	139	154	226	84		41.5305	62.5103	64.4738	60.0331	51.5809		201.929	190.553	199.269		107.025	129.287
	200	173	196	117	88		41.1937	62.6109	63.6573	59.937	51.0636		202.144	193.969	195.873		110.069	128.907
	240	187	198	155	99		39.0083	62.4153	63.5589	59.7378	50.5545		203.22	196.683	194.108		111.531	130.413
	177	194	171	239	95		38.3901	62.1468	63.58	59.5074	50.2169		205.269	197.973	193.315		110.405	131.449
	211	180	169	124	71		38.3241	62.5969	63.3039	59.2759	50.1977		198.879	195.303	193.682		106.358	110.003
	230	187	186	134	112		39.2335	62.6841	62.9611	59.4274	50.4345		196.089	192.22	192.624		101.46	114.33
	132	188	168	98	120		41.0522	63.2416	62.145	59.5012	50.258		196.12	188.998	193.254		96.5075	115.574
	200	183	167	156	98		43.2153	64.1071	61.6796	59.8152	50.1688		199.385	189.022	193.584		112.789	117.328
	218	179	169	124	77		45.0451	64.977	60.9528	60.1967	50.1794		202.067	189.093	191.989		111.33	117.472
	189	186	166	102	87		46.2411	65.565	60.0601	60.5825	50.5203		198.669	190.151	202.516		112.934	115.867
	156	186	167	100	103		46.0304	65.6003	59.5829	60.7225	50.5819		195.212	190.368	192.862		114.094	114.153
	200	191	154	116	92		45.0315	65.4116	59.4973	61.0565	50.5146		183.22	192.039	191.955		115.218	112.473
	175	189	182	105	85		43.7133	65.5163	59.0542	61.7451	50.4092		182.795	189.817	189.203		116.249	114.955
	203	177	171	134	117		43.1914	65.4845	58.0594	62.5725	50.2456		182.16	185.966	189.689		116.746	124.873
	198	77	154	144	92		43.5944	65.3722	57.7757	63.4919	50.6512		182.589	186.308	194.325		116.437	123.296
	190	141	190	117	106		44.8014	65.2237	58.1469	63.5284	50.6807		205.925	188.449	200.076		115.521	92.6762
	175	192	171	64	93		45.9113	64.9332	58.5766	63.4694	50.8014		207.095	187.106	191.469		115.374	177.865
	235	182	167	114	90		46.5142	64.7341	58.9479	63.4937	51.1921		208.442	186.028	192.099		116.206	171.457
	173	172	193	105	110		46.4728	64.6521	59.3661	63.4347	51.5044		209.793	185.084	193.014		116.129	125.931
	170	198	167	131	98		45.8095	64.564	59.9901	63.2256	51.9367		211.152	188.685	186.593		115.566	126.029
	154	198	171	128	102		45.245	64.5065	60.3737	62.807	51.8201		211.475	192.392	185.883		114.926	126.217
	229	190	183	157	88		45.3553	63.9518	60.7254	61.905	51.7069		203.424	191.961	185.865		115.438	124.573
	188	179	162	184	80		45.9431	63.327	60.8767	60.8497	51.8333		207.951	192.355	193.595		116.117	123.922
	235	187	181	232	102		46.8057	63.2076	60.6405	60.3973	51.7157		205.916	189.888	201.448		118.113	127.269
	210	170	156	175	111		47.7553	63.5118	60.4711	60.772	51.6281		204.779	188.062	195.19		118.896	128.769
	183	162	192	134	111		48.4224	63.7942	60.7594	61.5294	51.6037		204.178	194.445	193.111		119.101	131.825
	194	188	173	179	105		48.7744	63.6274	60.9562	62.2055	51.5172		204.539	198.499	189.321		118.448	131.326
	151	149	172	115	75		48.2697	63.4372	61.228	62.705	51.3267		203.247	198.241	193.34		117.472	130.576
	206	162	152	146	84		47.8448	62.6458	61.7825	63.7205	51.4336		205.11	197.19	195.022		116.987	129.418
	206	201	177	157	95		47.4106	61.7153	62.2678	61.9964	51.6574		205.643	196.12	196.856		117.146	129.542
	188	174	163	220	101		46.1284	61.9235	62.4854	61.0745	51.6791		206.002	193.128	192.237		117.39	131.592
	217	124	162	169	100		43.4661	62.2129	62.879	60.4353	51.6868		204.713	190.993	190.782		116.065	119.64
	233	143	159	127	115		40.0444	62.6805	63.0531	59.9539	51.3429		203.375	189.3	192.164		115.658	108.16
	233	168	166	136	125		37.4366	63.1264	64.16	60.6447	51.0415		202.011	186.937	192.334		115.027	111.09
	244	163	139	133	83		37.6847	63.2596	65.4192	61.2015	51.0793		202.078	187.374	190.404		113.808	113.645
	185	162	119	136	85		38.3066	63.3637	66.7999	62.0251	51.4192		202.298	189.566	191.784		111.702	115.26
	228	188	171	145	93		39.3054	63.289	67.9371	62.7915	51.7345		202.67	192.357	189.96		109.918	115.963
	217	162	154	203	107		40.0822	63.876	68.6651	62.8572	51.9906		204.84	194.593	189.733		108.229	114.927
	209	182	172	140	98		40.2546	63.7474	68.716	62.259	52.4953		201.91	195.608	191.171		106.694	113.904
	131	202	176	123	95		40.04	63.7807	67.9525	61.5231	52.9402		199.429	195.001	193.228		110.302	112.906
	196	210	235	168	99		39.057	64.2208	67.4402	61.1391	53.3019		197.468	193.165	194.036		115.382	113.475
	195	206	161	126	91		37.8209	64.4923	66.9585	62.2584	52.3389		198.576	189.986	194.625		116.627	125.905
	164	179	187	91	106		36.2922	64.1288	66.2029	63.0442	52.4067		201.377	189.364	192.75		100.366	125.118
	195	186	164	127	105		35.9924	63.112	65.2197	63.9631	52.3872		202.681	189.309	196.135		98.509	93.5002
	191	180	193	130	81		36.1867	62.2091	64.5484	64.6777	51.6658		203.04	189.449	196.254		97.4036	264.453
	192	210	176	119	97		37.1836	61.0831	64.3625	65.2259	50.8908		198.448	190.62	192.659		114.876	162.802
	227	199	169	150	106		38.7818	59.8504	64.3603	65.7934	50.4269		193.646	192.286	187.685		113.92	226.948
	142	214	165	121	93		39.9904	58.4434	64.0863	65.9652	50.2959		191.859	191.849	187.786		114.436	224.099
	102	226	162	110	83		40.4116	58.3053	63.7856	65.7195	50.3977		182.408	190.723	190.187		114.703	178.16
	75	188	160	105	88		40.3215	59.4774	62.7079	65.1528	50.26		181.69	191.461	188.344		115.486	176.512
	210	188	153	136	86		38.7132	61.0329	62.3458	64.4404	50.2541		182.676	190.957	188.484		116.154	125.95
	193	169	168	134	94		39.4843	62.0919	61.5179	63.8359	50.3697		205.318	187.826	189.341		116.238	172.098
	155	191	170	125	93		41.1043	62.5396	60.486	64.0251	50.7675		205.759	186.051	189.693		115.759	127.6
	235	221	182	147	64		44.0056	63.4898	59.8039	64.8153	51.0571		206.438	186.267	189.668		114.686	128.446
	161	181	234	184	108		47.2353	63.1166	59.9342	65.2328	51.2136		207.368	189.004	190.288		111.862	127.941
	225	210	186	154	91		49.6704	62.7548	61.1504	65.4589	51.2434		208.518	190.37	192.536		114.88	125.963
	186	185	164	136	109		50.7273	62.5628	58.8304	65.4565	51.012		208.965	190.867	194.549		115.311	124.238
	168	186	178	114	105		51.0734	62.2946	58.7491	65.2059	51.5087		207.882	190.846	195.183		115.642	123.715
	184	171	170	107	97		50.288	62.2905	58.4429	64.4606	51.5439		207.416	189.247	195.064		115.925	128.292
	229	175	155	145	103		48.8987	62.0777	58.096	63.3267	51.6174		208.267	188.328	198.034		116.556	128.811
	219	204	174	132	110		47.5014	61.8888	58.2941	61.8456	51.8038		207.445	186.494	203.116		117.286	129.801
	170	206	153	188	104		46.8325	62.2787	58.5116	60.6544	52.0259		205.511	186.645	204.987		117.871	129.97
	193	173	176	198	107		47.4161	62.5216	59.4149	59.82	52.0145		203.25	188.925	196.986		118.067	130.917
	197	198	173	134	81		48.3691	62.9158	59.2573	59.4477	51.9669		200.053	191.649	190.772		117.355	132.596
	154	180	194	104	83		49.7402	63.693	59.3619	59.3583	52.0742		199.866	188.283	182.557		115.784	119.336
	171	163	182	202	106		50.6605	64.6647	59.7908	59.1452	52.1826		204.909	197.36	186.301		115.684	107.103
	156	161	187	210	101		51.1919	65.1358	60.1104	58.9135	52.0939		205.405	198.583	187.889		116.519	101.525
	166	182	159	150	108		50.7096	65.2219	60.2159	58.9494	51.7453		206.463	196.206	187.898		116.903	108.101
	183	197	197	144	123		49.431	65.0977	60.2872	59.0737	51.3157		205.467	189.431	187.485		117.654	111.916
	120	118	164	115	73		42.6647	66.3866	60.4784	59.5687	51.0426		204.184	185.184	189.484		116.707	112.988
	211	166	189	128	100		42.4992	66.3524	60.7999	59.9164	51.1918		203.04	189.674	189.962		115.955	113.232
	133	172	169	124	104		42.9166	66.0093	61.006	60.2565	51.6185		202.284	191.303	192.708		115.152	112.555
	192	96	162	127	92		42.9228	65.6108	61.3958	60.595	52.2503		201.94	193.069	195.512		113.614	112.889
	172	155	165	133	91		42.7992	64.934	61.6058	60.8983	52.2315		202.986	193.986	196.206		111.505	113.096
	184	189	168	196	102		42.4741	64.5122	61.8524	61.2574	52.1958		204.646	194.34	195.894		109.433	115.417
	197	196	160	194	111		42.2931	64.3502	62.0764	61.8469	51.8824		200.184	193.361	203.218		108.163	126.877
	166	172	137	150	99		41.8972	64.45	62.7353	62.6906	51.5978		199.31	190.709	206.592		107.142	109.743
	184	165	140	119	105		41.2155	64.821	63.5553	63.5796	51.283		199.963	189.561	208.008		112.598	262.929
	95	179	193	112	99		40.4624	64.1726	64.4864	63.8683	51.3779		201.657	189.901	207.723		118.273	265.224
	215	173	170	102	111		38.4081	63.4871	66.1609	63.5965	51.7257		203.172	190.203	198.506		98.5503	269.614
	223	225	135	83	99		37.7686	63.1322	68.4857	64.2694	51.841		203.902	191.642	189.219		116.005	161.294
	216	200	166	123	95		37.672	63.2001	69.8785	63.9529	52.0519		204.178	192.864	190.784		116.22	191.409
	190	203	173	106	75		38.8767	63.3206	70.2441	63.4867	52.3716		203.498	193.131	184.687		115.748	125.106
	172	206	197	138	80		41.2238	63.3374	70.237	63.5525	52.7478		199.608	192.914	186.167		115.996	129.497
	207	192	170	150	118		43.3837	63.0951	70.2015	63.5408	52.9234		196.808	192.979	196.447		115.559	130.417
	228	199	163	128	114		45.103	62.6421	70.1141	63.2914	52.4395		192.309	190.163	196.399		115.271	129.817
	221	213	171	139	122		45.9864	61.7287	69.6468	63.021	52.4013		190.075	187.675	195.943		115.428	128.075
	180	175	169	144	125		45.7841	60.9208	68.4253	62.3292	52.1697		187.997	186.659	209.187		114.922	124.797
	183	173	159	151	105		44.7212	62.4746	66.5858	61.4718	51.4589		182.743	186.165	208.839		114.334	123.061
	168	186	194	134	81		43.5783	62.6428	65.447	60.5261	50.8398		182.823	188.013	208.689		113.503	122.914
	153	140	170	116	97		43.3532	63.0022	65.3464	60.4329	50.3994		181.753	190.234	207.384		110.765	125.605
	244	142	130	132	92		44.1693	63.5829	65.2219	61.0925	50.198		205.218	190.691	188.935		110.715	127.178
	211	168	144	108	95		45.3381	63.9525	64.5615	62.1047	50.2654		205.902	191.032	188.357		112.617	128.883
	207	195	165	108	99		45.8649	64.1686	63.8055	62.8047	50.2714		206.586	188.964	187.442		115.122	130.578
	239	198	167	136	46		46.0192	64.141	63.2568	63.1457	50.5299		206.733	187.586	187.555		116.255	132.537
	191	196	157	160	91		45.5087	64.055	62.2889	63.5243	50.7674		207.121	186.962	196.096		116.71	130.185
	192	173	173	133	109		44.9212	63.7095	61.2768	63.7562	51.2471		207.47	188.115	195.75		117.29	101.351
	218	202	189	167	81		44.3917	63.4693	60.9579	63.6648	51.4627		206.519	189.687	195.509		117.775	103.619
	200	203	175	144	89		44.229	63.24	60.573	62.1474	51.5705		205.365	193.028	265.782		117.462	106.011
	212	146	211	141	69		44.6565	63.3135	60.5994	61.3018	51.7104		208.398	193.486	205.606		116.237	107.355
	223	173	186	130	103		45.5256	63.3392	61.2379	60.6826	51.6952		206.999	180.106	193.381		113.49	109.124
	199	126	157	138	111		46.9494	62.9538	62.0562	60.5137	51.6741		205.223	194.19	196.127		112.873	110.409
	187	183	173	85	108		47.9443	62.2051	63.5851	60.9789	51.629		200.926	197.826	201.143		113.362	112.011
	228	165	157	159	99		48.7743	61.2487	63.7018	61.4722	51.9878		200.219	189.906	190.778		114.043	113.029
	187	200	159	126	90		48.5808	59.4023	58.7369	62.2554	52.0255		199.661	187.876	193.196		115.1	112.616
	162	223	166	117	93		48.3642	58.3182	58.6842	62.8633	52.0652		204.439	188.801	194.299		115.637	111.256
	149	186	178	109	88		47.8553	57.3296	58.5853	62.8639	51.907		205.713	188.186	194.407		117.105	92.9979
	167	210	186	183	83		46.4919	57.201	58.4222	62.301	51.9346		205.819	188.692	192.27		116.424	94.063
	228	179	174	115	106		43.7995	58.0819	58.6232	62.1237	51.9083		205.465	191.299	190.268		115.718	131.208
	171	188	161	156	143		40.4962	59.3243	58.9283	62.0729	52.2716		205.39	194.909	195.988		114.084	130.431
	186	162	166	119	88		38.0752	60.6761	59.2025	63.203	52.0233		204.872	196.062	195.46		111.258	130.844
	239	178	207	131	90		38.1442	61.7688	59.1366	63.7059	51.783		204.403	195.276	195.533		109.6	130.862
	196	195	206	109	106		38.5334	62.133	59.2877	64.5426	51.4762		198.651	192.984	194.618		108.87	129.108
	165	171	172	116	86		39.1043	62.5976	59.6814	65.391	51.2614		198.386	190.595	192.484		108.296	125.779
	203	176	175	124	105		39.3021	62.8417	59.9761	65.9755	51.3311		203.912	191.662	188.167		112.464	124.07
	201	168	163	133	55		38.8918	62.3201	60.1402	66.0825	51.7249		197.835	191.72	183.743		117.28	121.37
	209	164	211	111	99		38.0245	61.523	60.4112	65.723	51.9198		197.91	192.576	193.552		121.301	122.601
	214	222	171	174	92		36.9292	61.0408	60.5879	65.3999	51.7293		200.471	192.145	191.442		121.386	124.256
	244	184	169	142	66		35.6636	61.1006	60.8928	65.1724	51.6559		202.866	193.624	193.633		120.627	126.098
	238	185	168	127	114		34.4354	61.3331	60.9757	64.7438	51.6721		203.587	194.624	197.781		118.901	128.529
	243	207	169	140	107		34.202	61.4466	61.1287	64.6963	51.5437		203.926	194.752	200.068		117.783	130.136
	239	190	168	109	88		34.6649	61.7155	61.251	64.86	51.3875		204.051	191.675	199.645		117.395	103.942
	240	208	192	147	95		35.8161	62.2009	61.3178	65.1379	51.4397		203.55	189.8	197.525		117.611	104.671
	242	170	162	135	102		37.6834	62.9231	61.8977	65.324	51.5232		200.233	188.048	196.464		116.539	104.596
	190	148	163	198	115		39.2407	63.6011	62.8833	65.4971	52.1064		197.732	186.843	195.98		115.277	105.139
	147	190	159	117	98		40.1055	64.1098	63.8618	65.8339	52.1549		193.918	188.796	194.312		113.816	106.269
	188	160	198	121	83		40.4836	64.8335	65.6116	65.5779	52.2973		194.124	191.412	195.47		113.371	108.016
	236	214	210	139	70		40.3202	65.1485	67.28	64.9689	52.3263		193.33	191.459	196.386		112.886	110.764
	226	189	164	151	106		41.0535	66.5082	69.6004	63.7821	52.5489		192.084	190.229	195.958		112.958	112.252
	168	191	98	176	92		42.6666	66.6879	71.1793	62.1589	52.477		191.492	189.631	195.461		112.859	111.84
	216	164	203	153	92		44.8746	66.3818	71.8457	60.6384	52.3122		181.926	186.872	195.885		110.722	111.741
	178	164	156	142	86		47.3956	65.6703	72.2049	59.7002	52.0042		205.798	184.546	195.155		111.647	123.882
	193	171	171	137	98		48.868	64.5977	72.1303	59.4033	51.3836		206.193	185.356	201.419		111.261	96.1574
	230	174	174	153	109		49.3463	63.9991	72.0453	59.3746	50.9689		206.565	192.763	192.341		116.547	96.7198
	176	150	179	229	124		49.5313	63.9438	71.2048	58.714	50.6671		206.659	195.793	190.04		117.669	145.891
	170	186	153	147	95		49.9215	64.4157	69.9104	58.65	50.5324		206.657	195.924	191.138		118.052	149.195
	196	185	181	125	110		49.0215	65.2229	68.1191	58.9394	50.4467		206.925	179.354	196.665		118.124	132.827
	216	177	156	133	91		48.113	64.6979	66.7365	59.4504	50.7082		206.844	189.484	199.38		118.318	131.524
	172	204	182	118	109		47.3793	63.8044	66.292	60.168	51.0165		206.228	187.665	197.929		117.3	131.042
	208	210	181	125	90		47.3997	63.3177	65.7596	60.4134	51.5781		206.73	191.507	196.675		114.134	130.988
	210	175	187	149	91		48.1495	63.1074	64.9895	60.118	51.9702		206.118	191.167	194.871		111.546	130.074
	161	210	149	171	75		49.1221	63.1555	64.0292	59.8146	52.0446		204.2	192.265	193.51		111.035	127.09
	181	206	209	160	120		49.8801	63.0302	63.155	59.7588	51.9464		201.358	192.992	192.765		111.545	124.449
	152	197	186	121	103		50.1228	63.0535	62.2344	59.6179	51.9578		199.544	195.491	195.373		112.662	122.195
	191	176	191	132	91		49.4908	62.5322	61.6208	60.4086	52.0698		198.547	196.637	196.881		114.145	121.3
	170	212	158	114	99		47.8136	62.0309	61.5551	61.7392	51.8829		202.803	196.7	196.031		115.374	121.085
	180	133	156	112	91		45.543	61.2954	61.5322	62.8628	52.1088		202.922	195.719	195.992		117.815	121.964
	228	162	112	99	88		43.5882	60.64	61.4706	63.1133	52.334		200.209	197.898	196.467		118.051	123.705
	227	194	201	103	98		43.2156	64.1308	61.9327	63.2248	52.2699		199.727	199.121	198.095		117.711	125.336
	133	214	183	113	106		42.2631	63.3932	62.4638	63.2585	52.0474		205.045	199.651	202.852		116.013	105.779
	220	196	176	138	103		41.8623	63.4308	63.4531	62.0682	51.8151		198.618	197.554	189.871		112.844	106.884
	185	195	204	111	101		42.4103	63.7151	63.7219	64.0288	51.7568		198.018	195.776	204.704		110.378	105.468
	230	190	156	110	93		42.4729	64.1287	63.9588	63.9473	51.8451		196.668	194.972	200.52		109.289	105.043
	166	179	158	65	100		42.379	64.4658	63.9231	63.8906	51.8008		196.468	194.242	199.674		108.242	105.41
	144	170	153	124	106		42.4124	64.6767	58.2516	63.7632	51.5478		201.561	193.107	198.388		110.723	106.967
	221	189	144	128	97		42.5788	64.8168	58.314	63.5502	51.3595		195.628	190.706	195.503		114.375	108.987
	193	180	204	108	105		42.2555	64.5234	58.4582	63.2243	51.4579		199.146	190.398	194.803		117.731	111.57
	162	171	191	131	88		41.293	63.9814	58.4911	63.0979	51.3977		199.573	188.902	194.645		120.312	112.274
	183	187	168	103	88		40.416	63.7603	58.8325	62.8695	51.3382		201.424	188.283	195.053		120.779	112.657
	232	175	163	100	105		39.0899	63.2959	58.925	62.7521	51.3374		201.532	189.776	198.329		120.393	125.21
	214	149	186	133	98		38.4341	63.06	59.3179	61.9161	51.4266		202.184	191.338	198.089		120.545	119.598
	203	163	178	148	80		38.2495	62.7149	59.1678	61.0962	51.2844		201.872	191.236	198.13		119.853	103.548
	184	138	158	117	97		39.5276	61.9354	59.1179	60.5857	51.2038		201.995	189.847	198.075		119.627	100.086
	146	168	148	152	96		41.6879	60.8989	59.2649	61.0047	51.2488		200.38	190.621	197.661		118.189	94.3904
	170	192	179	127	108		43.5413	59.9453	59.6463	61.8474	51.384		200.091	188.022	197.298		115.207	145.743
	186	183	169	130	90		45.0272	58.3348	59.8407	62.4473	51.2468		198.271	185.394	196.791		113.373	132.153
	223	201	193	102	111		45.755	57.3315	60.1466	62.8123	51.0346		197.572	187.311	196.098		112.832	135.489
	193	171	184	136	108		45.5866	56.4245	60.6579	63.0622	50.9185		197.832	194.923	211.976		113.079	134.683
	191	163	188	116	98		44.617	56.3452	60.9064	63.8443	51.8121		197.873	197.353	195.032		113.426	132.602
	175	131	177	163	102		43.6125	56.992	61.1029	63.3559	52.0896		197.222	197.449	200.696		114.328	131.701
	210	187	179	134	92		43.8668	58.0241	61.1203	63.1103	52.1943		185.965	179.988	201.064		111.064	131.212
	240	172	153	84	94		45.0119	59.1382	61.1173	62.9099	52.2964		205.969	190.011	201.672		111.805	130.636
	237	215	187	175	78		45.9195	60.0726	60.9102	62.2866	52.2506		206.654	190.5	201.226		112.981	128.983
	205	179	195	143	91		45.9723	61.4733	60.8308	62.9321	52.2495		207.707	193.046	201.051		118.649	126.296
	185	192	187	91	92		45.5086	62.0675	61.4778	62.7306	52.2195		207.411	193.774	201.193		119.105	123.883
	226	91	165	150	94		45.0833	62.2869	62.8508	62.5368	52.0016		207.554	195.437	201.834		119.221	122.035
	193	137	112	126	97		44.4177	61.7968	64.104	62.1919	51.6952		207.429	196.019	201.358		118.736	119.736
	199	170	183	130	115		43.7871	60.981	66.986	61.8133	51.4618		207.411	196.906	200.603		118.566	119.87
	184	174	186	152	97		43.3127	60.2834	68.7867	61.5237	51.1268		206.961	197.208	199.098		116.364	120.124
	214	178	174	132	79		43.3277	60.3348	71.2857	61.5059	50.9172		205.524	197.523	199.003		113.01	121.832
	213	197	92	128	94		44.0525	60.7882	73.0824	61.8721	50.9784		204.751	198.828	199.122		110.599	106.765
	190	164	136	165	69		45.6522	61.1421	73.9922	62.2039	51.0135		203.464	201.331	199.045		110.623	108.173
	202	200	201	111	78		47.0618	61.2872	74.371	62.5162	51.2784		201.674	201.932	198.624		111.281	106.813
	230	204	161	94	102		47.7739	61.7979	74.6649	62.8767	51.7006		203.417	202.616	204.424		111.889	105.804
	191	185	174	139	95		47.8914	62.3794	74.5904	62.8227	52.2925		201.442	200.275	204.581		113.783	105.84
	217	203	202	142	95		47.9665	63.0233	73.355	62.577	52.6221		199.645	197.572	205.072		115.28	106.449
	168	183	154	133	88		47.6942	63.6377	72.1955	62.6892	52.297		200.001	194.952	204.791		118.028	107.868
	201	188	196	132	93		46.7442	64.352	70.3399	62.877	51.8939		198.074	192.65	204.237		119.318	110.572
	210	184	178	135	95		44.7333	64.8593	68.7609	64.1795	51.7845		198.829	191.411	204.748		119.819	113.078
	189	161	170	132	99		42.0848	66.1322	67.7545	64.5526	51.9539		197.981	189.907	202.653		118.744	119.491
	232	172	184	126	100		40.0115	66.2916	67.0279	64.993	52.2585		197.022	189.704	199.96		115.045	109.596
	239	144	168	122	89		39.2801	66.1703	65.6978	65.5197	52.4674		196.142	188.875	194.456		110.717	93.896
	225	150	148	118	99		39.166	65.5769	64.5864	65.6656	52.4922		195.398	189.015	194.839		109.359	167.541
	236	198	226	151	93		39.2638	64.604	63.1762	65.4778	52.4328		194.88	190.408	195.332		107.783	164.79
	237	172	215	139	40		38.8463	64.0821	62.4553	65.1732	51.8689		197.781	191.747	195.645		108.76	153.141
	224	173	164	155	64		37.9445	64.111	61.9868	64.8769	51.6005		197.328	191.699	195.514		110.535	136.606
	208	196	105	138	91		37.1726	64.5287	62.3551	64.6573	51.5022		197.222	190.251	206.477		114.264	133.851
	238	173	75	159	110		35.924	65.2255	62.7601	64.4879	51.4608		197.169	191.942	205.163		117.531	132.534
	240	194	154	106	100		34.7359	64.8361	62.6776	64.5931	51.2338		198.949	190.095	204.348		119.986	131.744
	240	193	207	107	84		34.5035	64.2329	62.6936	64.7054	51.3113		199.306	186.151	200.709		121.701	130.941
	238	212	180	130	85		34.54	63.8851	63.0955	65.0046	51.3223		199.793	189.792	194.553		122.276	129.961
	228	200	177	168	90		34.9863	63.6082	63.7639	65.0849	51.4465		200.137	197.28	192.241		122.049	127.975
	243	188	163	162	94		36.1224	63.3486	63.9649	65.0907	51.5711		200.773	199.146	193.242		120.805	127.112
	228	180	155	103	102		37.4256	63.0978	64.2178	65.2044	51.3426		200.023	198.327	192.903		119.281	123.031
	235	185	157	125	96		38.8375	62.7357	64.1917	65.1998	51.0777		201.281	188.66	194.936		115.956	120.013
	235	219	141	122	97		39.6442	62.5945	63.8338	64.8036	50.9497		200.961	179.1	197.466		114.127	119.059
	232	181	125	131	88		40.1922	62.2369	63.3941	63.6803	51.0139		199.135	190.031	194.563		113.542	118.788
	234	199	165	176	97		41.1722	61.7001	58.3523	62.3802	50.8867		199.341	197.404	194.567		114.186	120.502
	176	178	135	156	101		42.1123	61.361	57.9978	61.0566	50.8338		199.216	199.357	192.641		114.698	109.241
	193	95	218	103	120		43.705	61.0121	58.0972	60.0689	51.0206		197.257	191.392	193.139		115.299	109.437
	202	193	167	173	90		45.6785	65.6683	58.3439	59.5618	50.853		193.365	190.652	193.044		111.709	107.574
	214	175	157	166	87		47.2495	64.9696	58.7687	59.5596	50.5679		207.503	190.694	186.076		112.068	106.987
	177	201	159	172	102		48.1671	64.2857	59.2266	58.975	50.2594		209.081	192.166	185.314		113.824	106.907
	239	186	163	142	91		48.2873	64.2179	59.5108	58.9141	50.0047		210.221	194.095	183.924		114.761	107.81
	205	108	158	134	92		48.3562	64.527	59.0916	59.2662	51.6286		209.812	195.62	183.981		119.343	111.156
	179	185	184	119	87		49.3152	64.7172	59.2058	60.1343	52.1021		209.376	197.237	191.64		119.161	116.078
	166	180	174	101	101		49.3494	64.858	59.4702	60.9024	52.4065		209.084	197.409	266.418		118.573	119.052
	195	150	161	149	52		49.0464	65.0924	59.715	60.9905	52.4355		209.156	196.257	191.632		118.209	163.267
	195	174	173	162	88		48.5307	65.2659	59.8212	60.2344	52.3998		208.672	195.97	190.169		116.045	167.742
	208	168	182	152	62		48.3414	65.1406	60.2323	59.4727	52.2151		207.857	197.313	180.306		113.262	164.158
	184	190	184	157	97		48.5514	64.5152	60.8076	58.6631	51.9369		205.616	198.302	111.876		110.913	161.114
	207	174	175	146	97		49.0701	64.1999	61.3481	58.699	51.8823		204.791	204.279	99.7927		110.871	138.849
	191	177	156	126	102		49.3539	63.861	61.7713	59.1735	51.6554		198.924	204.785	183.355		111.064	133.239
	165	203	176	121	100		49.2833	63.2768	61.7205	60.6855	51.5129		199.714	203.464	194.206		111.668	131.771
	213	198	168	111	92		48.2048	62.6711	61.5664	62.042	51.3616		199.773	201.847	100.603		113.392	131.477
	181	181	174	123	97		46.3606	61.5808	61.1295	62.5861	51.2639		199.187	198.696	100.952		115.182	131.158
	187	215	176	133	94		44.2371	60.1809	60.9248	62.779	51.2288		196.194	195.219	194.813		118.434	129.822
	215	198	189	169	96		42.8309	59.0701	61.5213	62.8356	51.3834		195.215	192.14	120.252		120.478	128.654
	198	179	179	120	110		42.7006	57.4959	62.9084	62.1629	51.7004		195.586	189.188	119.023		121.705	126.43
	174	179	141	129	103		45.9408	56.5407	64.2168	62.0786	52.1871		195.17	187.783	116.339		121.971	122.842
	193	230	173	140	106		44.8232	55.61	67.7155	63.0882	52.8095		194.361	187.999	120.939		121.166	119.782
	225	219	197	134	101		43.3786	55.4273	69.6298	63.1661	53.048		194.739	187.665	358.177		112.298	118.905
	242	198	165	119	90		41.9735	55.7787	72.3486	63.5113	52.6718		193.978	188.897	359.87		110.394	118.565
	214	160	143	118	89		41.3797	56.5707	74.3509	63.963	51.9856		193.238	189.929	15.0886		109.681	109.929
	232	201	130	88	82		41.5926	57.5742	75.5465	64.0061	51.6786		193.344	191.548	3.86621		111.212	110.483
	193	223	182	115	99		41.6736	58.2059	76.3228	63.8663	51.8959		192.117	191.225	3.07114		112.196	108.835
	189	200	170	111	99		41.9	60.6534	76.5516	63.4732	52.7364		194.827	190.313	1.5928		113.147	107.604
	178	222	181	109	94		42.4112	61.3853	76.4743	63.1581	52.7483		195.566	188.035	359.65		115.993	106.351
	245	151	159	142	94		42.577	61.7998	75.3566	62.8482	52.6097		197.029	187.87	3.36426		119.525	107.042
	225	192	161	113	94		42.3937	61.3379	74.2661	62.5793	52.2725		197.606	186.841	17.8897		121.692	111.701
	179	201	152	131	96		41.4355	60.3527	72.5164	62.3851	51.581		198.312	192.808	16.5739		122.582	120.133
	215	191	149	188	91		40.5667	59.8462	70.9072	61.5762	51.3978		199.728	197.973	15.8811		121.803	120.294
	240	172	171	136	105		39.3163	59.8342	69.5484	61.1261	51.3339		200.582	199.564	356.607		120.775	120.304
	190	197	171	136	100		38.9996	60.3499	68.291	60.8798	51.3182		200.707	197.738	358.433		119.668	119.593
	202	169	168	147	97		38.9582	60.9604	66.7171	61.4426	51.154		201.867	188.181	3.28674		117.364	118.385
	214	210	155	118	120		40.0193	61.1317	65.4859	62.2859	51.2487		201.454	188.427	17.0082		115.619	119.503
	178	203	214	113	105		41.702	61.4265	63.4765	62.816	51.4775		199.557	190.993	16.0294		115.159	120.328
	202	175	227	127	103		43.399	61.813	62.7921	63.0033	51.6911		199.04	196.536	14.8825		115.604	140.924
	167	213	167	83	101		44.7304	62.2089	62.632	63.1007	51.7876		199.295	195.339	352.871		115.944	165.203
	182	179	159	185	100		45.4257	62.9753	63.151	63.0891	51.5635		198.755	189.822	4.80624		115.954	162.02
	205	144	166	105	103		45.456	63.7692	63.6309	62.7927	50.991		193.863	190.128	356.634		111.346	160.45
	216	186	164	128	100		44.6132	64.4899	63.6318	62.5524	50.6765		209.562	191.75	357.039		112.092	162.001
	227	173	171	127	112		44.1453	65.5736	63.4945	62.568	50.8193		210.704	192.985	15.0861		113.16	141.797
	195	162	190	123	73		44.6573	65.8471	63.6417	61.9934	50.4979		211.658	195.359	15.3936		115.997	134.001
	225	182	159	167	103		45.745	65.8983	64.2428	61.211	50.4398		211.053	197.197	15.1068		118.515	132.06
	188	170	150	178	145		46.1657	65.486	64.3576	62.7503	50.5547		210.546	197.466	15.3386		118.34	130.975
	206	183	144	178	80		45.5362	64.6102	64.5032	62.3429	50.5517		210.113	194.903	9.21609		118.457	130.776
	161	183	166	146	51		44.71	64.1612	64.3008	61.993	50.1065		210.116	193.458	6.26297		117.447	130.019
	166	184	160	99	104		43.9366	64.2908	63.8681	61.7909	49.7094		209.729	193.995	6.76831		117.007	128.899
	217	168	138	150	105		43.4544	64.6503	63.2964	61.8856	49.5404		210.483	196.165	5.21948		113.988	127.39
	176	164	117	146	93		42.6086	65.1115	62.6146	62.0513	51.2513		208.159	202.276	359.824		112.05	123.161
	193	208	180	129	99		42.034	65.1425	58.4852	62.315	51.5635		201.308	202.773	8.79407		111.388	119.949
	196	183	134	136	110		41.8218	64.998	58.0252	62.6393	52.1781		199.879	203.231	12.7312		111.431	119.266
	192	171	180	170	100		42.4804	64.7638	58.0478	62.6932	52.3041		199.991	201.819	13.1138		111.474	118.441
	196	173	205	147	105		44.1499	64.3706	58.3521	62.8239	52.4173		200.447	198.962	12.7561		113.146	110.251
	210	198	166	127	137		45.8979	63.8655	58.7968	62.7521	52.2138		198.145	196.066	13.2682		114.919	109.64
	178	204	176	104	94		47.2071	63.3918	59.3004	62.8049	52.0508		195.345	191.185	14.3096		119.177	108.728
	238	201	177	141	111		47.5438	62.8998	59.7198	62.8174	51.8474		194.638	187.764	87.0846		121.159	106.907
	234	216	162	139	130		47.8062	62.9008	58.798	62.8383	51.8588		193.483	185.104	87.4109		122.838	106.93
	175	182	174	133	106		47.722	62.6734	59.0366	62.9379	51.9496		192.901	185.396	7.82993		123.446	124.719
	208	209	161	124	103		47.3499	62.4652	59.3121	63.463	51.871		192.505	185.96	7.10547		123.614	123.601
	205	206	186	135	84		46.409	62.2668	59.4434	63.8966	51.8366		193.831	187.331	2.94537		121.744	122.044
	120	149	164	125	58		44.5263	62.0188	59.7516	64.8939	51.6981		192.97	189.458	359.892		112.573	120.676
	125	163	176	131	97		42.8688	61.5377	60.2068	64.9458	51.7043		191.788	189.845	4.48917		112.219	118.522
	185	181	195	114	102		41.1729	66.1442	60.8631	65.151	51.7101		191.473	188.992	6.76691		118.65	120.11
	216	168	167	148	108		40.8018	65.8442	61.4308	65.1355	52.1154		190.393	188.452	9.54172		115.737	125.669
	187	151	168	137	96		40.1803	65.3367	62.6077	65.0454	52.6104		193.404	187.107	11.4435		113.438	138.979
	198	192	155	80	95		39.6287	64.8689	62.5227	64.7584	53.2118		194.447	186.991	11.4934		115.678	144.022
	176	169	155	114	86		38.952	64.9588	62.4608	64.3769	53.4047		196.124	187.019	11.0074		119.714	145.461
	201	194	175	143	118		38.1636	65.151	61.9234	64.2877	52.9311		197.381	191.3	13.3572		122.256	148.33
	235	206	194	147	108		37.0978	65.3212	61.6563	64.2653	52.2388		197.952	191.644	10.1627		121.965	160.581
	186	177	199	166	93		36.0105	65.3425	62.164	64.3154	51.9597		199.777	191.902	87.3135		120.967	161.108
	170	165	176	127	123		36.0401	65.4128	63.2794	64.498	52.1814		201.269	189.54	3.43884		120.234	162.315
	225	160	175	143	84		36.0262	65.5807	64.4545	64.8982	53.0041		201.287	189.477	5.89581		119.94	164.474
	210	137	168	130	98		36.3503	65.3888	67.8573	65.1638	52.8435		202.75	190.426	3.89563		118.702	154.362
	115	154	181	129	111		36.9921	65.0008	69.7945	64.9935	52.542		200.02	192.591	359.805		117.448	138.863
	210	142	173	129	105		37.8274	64.8792	72.5614	64.7601	52.0453		198.83	188.662	358.581		117.017	133.899
	165	165	173	123	92		38.5777	64.5716	75.012	64.576	51.5983		198.345	188.173	358.099		117.934	132.067
	238	178	180	111	78		39.2802	64.0224	76.4165	64.8077	51.3021		198.69	188.815	358.848		118.585	131.583
	230	97	155	118	92		39.7064	63.3002	77.6277	64.3368	51.2567		197.712	190.087	1.51904		118.019	130.613
	208	191	179	112	89		41.3432	62.0321	78.1562	63.7732	51.2239		194.227	191.846	4.31171		110.933	129.636
	207	189	168	129	97		42.1958	60.6635	78.2355	62.774	51.1746		211.461	193.977	6.90442		112.022	128.084
	219	219	176	103	103		43.6914	59.6907	77.0218	61.5107	51.2466		211.96	197.542	9.05289		113.862	124.338
	231	180	189	166	94		45.3627	58.0743	76.0113	60.6289	51.533		211.373	198.333	10.4489		115.919	119.713
	189	197	167	147	66		46.6859	56.8082	74.299	60.1057	51.8171		210.209	195.331	10.8182		117.197	118.279
	201	178	161	192	97		47.3489	55.6267	72.5959	59.8921	51.7525		209.238	193.211	85.689		117.196	107.665
	213	202	108	152	99		47.4522	55.0127	71.1088	59.1415	51.3989		209.551	190.695	17.3871		117.072	108.186
	228	196	189	126	96		47.6673	55.3483	69.656	59.2568	50.9024		210.263	191.404	19.724		118.198	103.407
	215	190	159	118	129		48.773	56.1467	67.8409	59.8004	50.6516		213.531	196.335	5.50558		117.239	105.088
	176	155	173	131	74		49.5062	57.0505	66.5261	60.6261	50.423		211.482	199.628	5.5491		117.101	105.299
	199	203	153	138	103		50.007	57.8063	64.1309	61.4987	50.1469		210.536	200.799	5.75403		113.836	125.026
	184	199	200	132	82		49.8202	60.0723	63.5067	61.4469	50.2354		210.17	200.679	6.15381		112.821	124.139
	200	176	218	105	87		49.3442	60.7302	63.2348	60.262	50.3681		210.624	199.117	5.16379		111.946	124.841
	164	176	133	133	91		49.3106	61.2596	63.7229	59.2635	50.3102		210.708	196.915	1.18222		112.083	125.676
	196	187	73	208	108		49.1096	60.9269	64.1722	58.1955	50.2679		199.127	192.219	0.28659		113.644	124.055
	165	200	179	246	125		48.9686	59.8967	64.2182	57.9702	49.9122		195.856	186.753	359.538		115.698	125.805
	178	183	179	131	90		48.359	59.3408	64.1523	58.445	49.8057		194.047	182.789	359.615		119.076	129.634
	198	182	191	96	100		47.0459	59.7525	64.2748	59.8502	51.2421		192.867	182.824	359.857		120.375	132.464
	182	187	140	108	107		45.0499	60.4106	64.9027	61.2728	51.5486		193.555	184.113	359.861		122.297	145.441
	194	177	164	153	89		43.4091	61.4389	64.9574	62.034	51.7948		194.183	186.116	2.33618		123.613	147.241
	234	202	114	137	82		42.6402	61.6305	64.8942	62.3891	52.0032		194.011	188.52	4.64685		123.855	148.286
	229	187	160	142	93		43.178	61.7352	64.3514	62.5732	52.0087		193.718	189.363	6.9075		123.097	159.998
	181	188	158	141	66		44.2328	61.6263	63.7698	62.38	51.7961		196.123	188.439	8.84814		122.532	160.054
	195	181	144	133	77		46.9644	61.9121	62.9753	62.4873	51.693		198.069	187.585	76.4868		123.026	160.615
	185	217	84	119	69		46.8915	62.6422	62.3015	62.8024	51.7669		196.063	188.282	10.9568		119.21	162.989
	210	172	169	124	110		46.7399	63.6295	61.977	63.1457	51.7636		194.739	188.814	11.5988		118.641	165.023
	203	209	179	121	48		45.9772	64.3466	58.7076	63.0356	51.7969		196.298	191.08	72.8119		118.051	161.137
	201	131	180	115	89		44.4739	65.214	58.2974	62.9029	51.8819		197.919	192.081	76.0326		118.315	156.113
	100	173	233	116	90		42.7775	65.4155	58.2677	62.9128	51.9626		199.532	190.241	15.4997		118.401	149.912
	142	186	184	103	85		41.7493	65.3349	58.5948	63.3061	51.8997		201.071	196.441	21.0741		119.664	141.747
	199	202	180	126	95		41.696	65.1038	59.068	64.1661	51.9582		202.536	192.794	17.4377		120.267	135.636
	214	187	177	174	106		41.7017	64.5664	59.3695	64.1348	52.0083		203.434	191.958	8.20755		120.462	134.497
	213	180	177	160	109		41.9988	64.1835	59.5471	64.0834	52.4215		204.181	190.491	10.1884		119.848	132.051
	198	176	161	184	99		42.4663	64.1595	58.5274	63.742	52.6887		203.703	189.068	10.7747		119.534	130.161
	234	137	188	139	102		42.7883	64.4616	58.6432	63.2392	53.1778		201.533	188.318	2.10172		119.049	127.759
	205	159	163	112	101		42.3935	64.8208	59.0811	62.8338	53.3219		197.391	188.876	1.11905		119.171	125.809
	183	161	202	114	99		41.4284	64.9582	59.3849	62.4305	52.9665		197.852	190.036	0.34869		120.773	120.743
	200	185	162	119	100		40.6081	65.1759	59.6403	62.3402	52.4393		205.889	191.536	0.05017		122.424	119.015
	208	171	173	183	90		39.3789	65.1926	60.1134	61.4725	52.2803		207.296	193.159	0.09866		121.53	99.7958
	171	164	209	157	95		39.2576	64.9974	60.8475	61.2589	52.365		211.214	197.466	0.57932		120.156	100.159
	239	169	187	116	91		39.6913	64.4528	61.4801	61.4288	52.8259		211.467	200.65	3.35037		111.163	100.508
	206	119	184	115	84		40.5335	63.9119	62.7788	61.9887	52.5796		210.91	199.436	4.76355		113.244	101.536
	154	187	159	134	95		41.7079	63.4081	63.0985	62.6013	52.3098		209.865	194.128	7.51459		114.954	123.153
	166	177	151	180	74		43.0257	63.22	63.251	62.7336	51.8024		209.912	192.598	8.84338		116.046	123.17
	204	181	161	145	87		44.3734	63.1054	62.9841	62.8408	51.652		209.232	189.892	12.7122		116.995	123.42
	180	80	173	153	71		45.3309	62.9755	62.6023	62.816	51.4301		208.747	190.578	13.9455		117.039	126.135
	93	194	167	154	92		45.5596	62.9159	62.8528	62.3678	51.2853		209.605	198.537	16.0288		118.152	128.802
	183	189	193	141	93		45.0034	62.9735	63.6455	62.1831	51.0595		209.055	200.774	15.2859		118.585	128.532
	233	193	184	209	100		44.4757	62.5641	64.2815	62.2196	51.054		212.63	200.218	15.2013		117.43	128.332
	227	183	163	138	92		44.9009	62.0949	67.3063	62.2887	51.0973		213.482	199.319	16.1745		114.916	132.067
	219	174	187	115	90		45.4035	65.3523	69.4923	61.9977	51.2307		213.74	197.111	2.59415		113.484	134.846
	192	178	162	102	122		45.1895	65.6607	72.4953	61.3689	51.3982		212.639	191.421	1.44073		112.139	143.015
	178	176	163	120	94		44.3528	65.4202	75.074	60.7882	51.3925		211.024	186.778	0.91968		112.495	146.31
	216	146	165	150	97		43.5003	65.0252	77.0856	62.6273	51.0462		197.401	183.247	1.36819		114.109	150.506
	230	198	140	135	107		42.4147	65.0629	78.644	62.4342	50.6265		193.572	183.235	1.11682		116.452	153.178
	209	177	160	167	77		41.8641	65.2576	79.8711	62.0325	50.3486		192.974	183.629	3.44342		118.972	154.587
	190	189	174	168	100		41.4353	65.4522	80.3831	61.628	50.2284		193.06	185.808	4.9848		120	157.711
	164	157	149	190	102		40.8938	65.6747	79.0476	61.2153	50.1399		193.558	188.82	7.39038		121.543	158.971
	201	174	198	183	92		40.6621	65.6452	77.781	60.7894	50.2775		193.968	190.288	8.366		122.661	161.013
	217	214	189	147	91		41.3241	65.7272	76.0728	60.9352	50.4887		196.533	189.411	6.96533		122.759	160.383
	190	206	187	73	98		43.2676	65.8607	74.1547	61.5169	50.637		198.231	188.341	7.39728		122.249	156.356
	196	174	134	108	97		45.1978	65.614	72.4401	62.3724	50.5922		199.321	188.557	9.16284		121.487	152.141
	201	188	125	109	107		47.3795	65.3002	70.6076	63.0586	50.4985		197.869	190.735	12.4525		121.587	146.825
	238	175	138	148	84		47.7712	65.395	68.7563	63.4644	50.3973		197.193	193.37	15.2519		122.515	139.611
	245	206	170	112	103		47.9866	65.1922	67.2312	63.4733	51.1887		198.16	196.61	17.6505		120.039	135.948
	225	180	152	188	98		48.0128	64.8701	65.0973	63.2714	51.455		199.14	192.127	17.6598		118.959	128.668
	180	163	161	122	104		47.8204	64.1079	64.3833	63.1226	51.6066		200.558	190.898	3.27716		118.003	126.921
	192	221	213	153	100		47.5264	63.0255	64.1008	62.8515	51.59		201.925	199.092	1.00223		117.868	125.821
	180	187	164	129	101		46.2614	61.7918	64.4496	62.9048	51.4108		202.655	196.653	0.35754		119.032	124.054
	168	191	131	141	90		44.955	60.7673	64.6935	63.3141	51.3835		203.867	191.912	83.2818		120.191	121.407
	179	176	171	123	91		42.8543	59.394	64.6182	63.7981	51.3083		205.198	190.166	1.22211		120.483	96.5567
	208	204	188	123	88		42.0706	57.9821	64.8086	64.3025	51.4076		203.61	189.002	4.14905		119.954	97.5035
	199	195	153	142	112		41.1939	56.4185	65.0576	64.3389	51.3962		199.903	188.939	2.12463		119.446	121.871
	136	193	147	166	107		40.822	55.6299	65.6289	64.2846	51.4983		198.012	189.59	3.9422		119.615	118.826
	200	228	152	156	93		40.7139	55.8673	65.5007	64.152	51.7038		198.415	190.111	6.64612		120.442	117.359
	212	202	176	120	94		40.3981	56.616	65.0735	63.9758	51.8638		208.334	191.586	8.0777		122.103	121
	225	201	147	138	90		39.289	57.6116	64.5803	64.0074	51.9349		211.817	193.175	6.26373		122.803	128.154
	163	193	157	160	96		38.0195	58.4092	63.861	63.8471	52.0585		210.801	195.607	4.48947		122.008	129.28
	195	215	168	101	121		37.2249	59.6322	63.015	63.8932	52.1149		210.543	201.257	4.20703		111.713	130.693
	193	215	155	147	81		36.9486	60.2085	62.2925	64.1439	52.5992		210.133	200.147	4.97015		112.314	134.42
	183	165	173	108	93		36.7908	60.6654	61.846	64.5372	52.6849		210.423	195.729	19.4877		116.25	136.21
	201	165	169	121	98		36.8786	60.2638	61.854	64.6754	52.9837		210.847	193.641	16.7789		118.588	138.427
	163	212	181	116	101		37.4268	59.5569	58.7684	64.9421	53.1005		209.513	191.632	18.4109		117.751	142.515
	171	187	200	108	88		38.1076	59.1097	58.4237	65.1977	52.7863		207.453	187.096	19.3774		118.232	147.262
	123	196	192	123	89		38.9588	59.7797	58.7052	65.1665	52.3073		208.463	198.218	1.11386		118.675	151.887
	133	129	162	179	93		39.6793	60.6483	58.8645	64.8618	52.0747		208.573	200.9	1.01163		119.596	153.039
	227	194	166	159	95		41.2799	62.4099	59.172	64.465	52.3407		218.56	200.034	3.30579		119.018	155.123
	203	183	175	161	95		41.9763	62.5985	59.3148	64.126	52.548		218.994	199.014	4.69086		117.036	156.938
	214	217	174	117	84		43.2275	62.4379	59.3556	64.3345	52.321		217.664	196.822	3.44983		113.952	158.833
	203	207	165	112	91		44.7306	62.121	58.3965	63.969	51.9365		216.725	191.977	4.95892		112.402	154.314
	195	163	178	124	89		45.8872	62.134	58.4294	63.459	51.6468		211.065	187.262	6.65384		113.252	153.618
	204	218	154	125	66		46.7192	62.9253	58.7161	62.85	51.6787		200.165	185.288	4.65634		114.991	152.266
	206	225	191	119	105		47.3951	63.8871	59.1989	61.941	51.6776		195.173	184.731	3.02103		117.041	148.361
	236	171	172	172	56		47.9482	64.6464	59.5669	61.0819	51.3441		193.242	184.13	3.28708		118.781	142.031
	200	206	157	167	92		49.0497	65.0481	60.0973	60.5348	51.0418		192.488	185.351	4.40118		119.607	136.431
	150	184	195	147	98		50.2833	65.0884	60.6844	60.2148	50.9105		193.168	188.214	14.129		121.001	128.497
	145	170	183	102	59		51.0877	64.9294	61.3503	59.5025	50.9112		193.869	191.104	18.2029		121.543	123.967
	155	188	170	103	101		50.9564	64.6638	62.7926	59.4027	50.878		197.323	191.279	18.0925		121.351	123.83
	125	190	167	114	100		50.264	64.2716	63.4187	59.7065	51.0477		198.593	190.012	19.7689		121.418	122.275
	203	192	165	115	98		49.68	64.0666	63.8102	60.6599	51.1518		199.175	188.777	17.7206		121.955	118.543
	198	188	154	118	91		48.9412	63.9147	63.8742	61.6003	50.8313		199.177	191.116	18.2365		123.011	116.514
	194	204	151	112	72		48.3662	63.9508	63.5663	61.6329	50.6106		198.934	194.035	19.102		122.716	115.565
	185	201	165	149	113		47.2752	64.144	63.5074	60.5204	50.232		199.257	195.307	20.5382		121.075	117.849
	187	196	198	163	93		46.0175	64.2252	63.5934	59.3708	50.2322		200.721	194.054	21.6992		119.184	125.991
	166	199	181	225	94		44.4454	64.6366	63.8005	58.5041	50.3504		201.993	191.95	21.0014		118.09	128.557
	231	191	161	196	90		43.1972	64.9134	66.2256	58.1629	50.5389		202.837	199.212	17.6776		116.776	130.723
	229	183	168	88	95		43.1051	64.9255	68.4395	58.5564	50.7743		202.793	195.121	2.72058		117.285	134.073
	169	175	146	122	100		43.7338	64.6767	71.5932	59.6367	50.8644		202.515	191.711	1.0332		119.266	136.802
	215	153	173	113	106		44.767	64.2495	74.4249	60.9862	50.9517		202.927	190.385	2.50232		120.044	138.086
	194	203	151	174	98		45.6765	63.772	76.8441	61.7637	50.768		200.579	191.194	4.83685		119.953	139.753
	197	164	142	140	96		47.6832	63.4583	79.276	62.1662	50.8491		192.515	192.952	10.0096		120.412	143.014
	211	185	161	165	105		47.0808	63.3454	81.4601	62.3946	50.91		194.544	193.655	15.3865		121.159	141.741
	166	115	174	125	100		47.1119	63.34	82.4327	62.6527	51.6094		194.115	193.024	8.97711		122.321	151.74
	178	162	160	117	88		47.2486	63.3069	81.4071	62.7838	51.3094		212.458	194.172	9.56403		123.678	143.301
	202	130	179	94	94		47.5691	63.3789	79.9439	63.0519	51.253		213.879	195.88	2.21384		123.879	150.123
	190	218	205	151	93		47.2473	63.2993	77.6412	63.1279	51.3145		210.439	201.646	2.4646		123.278	149.006
	164	225	162	134	85		45.8848	63.0085	75.3612	62.8037	51.3069		209.306	202.346	3.79529		115.403	152.336
	196	172	153	126	87		44.2464	62.8778	73.3678	62.6852	51.2896		209.232	201.435	4.9852		118.808	149.897
	188	186	128	106	92		43.04	64.0408	71.336	63.1729	51.3334		210.482	198.455	5.8053		120.279	144.565
	206	155	150	107	86		42.6639	64.355	69.0949	63.7218	51.6773		210.796	193.192	9.77209		120.25	140.302
	211	136	173	107	95		42.7728	64.8201	67.7078	64.2853	51.9694		209.48	191.077	16.8239		119.717	136.833
	233	186	174	160	82		42.8879	64.9748	66.3628	64.3637	52.2345		207.161	192.354	20.2282		118.749	125.264
	213	152	158	200	94		43.0626	65.0038	65.5402	64.2479	52.2939		208.429	197.747	19.1072		118.577	127.332
	186	175	180	183	76		42.8918	64.5096	65.1573	64.0115	52.3498		211.755	199.425	18.7288		118.727	115.739
	174	136	169	101	65		42.2607	64.7448	65.1685	63.5628	52.4577		220.399	199.412	19.4471		118.143	114.904
	212	192	175	197	94		41.2352	65.1683	65.2171	63.0611	52.597		222.273	199.001	20.9227		116.387	115.687
	248	179	141	133	99		40.3005	65.5759	65.0724	62.6458	52.6604		222.556	194.011	22.3579		113.718	117.415
	219	190	187	106	96		39.2759	65.6924	65.2358	62.4784	53.0184		219.964	189.912	21.9746		112.27	121.868
	215	170	153	147	91		39.4284	65.7221	65.6866	61.7213	52.6949		211.588	186.885	21.4371		113.53	125.632
	231	163	160	107	87		40.071	65.7154	66.0963	61.7217	52.3894		199.506	186.509	16.2792		115.872	129.005
	206	182	188	111	93		40.5725	65.734	65.8323	61.989	52.1027		196.915	186.224	19.4024		117.333	132.542
	223	182	163	105	99		41.111	65.6001	65.4643	62.3989	52.1938		194.229	187.044	20.6031		118.545	136.315
	183	194	164	116	111		42.265	65.7077	65.109	62.7074	52.2648		193.359	189.418	21.6258		119.176	141.613
	206	199	159	176	96		43.7579	65.6935	64.3504	62.728	52.3303		193.628	191.628	22.5855		119.42	143.039
	190	225	197	122	89		45.0267	65.7087	63.4474	62.6359	52.5516		195.189	191.229	28.2397		120.157	145.995
	176	176	214	177	80		45.5348	65.3848	62.4678	62.5881	52.9234		197.37	190.472	1.33087		121.228	147.605
	208	152	187	129	86		44.9251	64.7569	62.0101	61.9061	52.4599		198.666	189.989	3.7417		121.998	153.048
	225	205	134	164	102		44.2946	63.8428	62.1797	61.8341	51.9035		198.544	191.251	5.36627		122.428	154.051
	225	176	107	157	103		44.1941	62.7679	62.0713	62.0495	51.6769		200.006	192.455	5.14728		123.059	139.221
	192	187	81	109	95		43.7492	62.0015	58.7683	62.4002	51.612		199.962	192.98	4.69614		122.61	137.862
	152	167	103	117	113		43.1893	60.862	58.722	62.2365	51.6351		200.615	193.079	7.85345		121.078	129.281
	171	152	182	126	114		42.1979	59.5077	58.8986	61.5767	51.4212		201.863	208.437	12.9952		119.26	139.02
	237	221	197	104	103		41.5914	58.0075	59.3302	61.0465	51.1377		202.856	197.003	359.822		117.376	153.703
	222	166	128	144	100		41.0299	57.0443	59.2066	60.8986	51.0698		201.282	192.929	17.125		115.422	152.67
	202	192	152	129	100		40.8358	57.0635	59.1917	62.3284	50.8242		199.168	192.765	18.3902		115.331	150.35
	204	217	173	126	96		40.7251	57.3967	59.115	62.5831	50.8146		198.744	193.455	18.9784		117.546	146.2
	238	225	250	147	96		40.4508	58.1248	58.2027	62.2562	51.0936		199.596	194.54	20.6526		118.664	141.807
	199	163	149	165	101		40.0797	58.5197	58.2662	61.9104	51.3292		199.375	194.45	21.6963		119.081	139.58
	221	172	113	138	96		40.7224	59.0535	58.5529	61.417	51.1826		198.198	194.465	22.1562		120.433	111.575
	234	159	185	121	99		43.0168	59.4152	59.0229	60.6525	50.6498		196.59	194.637	22.0046		121.602	110.339
	197	181	179	152	85		45.268	59.8493	59.4899	60.0295	50.0626		196.448	196.627	20.7947		122.968	112.36
	214	124	223	176	121		47.2851	59.7842	59.9634	60.1317	50.46		199.874	202.49	23.6063		124.079	114.563
	223	168	169	121	125		47.8055	59.3182	60.5988	60.7641	50.8554		213.813	203.96	23.1522		124.694	118.369
	231	184	161	172	95		47.9464	59.3191	61.1782	61.984	51.1844		209.326	202.618	23.6122		124.071	121.296
	210	232	174	118	63		47.7661	60.3008	62.8076	63.077	51.2969		209.402	200.431	24.3704		115.281	126.968
	194	83	176	124	104		47.7825	61.4249	63.5278	63.5317	51.0749		210.582	197.995	25.218		118.619	132.568
	183	160	178	134	91		47.6141	63.3243	64.1817	64.095	50.9999		210.914	192.418	25.9644		120.982	136.731
	179	201	187	149	61		46.5378	63.5879	64.4252	63.9607	51.1162		209.701	195.404	4.84769		121.212	147.925
	117	201	141	112	94		45.2082	63.5235	64.1488	63.6886	51.171		207.781	197.634	6.04108		120.298	148.696
	64	184	160	136	96		43.1456	63.1257	63.8751	63.3958	51.2558		209.01	199.168	11.5474		119.383	149.342
	211	168	180	136	111		42.1101	62.884	63.5921	63.3336	52.0657		211.764	199.337	0.41797		118.433	148.68
	191	195	181	104	93		41.3563	63.3691	63.4191	63.469	51.7335		218.499	198.254	15.7066		117.792	148.095
	179	177	235	148	81		41.5116	64.3426	65.0234	63.764	51.4075		221.949	193.403	16.1334		117.038	162.275
	189	195	196	123	114		42.0427	65.011	67.1952	64.0071	51.3552		222.266	189.819	16.8936		114.501	158.215
	227	184	158	164	85		41.8445	65.3274	70.4933	63.3402	51.2892		222.938	187.988	18.5694		112.758	156.353
	237	196	179	148	73		40.5802	65.2682	73.4517	63.2041	51.1358		218.042	187.456	20.0682		113.092	155.426
	179	136	157	141	101		38.8636	64.8463	76.2933	62.9874	51.2346		197.981	187.287	19.3807		114.121	153.112
	157	103	147	123	115		36.7306	64.4954	79.382	62.8242	51.4819		198.358	187.811	6.40854		115.919	143.555
	198	169	152	199	101		36.084	64.2919	82.1218	62.8477	51.9114		196.119	190.092	8.12347		116.649	108.46
	154	212	158	147	97		35.2638	64.1363	83.5136	63.1912	52.1524		195.655	191.556	22.073		117.495	116.822
	230	193	155	118	69		34.8702	63.7184	83.0294	63.6977	52.2947		195.967	190.16	23.0064		117.321	119.32
	204	194	182	149	106		35.5326	63.4174	81.1921	64.3155	52.3184		198.036	189.064	22.598		117.813	121.621
	233	181	161	118	98		36.8589	63.425	78.6458	65.039	52.3962		199.368	189.48	23.6086		119.124	125.997
	147	188	145	139	94		38.5156	63.4279	76.0639	65.0767	52.5383		200.046	190.221	21.2951		120.065	130.4
	146	160	151	112	114		39.7986	63.6118	73.9332	65.2651	52.6857		199.248	192.275	27.0883		122.064	141.147
	226	182	152	117	83		41.1159	63.8936	71.7118	65.2184	52.7034		200.792	192.544	24.8113		124.036	145.829
	218	174	154	157	93		41.6294	64.354	69.4377	64.9636	52.9064		201.079	193.155	8.56705		123.813	147.251
	169	176	165	153	93		42.389	64.4251	67.8262	64.5526	52.5327		201.568	212.541	3.40106		123.1	147.738
	210	150	198	108	99		43.5927	64.289	67.0797	64.1804	51.974		202.744	194.847	3.32202		121.905	147.523
	173	210	150	108	101		45.0707	63.8485	66.3587	63.7959	51.7578		203.554	194.302	4.14716		119.862	147.226
	221	178	136	127	91		46.4305	63.3867	65.9275	63.6852	51.7746		199.851	194.996	4.93134		117.835	147.335
	215	179	186	171	89		47.7941	63.2027	65.8039	63.5786	52.0758		197.89	195.392	6.12091		114.822	164.022
	184	207	166	116	91		48.9554	63.013	65.5736	63.1717	52.4773		197.981	195.2	9.68182		113.952	162.95
	162	173	155	129	96		50.3872	63.0493	65.3492	62.5357	52.7495		198.312	195.09	2.82007		116.045	159.074
	204	168	164	104	94		51.4423	63.2778	65.4834	61.7012	52.93		198.569	194.767	14.9171		117.257	157.546
	197	186	175	180	95		52.1291	63.6599	65.9865	60.989	52.6424		197.591	196.042	15.1535		118.351	155.819
	177	200	150	149	104		51.5241	63.7631	66.5502	60.4981	52.1331		197.143	202.043	15.5636		119.467	117.159
	154	199	196	103	101		50.5251	63.8115	66.2323	60.4165	51.8912		197.568	203.534	16.2174		121.223	121.353
	222	198	166	112	105		49.4115	62.9877	65.8392	59.8098	51.6969		200.561	203.274	17.0167		122.904	123.114
	202	148	157	117	112		48.132	62.8598	65.4434	59.4918	51.9009		209.861	201.943	17.3379		124.859	124.922
	247	190	156	121	94		47.149	63.1211	64.6896	59.5462	51.7405		210.519	201.203	16.4878		125.376	128.389
	207	182	166	114	91		46.2916	63.5246	63.8527	60.2784	51.4284		210.782	197.264	18.1256		125.53	139.181
	240	163	182	122	51		45.5259	64.0502	62.7809	61.042	51.3556		211.161	197.661	17.112		119.229	144.001
	209	162	177	146	76		44.6168	64.7149	62.2499	61.2332	51.0814		210.526	199.341	19.5397		121.029	145.306
	186	193	169	158	96		43.8534	65.0862	62.4335	60.6071	50.9077		209.992	199.17	21.5672		121.406	146.305
	215	153	153	168	96		43.8242	64.7381	62.3303	59.7723	51.0008		210.337	198.625	13.4402		120.731	146.79
	220	204	170	104	50		44.3328	64.2587	62.5409	59.0442	51.3272		212.007	197.356	3.20605		119.408	146.589
	223	195	196	132	100		45.276	64.2861	58.7242	58.8671	51.1957		215.619	193.764	2.32507		118.435	148.018
	201	214	194	101	111		45.9067	64.6744	58.7428	58.9844	50.7142		217.565	191.55	2.72516		117.055	178.244
	188	178	173	130	102		45.2055	65.0749	58.9003	59.9456	50.3022		220.428	190.205	6.35083		116.157	165.612
	226	197	191	128	114		50.0373	65.0916	59.1662	61.0134	50.4968		220.067	189.611	7.39999		114.394	165.521
	217	189	99	153	97		48.3745	65.2032	59.0979	61.7387	50.7827		215.498	189.123	6.27277		112.238	165.048
	219	153	146	115	95		47.3867	65.2731	59.1283	62.0832	51.0939		198.754	190.643	5.6221		113.012	161.676
	239	164	160	114	57		46.91	65.3831	59.1428	62.2072	51.1606		199.339	192.21	6.09665		114.957	123.564
	147	189	212	133	90		46.7748	65.2673	58.7086	63.0753	51.2106		198.805	192.184	7.28189		115.534	125.416
	174	171	219	134	95		47.2964	65.9904	58.8249	63.3059	51.2809		198.723	190.869	12.8333		115.728	127.208
	186	176	148	116	82		47.8327	66.0719	59.1491	63.2026	51.3605		199.545	190.234	11.6125		114.575	140.271
	189	195	159	142	96		47.8747	65.9478	59.5469	62.8585	51.5801		200.881	189.659	8.35162		114.964	141.455
	200	193	163	130	86		46.9065	65.7096	59.9554	62.483	51.5533		201.797	190.231	6.38947		115.744	141.766
	226	199	177	170	88		45.3992	65.2199	60.2409	62.6216	51.8682		201.997	191.352	10.0923		116.626	144.402
	240	181	175	133	101		44.3934	64.684	60.4134	63.4923	52.2989		201.222	193.124	12.6418		120.267	144.959
	202	120	169	128	94		43.6453	63.8146	60.7329	64.1593	51.9774		201.183	210.212	16.9902		123.117	143.117
	179	203	172	138	74		43.5923	63.0687	62.2165	64.3847	51.7965		201.059	195.988	15.4196		124.472	145.775
	180	177	164	153	149		43.5443	62.4085	63.0068	64.4646	51.544		202.02	194.856	10.9583		124.393	164.358
	152	191	165	128	86		43.3827	61.1805	63.8678	64.3522	51.4151		202.54	195.21	19.6408		123.632	165.299
	186	211	171	107	91		42.9482	59.9441	64.2949	64.0864	51.477		203.51	195.072	14.5455		122.999	165.564
	113	193	130	151	93		42.0539	59.1634	64.0571	63.6084	51.6407		199.248	195.083	4.22943		121.841	139.687
	169	211	114	145	104		40.7943	58.6953	63.5245	63.1704	51.8254		197.505	195.106	2.34143		119.157	140.815
	235	210	168	143	105		39.9177	58.3944	63.0822	62.7989	52.2262		197.999	195.782	2.94128		116.431	140.322
	244	216	211	107	81		38.9376	58.1569	62.8414	62.5966	52.2247		199.849	196.05	5.88422		113.879	139.007
	217	205	210	119	117		39.3315	58.0765	64.5287	62.3975	52.2908		199.425	198.256	6.99649		114.385	138.44
	203	183	211	126	115		39.743	57.797	65.9782	62.3428	52.3587		198.154	200.747	7.92087		115.733	137.826
	202	161	159	139	101		40.1474	58.1616	68.8143	62.4806	52.3665		197.006	201.639	7.66125		117.439	266.044
	221	202	167	154	111		40.319	58.8136	72.1557	62.8587	52.5809		197.73	201.14	7.80487		118.89	265.002
	132	151	166	124	109		41.1261	59.256	75.4085	62.9325	52.6873		199.257	200.786	7.30762		121.087	95.4441
	208	171	166	142	94		42.7727	59.4389	78.9809	62.8528	52.8082		211.375	200.5	7.57538		123.753	90.5836
	200	182	130	128	94		44.3399	59.8553	82.6346	62.736	52.4945		211.491	200.738	4.30042		125.808	266.215
	180	206	168	117	117		45.1089	61.1122	85.1728	62.4285	52.1049		211.852	200.841	6.62634		126.182	90.5473
	181	180	162	154	92		44.4673	62.5151	84.7188	61.8316	51.5423		212.925	198.833	4.77606		119.015	103.091
	194	178	167	114	122		43.6815	64.279	83.2232	61.8229	51.42		213.416	197.851	2.94241		120.576	263.715
	197	179	164	147	87		42.7911	64.6997	80.2946	62.1702	51.5709		211.101	196.639	5.99539		121.073	264.194
	196	199	153	112	80		42.1489	64.7457	76.5619	62.5361	52.0237		212.742	194.962	8.03522		120.272	265.297
	195	200	175	156	64		41.1688	64.4153	73.3665	62.5748	52.5315		214.281	193.668	11.4804		118.624	106.766
	239	199	181	118	96		40.4161	63.7437	70.8327	61.9929	52.8667		215.358	193.784	9.68988		117.453	182.622
	244	180	159	136	101		39.9412	64.1271	68.7229	61.1998	53.005		217.777	192.738	7.59439		116.103	183.765
	229	174	180	162	91		40.1577	64.6107	67.2614	61.0557	52.7442		217.926	192.52	8.79126		115.618	182.514
	214	175	208	139	89		40.3472	65.0829	66.7556	61.453	52.4459		203.831	193.53	9.5372		114.722	105.983
	205	229	185	124	103		40.4085	65.6222	66.7756	61.3876	52.0628		201.874	194.099	5.93762		114.98	182.579
	237	173	151	133	98		40.2474	65.494	66.4014	62.0453	52.0677		199.311	193.7	16.6974		115.155	183.492
	232	103	152	129	92		39.8757	65.0986	65.9018	62.524	51.9819		201.245	192.925	4.9389		114.643	184.865
	222	137	165	109	96		40.3916	64.5967	65.253	62.5235	52.101		201.427	192.877	3.31854		114.808	109.886
	205	187	154	150	91		42.8485	64.2428	65.0098	62.2266	51.9289		201.567	191.253	4.18835		114.438	107.553
	186	174	161	148	92		45.0523	63.8944	65.3516	61.4816	51.8436		203.277	191.176	7.19632		113.41	110.107
	169	176	165	140	73		46.9856	63.5314	65.8546	60.7035	51.5019		204.097	191.638	10.7934		113.85	107.905
	104	205	158	154	97		47.5517	63.1562	66.1139	59.7926	51.123		204.013	192.825	12.1952		115.342	151.581
	188	205	156	196	94		47.6902	62.8949	66.0467	59.5875	51.0434		203.496	206.421	14.0767		117.674	139.188
	216	194	160	109	80		47.4105	62.7135	65.6468	60.3811	51.3742		202.388	195.581	9.92169		121.59	191.181
	187	186	188	145	108		47.2895	62.6377	65.0304	61.5684	51.4482		202.127	194.751	83.7488		124.196	126.844
	135	195	160	145	103		47.1245	62.9852	64.4059	62.9718	51.2678		202.411	194.815	6.70416		124.559	107.91
	217	192	167	121	82		46.1479	63.6063	63.8962	63.7371	50.8494		203.251	195.483	9.95581		123.948	155.995
	249	167	167	115	91		44.7336	63.9709	63.1665	64.5252	50.9943		205.498	197.709	4.1983		123.426	157.164
	247	184	190	107	87		42.6993	63.8654	62.5718	64.549	51.0253		200.122	197.412	12.5712		123.332	156.388
	200	186	169	134	96		41.546	63.6622	63.0001	64.3416	51.2596		199.826	197.594	13.3622		122.824	191.07
	203	189	152	159	103		40.8062	63.0103	63.2182	63.9714	51.3422		198.839	198.194	13.4477		121.051	124.979
	210	194	156	223	86		41.3159	62.821	63.6303	63.7193	51.6136		201.025	198.059	8.06699		117.785	124.5
	218	162	173	170	111		42.312	62.5733	63.929	63.6807	51.8014		199.656	199.27	11.3246		115.013	122.46
	186	187	176	139	102		42.2966	62.4455	59.2374	63.3623	51.9937		197.075	200.178	4.02527		114.365	122.085
	198	188	168	155	103		40.7596	62.8423	59.1706	63.0613	52.2047		195.999	200.084	7.14233		114.493	134.008
	179	205	110	143	74		38.7999	63.4022	58.8964	62.7798	51.9456		196.403	201.284	8.64182		116.951	133.704
	221	167	149	147	99		35.7588	63.9426	58.722	62.4765	52.0709		212.185	202.234	9.16922		118.427	113.825
	246	184	180	122	80		34.542	64.2059	58.7673	62.3386	51.9595		212.013	201.813	17.5636		120.29	173.156
	243	177	176	143	87		33.1947	63.4753	58.7891	62.1705	52.3428		212.492	198.905	17.823		122.864	155.884
	228	168	168	129	98		32.8016	63.2611	58.8907	62.1638	52.0357		213.565	197.629	15.1281		125.323	269.482
	248	196	156	141	95		33.506	63.2344	59.0084	62.5525	51.8288		214.963	196.666	11.8264		125.741	156.491
	249	157	184	120	92		35.5542	62.8645	59.1903	63.3715	51.7311		213.055	196.031	17.5528		119.831	155.435
	232	201	203	127	90		37.8307	62.0701	59.4837	64.0213	51.3698		213.294	195.147	18.9033		120.28	92.6651
	185	162	154	148	97		39.4456	62.6058	59.9354	64.9823	51.3517		213.726	195.321	18.2079		118.697	115.227
	175	207	169	163	97		40.7205	63.4336	60.2297	65.0523	51.6083		215.074	195.072	6.3399		116.443	103.723
	202	203	179	162	87		40.9127	64.0757	60.3257	65.0677	51.9394		217.188	194.703	10.3611		114.796	124.752
	240	191	177	142	85		41.4052	64.785	60.3513	64.8412	52.145		217.236	195.205	12.4585		115.318	104.232
	239	179	173	113	86		42.4575	65.1046	60.2976	64.5578	52.0257		203.197	195.297	19.0637		115.054	128.316
	234	201	143	124	118		44.1786	64.8892	61.7959	64.2281	52.3038		202.048	194.839	22.5602		114.882	124.01
	180	188	141	139	108		46.0265	64.3497	62.4456	63.8109	52.3586		201.176	195.013	21.8264		114.67	120.743
	202	211	173	99	98		48.1306	64.0708	63.3394	63.4425	52.4302		204.006	195.572	20.5794		114.337	134.62
	199	136	166	109	80		49.6936	64.3145	63.8911	63.2186	52.4309		203.641	193.787	18.572		114.004	133.595
	207	189	181	113	90		51.6814	64.5768	63.9023	63.0451	52.3918		203.957	192.604	12.5722		113.5	111.573
	191	190	102	128	104		52.6027	64.6254	63.6551	62.7161	52.3703		204.387	191.966	13.1496		112.337	116.989
	197	167	157	104	102		52.8695	64.6342	63.3357	62.0281	52.068		204.598	205.332	14.5773		113.593	332.713
	209	213	194	152	106		51.756	64.8876	63.2512	61.2056	51.7876		204.35	194.47	16.9899		114.273	333.944
	201	151	167	136	88		50.2045	65.0656	63.7667	60.6008	51.5156		203.968	195.073	2.20566		116.052	323.256
	139	190	188	108	98		48.7188	65.0139	65.1403	60.3061	51.4826		203.874	196.606	1.64795		118.81	331.149
	225	194	172	128	93		47.1181	66.1298	67.8232	60.1965	51.6811		203.249	198.437	359.164		121.979	304.013
	240	203	161	153	90		45.9417	66.0509	71.1451	59.7796	52.1488		203.237	198.783	358.317		124.552	328.537
	203	177	143	151	49		45.6158	66.0064	74.5271	59.5306	52.6201		204.405	198.495	15.6959		124.524	322.49
	233	166	136	110	93		45.2763	65.7076	78.3387	59.3456	53.009		205.435	196.944	79.0064		123.432	304.077
	223	168	139	91	97		44.8505	65.4389	82.3693	59.7679	52.991		204.267	196.664	12.5054		122.19	303.385
	169	197	160	139	96		44.4446	64.9224	85.2774	60.291	52.7866		202.592	198.466	19.0406		122.7	88.3846
	232	192	81	103	83		44.235	64.3695	85.7899	60.6984	52.5027		201.892	199.162	23.3526		122.7	287.705
	178	182	119	99	105		44.7561	63.9956	84.2339	60.3478	52.0774		202.071	201.121	22.6639		121.601	300.723
	191	128	163	109	107		45.3222	63.5443	80.8887	59.8906	51.9066		200.212	203.224	21.3916		118.605	307.021
	173	202	156	113	98		45.9116	62.596	76.7127	59.5422	52.0127		196.728	205.261	18.4163		116.087	322.013
	141	209	153	118	90		45.3873	61.6899	72.9403	59.4574	52.1402		195.27	204.086	13.5224		114.974	325.06
	184	198	170	134	95		44.7504	60.9246	70.3005	59.885	52.1145		195.34	199.801	13.1682		114.658	86.0449
	122	199	164	147	100		52.5133	60.0596	68.2141	60.6613	52.0694		211.395	197.388	13.7794		115.949	327.124
	185	198	172	133	96		51.1881	59.1117	67.0764	61.6526	51.7472		212.02	196.176	14.22		117.257	322.738
	153	112	152	129	98		49.1653	58.0615	66.8399	62.1594	51.2206		213.629	195.678	3.0296		119.422	309.626
	183	228	166	122	98		47.4997	57.3318	66.5116	62.26	51.2498		215.091	195.483	2.30185		121.087	308.937
	201	202	176	137	100		46.1729	56.4521	66.0814	62.5762	51.6283		214.836	196.237	2.03217		123.164	356.852
	199	204	168	104	91		46.0904	56.8798	65.1384	63.5708	51.8648		215.448	195.299	5.33569		118.638	1.87848
	192	199	165	95	86		46.1661	57.7205	64.4274	63.6369	51.9274		215.253	195.174	16.8483		115.549	357.791
	209	191	165	129	73		46.7407	58.6662	64.2082	63.42	51.7295		216.703	195.378	8.32285		114.23	350.964
	122	192	151	149	103		46.8906	59.3157	64.6976	62.8127	51.8739		215.335	195.451	5.6055		113.834	285.198
	179	170	163	118	97		46.5732	60.1944	65.4719	62.3054	51.5879		209.729	195.629	14.4781		113.125	286.384
	200	135	186	134	116		46.0781	61.8576	65.7982	62.5227	51.6034		202.786	196.118	20.3529		112.595	287.499
	220	170	166	132	97		45.6337	63.1823	65.6831	63.2734	51.7236		203.358	197.04	10.6888		114.002	300.402
	200	186	168	120	91		45.1331	65.0159	65.4723	64.0513	51.9343		205.017	195.491	23.7063		114.321	302.64
	201	191	187	164	89		44.9007	65.561	64.8354	64.5356	52.2323		204.435	194.288	23.0369		114.543	308.377
	182	162	166	128	87		44.4335	65.7763	64.3606	64.2976	52.4744		204.227	196.762	21.3263		114.887	290.292
	182	145	156	119	119		44.2622	65.2665	63.8376	64.054	52.4968		204.609	197.35	20.0414		115.667	86.3519
	175	169	168	121	86		43.8058	64.6432	63.0774	63.7921	52.4154		203.928	198.215	16.4251		115.652	85.5369
	209	210	169	145	95		42.4486	64.5078	62.5387	63.5208	52.4943		203.133	199.528	14.0675		115.174	322.227
	245	195	163	108	94		41.1101	64.8355	62.9918	63.1711	52.5636		204.436	198.36	14.2714		114.952	318.892
	203	162	186	112	81		40.2832	65.1814	63.2116	62.8683	51.9894		205.96	198.022	14.4747		116.61	314.466
	160	201	169	91	77		39.7513	65.4373	63.7415	62.6301	51.9538		205.924	196.399	4.4072		118.037	358.896
	186	188	168	128	87		40.2117	65.3938	64.04	62.6946	51.919		205.847	195.614	4.52576		119.738	60.3273
	230	192	156	125	82		40.5261	64.9789	59.5649	62.7057	51.6716		205.493	196.411	20.3488		121.065	284.329
	233	199	172	178	87		40.3185	64.5228	59.1158	62.6808	51.45		205.982	199.644	11.0197		122.524	285.706
	209	175	137	141	88		40.3737	63.9964	58.6346	62.8209	51.0349		206.631	202.532	8.74557		123.535	287.748
	203	164	104	155	93		41.0798	63.7464	58.1287	62.9206	50.8975		205.433	206.312	9.75784		123.049	288.083
	200	154	193	123	116		42.2652	63.2728	58.1438	62.8925	51.0203		202.774	207.551	14.2684		123.045	300.396
	147	153	171	111	82		43.3136	62.8297	58.3103	62.641	51.3771		201.763	206.799	17.2979		122.121	305.002
	155	147	196	149	49		43.766	62.6824	58.4921	62.4803	51.8657		202.865	202.455	10.7849		120.805	305.032
	179	175	171	143	65		43.0957	62.386	59.4465	62.058	52.1114		201.759	198.336	25.0345		120.38	309.019
	207	207	171	128	103		42.0727	62.1039	59.6867	62.0542	52.3902		197.021	196.828	24.4535		119.508	313.012
	213	183	133	130	102		40.8308	62.4292	60.1072	62.2082	52.5544		195.567	195.611	23.3297		118.338	314.329
	176	193	162	136	88		39.9898	63.0805	60.5519	62.676	52.4908		212.457	195.271	22.9293		116.76	290.059
	240	188	172	156	80		39.7035	63.5225	60.7316	62.6608	52.3449		214.384	195.876	19.2686		115.332	271.597
	233	166	193	144	81		39.4895	63.5609	60.7143	62.033	51.9899		217.58	194.566	15.8729		117.468	84.4558
	226	143	162	170	62		39.446	63.2018	60.372	61.4069	51.9505		216.668	193.713	14.1081		118.218	82.1072
	222	177	211	176	72		40.5389	62.6522	60.1382	61.1348	51.3114		217.172	194.106	13.3154		119.89	81.7542
	175	172	150	88	91		41.3137	62.4346	61.0395	61.3049	51.3194		217.197	194.654	13.6818		121.354	317.027
	226	197	154	98	98		42.2515	62.0154	61.8018	61.3995	51.3755		218.933	195.792	12.6238		122.445	320.079
	223	163	158	153	92		42.4709	61.8794	62.5191	61.0158	51.5321		216.588	196.448	13.2537		113.745	328.806
	229	204	186	150	99		42.1555	62.2613	63.2246	61.4582	51.8078		230.912	197.252	13.5839		112.417	59.9663
	194	191	194	121	87		42.2834	63.051	63.6315	62.0879	52.2049		205.298	196.767	11.9893		111.616	63.308
	204	179	102	127	77		43.0204	63.67	63.8874	62.5524	52.5248		205.082	195.439	22.5159		111.228	283.963
	222	128	174	168	89		44.0892	64.1144	63.6799	62.7016	52.6887		205.737	197.474	12.8623		111.33	285.974
	209	143	162	190	72		45.8531	63.932	63.5592	62.5333	52.761		205.334	197.699	11.9546		111.939	287.475
	226	206	198	178	72		46.6969	63.5612	63.4574	61.4851	52.7135		204.17	196.473	9.20328		113.602	287.96
	236	205	177	108	94		46.6533	63.3703	64.5592	60.6988	52.2939		203.342	196.432	9.68896		114.166	287.646
	199	127	166	44	91		45.4667	63.2786	66.8332	59.5556	52.0263		202.874	195.41	14.3254		114.928	298.643
	202	192	155	103	100		45.1011	63.5502	69.94	59.3156	51.9824		203.671	194.745	20.0764		115.863	301.091
	217	200	141	180	90		45.3061	63.398	73.1038	59.5605	52.2055		204.948	195.95	11.4686		116.5	305.958
	180	109	99	147	90		44.4469	63.1384	77.0663	60.9046	52.3378		207.014	199.766	12.099		116.82	305.352
	245	193	152	119	88		43.062	62.7578	81.4363	62.3145	52.4539		207.445	203.822	13.014		116.824	308.075
	235	163	154	111	91		40.6996	63.1054	84.6802	63.4493	52.1061		207.496	207.623	6.59314		117.625	311.428
	153	203	131	108	100		38.7713	63.8705	85.9272	64.4125	51.7339		207.11	209.39	5.88348		118.766	313.16
	184	201	129	110	83		37.5115	64.7088	84.6014	64.5407	51.5257		206.736	208.393	5.86545		119.204	86.4955
	239	184	145	132	70		38.1462	65.6077	81.1142	64.4906	51.5545		205.226	203.504	13.5947		119.753	58.233
	197	181	202	154	94		39.4245	66.27	76.2527	64.1567	51.9798		202.498	199.841	21.4481		120.88	58.1391
	161	173	159	148	63		39.746	65.9339	71.8502	63.9416	52.3566		200.834	197.437	15.1898		120.849	59.9067
	247	171	149	173	83		38.4831	65.4428	69.0777	63.5873	52.4796		201.016	196.198	13.1109		120.456	65.5617
	219	229	177	148	97		37.1524	64.9493	67.4883	62.8624	52.5866		199.367	195.514	9.32092		119.774	284.326
	236	217	179	137	96		34.1239	64.2965	66.7236	62.2654	52.3091		199.076	195.081	13.3404		119.097	286.557
	227	166	170	127	89		32.6877	63.8046	66.4977	62.0496	52.1697		195.871	193.144	15.0225		118.823	288.331
	213	173	173	139	110		31.2009	64.0677	65.9829	61.981	51.8621		216.926	191.8	16.8563		118.97	288.522
	243	185	185	112	100		31.087	64.3638	65.0822	61.9751	51.8742		219.652	192.332	12.2367		119.071	288.685
	216	213	173	154	93		31.7043	64.5988	63.9743	61.8113	52.0759		222.223	193.558	10.7824		118.391	288.455
	140	163	168	163	98		33.4938	64.7814	63.0445	61.6432	52.3323		221.498	195.081	12.1638		117.807	294.178
	209	173	135	136	106		36.7357	64.9498	63.0531	61.848	52.49		232.061	196.53	12.3343		117.201	295.762
	211	184	148	110	110		39.6829	65.3788	64.0598	62.5072	52.4907		231.781	197.632	10.404		117.688	300.492
	207	188	167	131	101		41.0028	65.44	65.2253	63.2337	52.5265		230.697	197.874	11.7839		118.222	301.876
	238	174	182	197	86		41.0447	65.4612	65.7881	64.1062	52.5205		229.227	200.097	9.96048		119.315	303.426
	215	147	203	138	88		41.5362	65.328	65.826	64.2233	52.5196		228.433	197.037	9.73264		120.654	306.059
	187	160	163	161	79		42.3931	64.911	65.5984	64.196	52.2706		205.926	195.944	11.1713		110.466	309.398
	202	194	164	112	108		43.592	64.5671	64.8992	64.0492	52.2977		207.006	196.165	13.2279		109.59	311.016
	94	173	175	115	92		45.6337	64.5657	64.0993	63.9755	52.0302		205.864	195.875	14.0356		109.348	56.4588
	185	206	169	108	95		48.3927	64.8465	63.466	63.712	51.8485		203.917	196.88	14.6245		109.65	56.0926
	160	182	166	90	98		50.3971	64.2058	62.9899	63.3905	51.6868		201.932	200.713	12.7497		110.409	55.1464
	195	184	160	129	92		52.6741	63.513	62.4184	62.8865	51.3286		201.186	204.409	16.1346		111.607	288.415
	172	175	179	90	87		53.5628	62.6841	63.0858	62.6091	50.8273		203.452	208.415	16.2543		113.157	288.78
	218	195	186	111	113		53.2052	61.6583	63.4916	62.6255	50.4177		205.634	209.682	12.6591		114.78	289.474
	215	178	161	118	138		50.9626	60.8954	64.0197	62.322	50.5364		208.765	208.881	7.68463		115.671	291.365
	205	207	170	126	114		48.5929	59.7147	64.5341	61.7015	50.7603		210.423	205.561	7.78632		117.01	286.681
	126	200	94	168	125		46.9091	57.9026	64.6022	60.9438	51.6555		210.777	201.883	10.1869		117.813	288.372
	156	226	143	100	115		45.5769	56.1949	59.3736	60.4114	52.0019		210.066	198.629	8.34406		118.279	292.639
	185	227	188	114	97		44.5903	54.8003	58.7906	60.1851	52.4657		208.639	196.317	8.48425		118.402	293.88
	181	198	172	161	103		44.5456	55.1559	58.0432	60.2374	52.644		204.775	194.876	9.34097		118.865	298.103
	220	212	162	135	116		44.7332	56.0263	57.4509	60.1709	52.5378		202.299	193.826	9.69342		117.958	300.103
	191	193	164	143	96		45.1501	57.9042	57.506	59.7703	52.1184		200.623	190.448	9.66791		117.18	300.992
	201	172	185	85	87		45.2511	59.7978	57.9511	59.6379	51.6356		200.645	189.452	10.2883		117.551	302.031
	186	160	203	152	92		44.8523	61.4878	58.4762	59.8087	51.4025		198.182	190.541	12.536		117.694	305.004
	198	186	196	159	89		44.5755	62.9551	59.4773	60.0189	50.8374		197.847	191.251	14.549		117.772	307.883
	222	187	175	99	100		45.1319	63.8755	59.8396	60.3541	51.0174		221.359	193.77	15.1829		117.341	308.409
	141	175	134	114	88		46.0068	65.4327	60.4452	60.0811	51.2413		225.254	196.359	15.0638		117.128	54.0324
	124	197	158	130	101		46.0382	66.1261	61.0967	59.7549	51.5578		225.812	199.637	18.0337		117.222	54.0544
	148	181	177	137	88		46.2974	66.6068	61.2415	59.8268	51.8916		226.518	198.302	23.1163		118.238	51.42
	111	187	178	70	101		46.1343	66.1325	61.2565	60.0292	52.0586		232.868	197.339	24.9866		119.483	51.7778
	189	185	130	158	103		53.3314	65.1701	60.7138	60.9148	52.1623		229.79	196.826	16.9855		119.367	53.8293
	183	177	158	140	104		52.8928	64.5585	60.3384	61.8763	52.2847		227.089	196.918	10.772		119.076	64.5455
	188	198	160	134	109		51.702	64.9769	60.4756	62.625	52.2498		224.604	197.899	2.55746		118.71	66.4205
	156	186	155	140	112		49.7279	65.4761	60.7722	62.9989	52.2782		222.203	201.305	6.3009		118.489	60.1102
	205	185	167	121	93		48.0844	65.6544	61.6103	63.1221	52.0973		209.661	204.335	7.88919		118.76	60.8509
	214	195	180	121	61		46.297	65.3591	62.3692	63.3572	51.9056		207.47	208.464	7.89798		119.542	77.6548
	185	129	176	117	93		45.7489	65.1635	63.2169	63.9708	52.0242		204.228	209.025	7.48541		108.377	291.304
	197	192	168	142	92		45.3328	64.7654	63.6353	64.1869	52.2488		201.849	208.199	9.48395		107.171	291.863
	177	184	170	107	88		45.3724	64.3517	63.7211	63.9554	52.4708		202.174	205.463	9.9621		108.965	293.065
	163	213	180	123	106		45.3053	63.7066	63.4984	63.43	52.404		204.154	201.351	12.7082		109.024	291.484
	162	165	226	123	112		45.1209	63.2801	63.7436	62.9065	52.0356		205.973	198.556	15.5121		110.401	292.02
	161	175	160	97	98		44.9977	62.9131	64.6323	62.8711	51.9547		208.602	196.924	16.2063		112.029	290.6
	176	194	174	66	92		44.8721	62.4715	66.2154	63.2633	51.8881		210.917	195.751	15.8941		113.58	290.562
	181	188	132	127	104		45.1129	62.2495	68.6043	63.6184	52.0157		212.19	194.275	23.2181		115.499	295.512
	131	233	158	146	101		44.8511	62.1056	71.4101	64.3006	52.2609		211.919	191.313	26.5923		116.697	295.772
	117	166	142	116	98		44.5184	62.3251	74.9881	64.0607	52.7406		210.397	189.281	28.0085		117.834	299.003
	193	151	159	142	94		44.3456	62.7764	79.7193	63.5767	52.8164		207.74	191.1	27.723		118.717	300.101
	219	200	165	121	101		43.9101	63.1678	83.4136	63.4329	52.9152		198.387	192.821	18.5057		118.865	300.125
	235	166	146	164	94		42.897	63.1111	84.9047	63.3758	52.6694		198.787	194.588	9.21942		118.892	301.061
	214	136	135	126	112		41.5997	62.6964	83.8449	63.2327	52.5543		199.723	198.07	10.784		116.592	301.501
	172	176	156	101	92		41.0413	62.7913	80.4843	63.0032	52.3482		198.81	197.812	4.68692		115.604	304.394
	206	195	189	107	125		41.1123	62.9385	75.2456	62.7169	52.1478		225.971	197.908	6.16663		114.68	305.839
	202	146	173	126	81		41.4823	62.7558	70.5693	62.6141	52.1707		226.189	198.519	16.4471		115.869	52.8945
	231	186	136	115	89		41.7111	62.1527	67.6044	62.2283	52.2478		226.826	201.174	16.3989		115.782	50.6226
	196	198	184	152	76		41.6084	61.8055	66.4003	61.9241	52.1903		226.658	204.757	15.9428		116.453	49.8637
	232	167	164	156	125		41.2482	62.2628	65.8419	62.0001	52.1904		226.389	207.29	29.1871		115.543	49.5971
	232	178	155	153	105		41.2998	63.2359	65.5553	62.2153	52.4961		223.866	207.833	28.8386		116.145	52.0584
	201	165	167	123	108		41.8793	64.0633	64.8758	62.3	52.4128		219.526	206.862	28.6885		118.416	68.7566
	176	191	175	99	108		42.2764	64.029	63.8749	62.1511	52.434		217.978	205.22	27.3839		120.139	70.5408
	183	156	180	146	122		42.209	63.9193	62.6656	61.8292	52.3717		210.143	201.885	8.93533		120.599	74.398
	183	218	185	152	94		41.5113	63.8302	62.0044	62.1149	52.1232		207.451	199.886	8.35727		120.209	80.5464
	186	169	165	134	90		40.2216	63.3758	62.4596	61.9578	52.0276		204.457	198.333	7.44171		119.672	297.861
	238	124	183	134	104		39.3026	62.8886	63.9185	62.0849	52.0268		201.946	197.995	7.5546		119.093	297.199
	202	187	194	132	95		38.9028	62.7106	65.3013	62.4303	51.9811		201.127	197.048	16.0964		119.074	295.984
	246	186	168	105	93		39.3358	63.1095	66.4107	62.3522	51.9278		204.43	193.744	15.7501		107.513	295.739
	191	198	198	149	91		39.8869	63.4621	66.4536	61.6521	51.6773		206.599	192.826	15.5089		108.073	294.604
	181	168	159	151	86		40.1175	63.6856	66.0997	60.9466	51.1814		208	193.668	85.7816		108.372	293.342
	225	213	184	132	96		41.8592	63.5929	65.1335	60.7539	50.8067		211.143	197.244	25.6062		109.45	293.011
	168	156	172	94	121		42.6665	63.6763	64.0426	61.1055	50.6086		211.771	197.911	13.3812		110.816	295.895
	207	145	194	135	88		43.7418	63.8319	63.1966	61.2319	50.7547		211.943	199.84	16.1266		112.511	296.485
	197	169	162	110	103		44.0062	64.5115	62.6122	61.448	51.5777		210.666	202.829	21.143		114.212	298.39
	188	180	168	114	97		43.349	65.209	62.2132	61.5076	51.9115		208.247	204.694	10.7776		115.904	300.269
	181	203	165	157	108		42.628	66.1299	63.2282	61.3599	52.3026		206.08	206.368	13.1957		117.403	51.6517
	224	180	190	121	103		42.6166	66.4698	63.6748	61.6221	52.5397		199.546	206.223	14.2995		118.76	48.8173
	232	173	170	69	91		43.1564	66.3086	64.3146	61.976	52.4429		200.464	205.171	14.4068		119.372	48.2057
	231	169	156	146	95		44.2892	65.9416	64.9941	62.3915	51.9035		226.809	203.422	12.2698		119.331	49.6681
	200	150	161	110	109		45.1318	64.8586	65.2232	62.5605	51.5077		226.588	202.546	10.2683		118.365	301.845
	234	170	139	147	84		45.2131	64.1979	58.7502	62.498	51.2912		225.949	201.49	15.9876		118.197	300.174
	191	151	173	183	98		44.1585	63.8439	58.2622	61.1903	51.0048		224.735	201.618	15.4599		118.294	298.876
	219	174	168	132	107		43.7601	63.8722	57.4865	60.2745	51.1107		221.346	201.832	15.5331		118.148	298.033
	230	193	172	87	106		43.7266	64.0091	56.8961	59.1776	51.466		218.183	199.467	14.6184		117.823	297.07
	119	183	143	153	100		42.5941	64.2194	56.9972	58.7017	51.6948		216.184	202.96	12.4835		118.325	295.5
	214	159	163	188	94		40.8053	64.328	57.5731	59.0546	51.8997		209.999	204.889	8.1665		115.143	295.054
	175	172	169	132	88		38.0581	64.4119	58.1528	60.251	52.1396		206.537	206.048	3.74323		114.386	297.715
	213	178	188	176	101		36.0226	64.8765	59.0276	61.7987	51.9502		204	205.908	13.5518		117.843	296.389
	228	177	171	173	85		34.2929	64.9006	59.6785	62.8852	51.8936		202.215	205.356	11.4425		120.217	296.707
	201	175	170	107	96		34.6369	65.0155	60.5578	64.0658	51.993		203.368	203.951	13.6327		120.816	298.39
	172	154	160	116	87		35.9387	65.0013	61.0842	64.3018	51.9463		204.621	114.855	17.7807		120.732	299.949
	193	166	153	134	66		36.5593	64.6679	61.6308	64.2724	52.0161		206.683	115.581	20.0681		120.195	54.5074
	199	198	182	156	55		35.9905	64.3969	61.5457	64.061	51.9961		207.42	7.34442	19.6446		120.125	52.7679
	177	165	171	119	99		35.2176	64.3	60.9843	63.8524	52.0139		212.372	9.06671	17.5253		107.74	47.9161
	225	183	166	174	96		33.4642	64.4975	60.349	63.3308	52.2544		211.63	11.789	16.4645		108.181	50.918
	238	188	209	135	96		32.3192	64.0929	59.8871	62.5688	52.2734		210.731	12.294	15.98		109.541	54.4804
	238	198	190	129	102		31.2142	63.8019	60.048	61.8687	52.1786		209.935	14.9047	14.3118		110.638	55.2031
	246	175	160	120	92		30.868	63.0761	60.5395	61.6404	52.1329		208.342	14.3255	15.4702		111.757	73.5028
	237	186	168	127	92		31.1422	62.166	61.3056	61.6279	52.2341		206.103	7.46677	16.3865		113.334	76.9937
	245	172	184	112	93		32.7702	61.3218	62.2031	61.5963	52.2956		202.291	7.51855	15.9578		115.25	306.247
	235	177	171	100	99		35.8364	59.8723	62.9154	61.5406	52.5437		227.81	7.2489	15.4614		117.162	302.917
	175	178	162	162	124		38.821	57.8241	63.3203	61.2526	52.6578		225.906	6.37646	15.8846		118.805	301.593
	184	189	166	233	93		40.9907	56.0703	63.2889	61.2207	52.7673		221.284	6.89984	15.1548		120.1	301.788
	215	207	173	176	103		41.3768	54.652	63.998	61.708	52.9556		219.007	8.92117	21.4194		121.29	302.082
	201	186	188	134	100		41.9936	55.0635	64.4423	62.3506	53.0789		215.9	11.2119	12.3406		121.583	301.517
	222	68	175	120	93		42.7232	56.3044	65.7083	63.129	52.9863		209.726	9.97849	10.0403		121.661	300.324
	231	55	175	147	97		43.6658	58.3628	67.5395	63.3674	52.9466		205.731	16.6537	11.1377		121.569	299.66
	224	123	181	108	85		45.6936	60.4425	69.6588	63.3648	52.8255		203.493	7.11655	16.6647		121.271	299.373
	176	182	170	106	99		48.535	62.0901	72.9919	63.3113	52.6953		202.483	6.15857	19.3801		120.388	298.292
	190	202	145	105	89		50.8572	63.3662	77.6353	63.2282	52.3149		204.211	11.4827	17.9295		118.419	297.482
	165	189	183	105	93		53.5054	64.3573	81.6037	63.3976	52.241		206.286	8.94226	16.6748		114.626	297.535
	181	192	183	110	64		54.3171	65.3075	84.1198	62.9616	52.1662		207.839	5.46362	14.8713		114.095	298.77
	204	169	148	152	123		53.7167	65.9824	83.3243	62.3747	52.0371		207.703	6.58145	13.5104		117.45	300.147
	175	193	114	135	92		51.263	66.4151	80.205	62.4202	52.5996		210.06	7.80865	12.7646		118.631	57.3413
	176	180	111	128	106		48.3365	66.0515	74.7529	62.4864	52.6382		210.566	8.14996	15.3728		120.312	49.1216
	174	167	213	128	92		46.2795	65.2668	69.3902	62.2297	52.5416		209.935	8.67764	16.8807		120.259	47.9821
	187	209	184	183	111		44.7859	64.6829	66.026	61.7538	52.6085		208.896	8.17593	16.0307		120.11	49.3987
	231	192	168	212	103		43.8244	64.9796	64.7919	60.966	52.5071		207.897	6.97025	15.9924		109.234	53.5163
	172	154	185	84	92		44.803	65.3728	64.5103	60.4959	52.5249		221.906	8.55984	16.4668		109.99	55.1419
	141	227	141	109	99		44.9914	65.7218	64.3753	60.2257	51.6928		214.969	8.22699	18.0954		110.693	55.6171
	129	134	145	102	105		45.2942	65.4947	63.7029	60.3519	51.5381		216.783	8.95142	22.8516		111.775	56.3018
	214	176	160	110	83		45.6119	65.1578	62.6676	60.4237	51.8505		210.438	7.13962	9.87094		113.562	56.3493
	213	212	185	110	97		45.4421	64.6582	61.9076	60.2842	51.9698		205.582	6.22592	24.7035		114.904	310.994
	201	189	185	179	80		45.1377	64.1956	61.7073	60.1315	52.0699		203.904	5.6716	20.5195		116.997	308.405
	171	194	190	157	93		45.5234	63.5604	62.4821	60.246	51.8975		203.235	4.70615	19.6735		118.818	305.274
	185	186	161	138	91		46.1871	63.0885	64.0838	60.4942	51.5521		205.062	7.97241	18.3881		120.43	303.385
	207	117	192	158	69		46.794	62.9521	65.5797	60.3257	51.1911		207.818	8.08279	15.5027		122.273	303.553
	218	181	115	230	66		47.1114	62.6919	66.9557	59.9671	51.0814		209.568	6.63541	14.8027		122.539	304.057
	201	175	165	238	60		47.1934	62.4954	66.9623	59.6446	51.1473		209.212	6.77838	14.6446		123.028	303.663
	176	193	164	160	106		47.0619	62.3019	66.4064	59.8985	51.4015		208.979	7.64166	15.0533		122.879	302.566
	192	193	167	173	102		53.1893	62.4102	65.3231	60.48	51.8415		208.368	8.07724	18.329		122.238	301.497
	210	194	161	119	93		53.3219	62.6046	64.0348	61.5542	52.216		208.147	7.91345	18.0888		120.798	301.033
	213	186	182	153	93		53.3965	63.0534	63.1564	62.5769	52.3053		206.027	7.98581	18.13		117.598	296.471
	149	181	199	150	90		53.2015	63.0985	62.616	63.2453	52.2368		204.596	8.34161	18.0745		114.568	297.509
	178	196	162	159	91		52.1982	62.9759	62.2119	63.5165	51.8331		204.048	4.58011	17.6608		112.986	298.231
	179	172	173	171	111		50.4575	63.1593	63.4663	63.638	51.3974		205.09	3.10138	17.2984		114.006	298.138
	213	172	172	162	89		48.9146	63.2605	63.9295	63.9216	51.2411		207.412	7.1568	16.7912		117.76	298.641
	207	198	175	136	88		46.8291	62.9746	64.5249	64.3509	51.3233		209.547	9.9407	16.0976		118.611	299.309
	162	187	186	119	100		45.7591	62.5006	65.1776	64.5403	51.5792		197.956	10.4076	31.9759		118.949	48.8723
	175	177	170	114	73		44.4069	61.897	65.4754	64.5954	51.9016		12.678	8.92438	15.0316		110.498	50.0671
	231	135	168	134	95		43.7628	62.2253	58.4738	64.214	51.9421		12.2197	5.12335	20.6958		111.302	52.3085
	210	169	176	107	87		43.3949	62.907	58.0352	63.6181	52.0243		14.0233	4.82639	21.064		112.466	54.5894
	196	192	197	126	75		43.3425	63.6153	57.352	63.354	52.0401		16.2525	5.25436	21.6724		114.439	55.3749
	147	160	194	138	97		43.5607	64.0259	56.7703	63.3658	51.8846		16.2025	7.47269	21.2263		116.064	56.0333
	112	190	176	119	115		43.7124	64.1083	56.9172	63.458	51.5306		16.2432	6.61322	21.0513		118.923	56.0078
	168	168	149	108	98		44.1884	63.9057	57.449	63.9151	51.9074		18.684	7.08197	21.1926		119.879	309.515
	123	190	184	141	85		44.0916	63.5179	57.6259	63.4812	51.9594		14.1729	6.92657	21.8337		122.258	307.305
	157	173	170	142	108		44.0684	64.2726	58.7323	63.1184	51.959		14.3238	5.69666	21.3581		122.933	306.27
	202	164	167	141	119		44.2098	62.4224	59.5247	62.9708	51.9702		11.9052	7.86288	20.6027		122.83	307.356
	119	183	159	114	88		44.1428	62.1262	60.4802	63.2023	52.0851		9.14349	6.80576	19.0979		122.902	306.89
	115	158	134	132	85		43.3597	61.9307	61.0451	63.3408	52.1204		7.5918	7.09213	19.0033		121.988	306.728
	233	210	93	124	93		42.6966	62.1919	61.3703	63.1897	51.9321		8.38043	6.98193	19.1218		120.14	306.382
	193	190	130	110	94		42.2172	62.8725	61.3142	62.9424	51.7131		9.47577	7.7605	19.0447		116.587	304.354
	201	186	163	157	97		42.77	63.6763	60.8212	62.068	52.1823		15.3689	8.62915	18.6241		112.761	303.18
	199	192	170	179	94		43.343	64.251	60.3001	61.5868	52.3414		17.5049	9.9917	24.4242		111.339	302.91
	78	174	200	142	109		43.6662	64.273	59.4384	61.1362	52.6515		13.3843	4.77515	24.5807		111.719	294.369
	214	164	184	141	80		43.5949	64.6805	59.3647	61.0282	52.73		15.4717	7.00735	25.0725		116.055	296.93
	181	130	162	123	51		43.0395	64.7498	59.3729	61.1852	52.832		16.0023	8.21112	24.7908		112.689	298.764
	186	194	181	162	98		42.3638	65.0191	59.9368	61.4899	52.8559		17.9755	8.64703	24.2367		113.764	298.263
	207	181	169	146	101		41.7886	65.6112	61.071	61.4833	53.0089		19.2693	7.90814	24.7483		114.128	296.506
	173	161	163	119	99		41.3861	66.1251	62.1668	61.3214	53.0338		19.2397	6.66156	22.6529		117.296	295.307
	199	179	175	168	95		40.5312	66.415	62.8535	61.9206	53.405		18.3196	6.15073	19.9602		113.039	292.261
	202	182	158	152	112		39.647	66.1779	63.1611	61.7842	53.3086		12.1762	6.5668	14.4558		113.394	52.0651
	230	181	190	123	71		38.537	66	63.8997	61.7909	53.2132		9.84454	4.26807	14.8386		117.639	53.0469
	181	210	196	144	96		38.0505	64.5061	64.0953	62.035	53.0256		7.31818	6.11441	15.3323		121.103	53.368
	224	199	173	169	95		38.4701	64.1683	65.1781	61.8096	52.7583		8.44189	6.50665	15.6446		122.203	53.7819
	230	210	162	200	86		39.565	63.9439	66.5451	61.0116	52.3211		9.8606	7.07956	15.5143		121.316	308.454
	188	191	165	130	96		40.6779	63.8446	68.2166	60.3956	52.1644		11.4055	7.00241	26.4766		119.074	309.52
	245	181	179	136	102		41.3856	63.9694	70.8817	60.0488	51.9783		13.7538	6.48517	25.1627		115.322	308.493
	207	178	154	120	97		43.0808	63.812	75.3786	61.2757	52.5988		14.3906	7.62073	24.348		112.553	308.508
	184	205	157	116	75		44.004	63.9218	79.3359	61.4995	52.7131		15.2988	8.79572	20.7091		110.072	309.486
	201	180	219	136	108		44.8771	64.0345	82.8365	61.3872	52.7057		16.554	8.96417	14.5527		109.614	309.941
	210	167	151	128	97		45.0472	64.5354	82.1731	63.1106	52.7155		14.2001	7.35666	12.2406		110.649	310.331
	159	168	101	121	82		43.8036	64.4787	79.3506	62.9475	52.702		17.1704	7.95224	13.2421		113.325	309.772
	223	210	75	129	87		42.4219	64.5882	73.9173	62.886	52.4913		16.9963	7.20099	12.9034		117.736	307.801
	236	204	177	98	97		41.5897	64.5849	68.3333	62.5094	52.3503		17.4717	6.87616	14.9361		121.204	305.061
	195	184	200	155	70		41.3835	64.5045	64.7369	62.2748	52.2472		18.1361	7.09195	17.4663		120.638	303.863
	204	197	203	134	101		42.5961	64.2468	63.2724	61.7916	52.3841		19.1468	7.96753	14.5634		292.206	292.838
	189	202	187	184	103		43.5175	64.2219	63.071	61.3466	52.6886		18.9779	6.15875	14.5671		293.622	294.976
	204	167	158	180	94		43.6417	64.3104	63.1186	61.1591	51.9954		18.346	7.88791	12.6412		295.558	296.133
	170	200	133	157	92		42.8111	63.953	62.639	60.3569	52.0625		14.0958	8.72687	13.1389		296.518	295.342
	200	128	165	154	80		42.4924	63.7463	62.0653	59.9584	52.0534		12.5728	6.42346	13.0445		296.725	293.342
	213	196	170	168	81		42.1651	63.227	61.6667	59.561	52.0916		10.6585	4.65259	6.07568		294.959	291.266
	180	190	208	125	64		40.6114	62.4458	61.7828	59.1385	52.1604		9.99323	3.45264	5.31421		293.923	289.079
	229	183	174	130	91		38.5003	61.5017	62.7119	59.3839	52.1048		11.5467	4.55621	3.92358		291.705	287.989
	241	209	173	102	89		35.7552	60.0991	64.3787	60.45	51.8651		13.1648	5.29843	3.98096		289.944	284.456
	241	215	147	120	86		33.3241	58.0581	65.6618	61.7454	51.7463		14.9647	5.7912	11.6396		290.705	272.866
	241	185	165	126	61		31.3021	56.2789	67.0566	62.7511	51.53		15.5707	5.54761	86.4179		290.901	53.0326
	232	187	159	138	81		31.2552	55.2923	67.0883	63.8341	51.4467		17.9117	8.30676	11.632		291.253	53.2239
	236	214	174	162	122		32.5851	55.7736	66.3893	63.8512	51.4417		17.0621	9.66214	10.1691		292.035	57.6823
	242	96	180	157	67		33.5872	57.362	65.18	63.8877	51.6354		16.4092	14.7132	0.30566		293.459	57.7205
	242	103	160	129	101		33.84	59.534	64.0026	63.8151	51.4395		17.52	8.22961	291.876		294.912	54.6779
	222	173	205	169	93		33.6867	61.4816	63.3835	63.6937	51.2958		18.6122	7.73447	279.793		294.308	51.139
	246	179	180	141	100		33.455	63.0186	62.8724	63.2813	51.6693		19.1634	8.00491	3.35526		293.56	308.932
	201	183	153	139	89		32.8334	64.0769	62.7281	62.5994	52.1324		18.6559	9.40479	14.2059		292.797	310.553
	187	129	169	136	88		32.1488	64.7689	63.891	61.9757	52.2848		19.042	8.93356	280.603		291.992	309.658
	142	158	168	123	86		31.6261	65.2697	64.2329	62.0256	52.0286		19.0259	8.72916	280.952		290.846	308.724
	213	186	198	104	91		31.2105	65.9166	64.8214	62.2149	51.7032		19.4351	5.49985	14.8132		297.264	308.983
	232	192	168	131	90		31.9883	66.6402	65.1793	62.245	51.771		19.2428	4.65405	300.252		295.383	310.476
	223	189	160	129	90		34.8785	66.4606	65.4442	61.8685	51.8149		18.8095	4.70129	299.023		292.883	311.645
	203	184	159	125	93		37.7655	65.9415	65.5423	61.3137	51.9402		18.809	6.02695	296.339		289.943	311.933
	157	178	160	204	144		40.6635	65.516	58.0246	60.8268	51.6996		17.1038	6.36932	300.939		288.493	311.058
	174	177	174	114	114		41.525	65.4426	57.8767	61.0492	51.6805		15.3576	7.61789			289.073	308.906
	193	189	185	124	98		42.7724	65.7043	57.5108	61.2589	51.7152		14.992	8.53384			289.414	306.817
	197	188	165	133	100		43.4445	65.9145	57.1677	62.4233	51.5806		14.2559	8.67175			289.703	305.778
	199	177	235	176	102		44.1642	65.5972	57.2431	62.2315	51.432		12.5702	3.91394			289.927	291.632
	209	166	177	119	90		46.0478	65.0479	57.2973	62.3512	52.06		14.3978	3.09082			291.648	291.439
	199	199	174	136	71		49.2652	64.5222	57.4076	62.6246	52.0152		18.075	3.78644			293.42	292.992
	204	209	161	130	102		51.9852	64.0284	58.3335	62.7928	52.157		19.248	5.41327			294.12	293.009
	185	188	158	187	88		55.1657	63.6109	59.2512	62.7458	52.3259		22.2002	5.88806			293.783	292.13
	168	188	133	103	89		55.7122	63.4865	60.0816	62.5446	52.5776		19.383	5.46814			292.952	290.306
	199	191	182	88	94		54.9767	63.408	60.3826	62.3248	52.5307		19.4423	8.30252			290.184	288.954
	170	179	158	126	88		52.0721	63.3629	60.5824	62.9758	52.1021		18.3797	11.0838			289.33	288.19
	188	173	146	134	99		48.8171	63.2652	60.6271	63.1422	51.7706		18.3751	11.4436			289.348	278.709
	233	162	154	120	90		46.5783	63.1474	60.3572	63.049	52.3029		19.9069	12.2167			296.268	276.027
	223	185	183	117	90		44.9972	62.9085	59.9079	62.6785	52.6514		19.6133	13.0968			297.049	63.1439
	239	173	170	106	119		44.1102	62.7799	59.257	62.0099	53.0293		20.8906	13.9679			295.953	310.781
	203	170	151	119	104		45.4961	63.0341	58.8217	61.5304	52.8976		20.7477	9.22473			294.011	310.211
	140	172	207	128	76		45.5738	63.3486	58.5948	61.4679	52.5739		20.7713	7.5683			290.21	309.217
	97	219	189	156	45		45.8993	63.6186	58.9953	61.648	52.2779		19.8959	7.76544			287.385	308.227
	204	182	198	159	72		46.1852	64.2987	60.1078	61.7716	52.2852		19.0505	7.55771			285.919	308.343
	210	177	183	163	105		46.0229	64.2873	61.3871	61.5731	52.4634		19.4839	5.56854			286.057	310.212
	178	211	191	131	114		45.9948	63.846	62.3285	61.4623	52.7137		19.9202	6.55298			286.725	311.653
	188	196	173	120	101		46.4507	63.0922	62.902	61.5283	52.9785		18.996	5.33096			287.22	311.821
	203	179	188	116	68		47.0454	62.5253	63.5243	61.3987	53.3002		18.8933	4.04526			288.063	310.876
	202	199	217	163	105		47.9285	62.5927	63.5421	61.0899	53.0825		17.2342	3.23987			289.67	308.935
	236	202	176	200	91		48.4052	62.9616	64.3175	60.8582	52.6827		15.206	5.93536			292.617	307.915
	222	191	179	170	78		48.6837	63.4662	65.4899	60.621	52.5008		15.6439	6.82562			293.612	307.92
	195	180	166	164	90		48.7484	64.1774	66.3412	60.4376	52.5889		17.0959	10.3228			293.808	289.002
	184	172	180	145	80		48.3856	64.1821	68.3912	61.0031	52.7666		18.3647	11.572			292.251	291.138
	163	181	163	120	85		53.2763	63.933	72.2587	62.1082	52.894		24.6139	5.35269			292.188	289.704
	190	179	148	136	101		53.2747	63.5366	75.9262	63.0787	52.6905		22.0317	6.81284			291.417	291.913
	185	177	229	128	139		53.274	64.9764	79.3105	63.5258	52.601		18.1121	7.19073			295.603	298.876
	190	187	179	178	100		53.3504	64.1121	78.8365	63.3146	52.7961		19.1024	12.3817			295.881	296.737
	210	178	140	66	95		53.3126	63.479	76.4503	63.3232	52.884		18.1248	14.1535			296.173	291.473
	189	172	152	110	88		52.8368	61.3635	71.8138	63.5135	52.8678		20.505	15.8052			294.994	290.304
	206	168	163	99	103		51.2772	61.1539	66.8015	63.9109	52.6517		18.9027	17.2111			292.91	291.608
	216	166	165	122	95		49.7229	61.2068	63.5202	63.9611	52.5234		18.8555	16.2166			289.46	298.217
	182	185	179	159	95		47.5394	61.9608	62.109	64.2691	52.8373		21.3715	16.299			286.618	283.113
	211	185	187	150	98		45.8829	62.9365	61.9417	64.5773	53.1511		20.1116	12.9819			284.645	275.972
	208	184	213	138	152		43.9164	64.0063	61.7778	64.3441	53.3489		19.5524	10.8538			284.231	274.124
	181	166	209	141	122		42.6393	64.7973	61.6902	64.0656	53.2725		20.6515	8.82288			284.578	88.1094
	211	173	173	134	103		41.9377	65.0388	61.7391	63.9579	52.0804		21.1887	8.55447			285.246	66.3839
	212	183	163	79	94		41.7814	65.3135	61.7177	63.9808	51.9436		21.359	8.41043			285.858	310.414
	216	178	192	150	90		41.7134	65.0097	62.0642	64.1873	51.9992		20.9492	4.94986			288.093	309.91
	193	184	179	149	111		41.8806	64.9939	63.0041	63.7791	51.8752		19.9046	4.24991			292.403	308.669
	149	145	177	144	79		42.3134	65.1818	64.5809	63.4361	51.8766		18.93	3.80142			294.651	307.196
	246	153	172	124	98		42.5821	65.2966	65.8421	63.1068	51.7903		19.1459	2.2547			295.187	308.023
	209	163	139	102	90		43.2796	65.3051	66.8287	63.1479	51.7524		20.184	3.07126			296.291	310.335
	182	180	176	120	86		43.9722	65.1274	66.6056	63.0628	51.7896		20.4008	4.67319			295.525	311.487
	135	183	181	127	95		44.2472	64.8816	65.9562	62.6827	51.7194		19.8759	11.9451			292.694	310.636
	170	183	192	131	93		43.9316	63.9541	64.8752	62.2517	51.6646		21.1678	12.7398			290.596	309.351
	212	181	183	132	62		43.4697	64.0108	64.0929	61.8518	51.4903		20.3088	12.7482			295.142	308.63
	191	184	161	117	74		43.2004	64.4227	63.5841	61.2071	51.3508		13.1489	8.35431			295.238	308.282
	186	181	182	149	98		43.5835	64.4876	63.6065	60.0793	51.2375		14.1384	6.52133			295.853	309.46
	189	174	175	188	101		44.2578	64.3539	63.5453	59.3867	51.1531		18.1696	7.45941			296.219	310.629
	158	120	80	205	90		45.0381	64.1371	64.3806	59.2963	51.5081		24.2674	2.81595			295.285	291.031
	215	190	59	142	87		45.155	63.9381	64.557	59.7137	51.953		19.9308	13.8007			293.003	295.644
	109	176	169	121	95		44.7325	63.714	64.9509	60.4415	52.1475		19.0254	15.1417			290.135	298.096
	150	199	170	158	91		43.4502	63.9043	65.2529	61.0216	52.1361		19.037	18.915			287.011	302.601
	186	200	153	164	94		41.9282	63.855	65.2707	61.2468	51.922		20.9847	19.1396			285.107	303.445
	185	206	139	146	85		40.897	63.9639	65.4588	61.3908	51.8659		21.1443	16.1997			283.674	301.338
	197	215	201	176	104		39.6251	64.2809	57.907	61.491	51.9722		21.0742	14.9538			284.284	294.861
	209	178	165	151	91		39.045	64.5132	57.8929	61.4432	51.8577		20.5368	14.8365			284.549	292.772
	212	173	171	169	89		38.5127	64.4844	57.7157	60.9064	51.7547		21.7573	2.68518			285.372	294.377
	175	195	176	130	111		38.5465	64.5181	57.5874	60.3861	51.7204		20.8857	1.55887			288.501	300.395
	206	180	167	163	61		39.4286	64.6281	57.5466	60.0803	51.7991		20.4706	2.19617			292.246	300.115
	197	201	151	133	58		40.7263	63.7603	57.5325	59.8179	51.7712		21.496	6.13098			295.683	275.03
	184	182	184	131	135		42.1291	63.6674	57.4733	60.8476	51.6078		21.3459	9.45319			296.733	87.5508
	236	205	166	142	113		42.735	63.2358	57.9831	61.319	52.0145		21.2203	10.736			297.408	71.3615
	192	180	173	115	104		44.127	62.5817	58.8668	61.774	51.8854		21.3614	12.9421			297.142	67.8252
	182	166	157	128	98		44.4594	61.6303	59.5398	62.056	51.7962		21.2187	14.3283			295.713	310.312
	176	202	156	136	79		44.8078	60.4108	59.6779	63.0208	51.894		20.5269	13.2228			293.152	308.208
	186	200	160	129	97		44.2284	58.6802	59.8122	63.7326	52.2074		19.6426	10.1381			291.211	307.306
	190	217	160	114	100		42.8051	57.1997	60.0269	63.6426	52.4524		17.9212	6.68497			288.533	306.49
	207	223	159	107	62		41.0028	56.8582	59.9162	63.3192	52.3892		18.751	5.59039			295.036	308.07
	206	233	164	137	100		39.9765	57.4135	59.5252	62.8271	52.1972		17.7595	5.42505			294.767	310.668
	165	186	141	149	103		39.7788	58.946	59.085	62.049	52.6161		17.1542	6.60858			295.417	311.702
	181	182	151	239	102		41.2917	61.1482	58.5042	61.1471	52.7682		20.0976	7.23651			296.863	311.018
	207	193	187	199	87		42.2018	63.0042	58.1326	60.2768	52.784		20.3685	7.23874			297.766	309.187
	186	175	203	144	104		42.4554	64.0006	58.5378	59.8353	52.6378		21.0074	9.19012			297.617	308.52
	173	182	170	151	101		42.0261	64.5566	59.5319	59.3736	52.4036		20.025	14.0676			297.257	308.454
	215	198	172	229	119		41.8057	64.7841	60.9031	59.3361	52.3219		19.2127	12.5416			294.652	310.235
	227	177	193	86	123		41.3483	64.84	62.0159	59.1299	52.3766		20.009	16.1698			288.905	311.365
	212	186	161	107	100		39.7063	65.8135	62.5558	59.0479	52.4846		18.8281	18.8458			287.56	296.193
	233	194	181	131	97		37.7496	66.8607	62.8793	59.6513	52.5868		14.8824	19.4262			285.704	295.707
	207	179	190	114	87		35.2171	66.9166	62.9592	60.5751	52.8215		13.8124	17.2252			284.789	297.834
	242	164	183	123	76		32.7582	66.6812	63.5882	61.9059	53.0904		15.554	17.0149			284.399	299.583
	239	176	181	123	97		30.5769	66.3506	64.3901	62.9544	52.8223		19.7665	15.8744			286.164	299.695
	240	167	171	156	130		30.5256	66.234	64.6876	63.7087	52.6663		20.6655	6.31625			290.718	298.058
	218	165	182	185	102		31.6355	66.1924	65.9817	63.6949	52.5032		19.2374	1.67743			294.153	294.645
	217	196	197	119	89		32.9643	66.0744	69.4796	63.6522	52.6432		19.214	3.27399			296.217	292.842
	242	171	184	131	81		33.6151	65.6167	72.9021	63.463	52.9315		22.0502	7.06754			297.244	294.781
	239	196	159	149	96		33.9867	65.0969	75.4684	63.4071	53.0658		21.9767	9.6059			296.943	302.338
	218	193	181	111	98		34.7738	64.4058	75.197	63.0613	52.7942		22.1239	11.376			295.312	302.226
	163	196	165	115	98		34.6979	63.9578	73.3956	62.4729	52.5431		22.1457	12.815			293.863	275.7
	218	187	164	141	102		34.3985	63.896	69.4615	62.1641	52.5502		22.0216	14.919			291.798	273.591
	181	221	160	101	104		33.3471	64.0597	65.1921	62.644	52.7937		22.8431	15.2202			289.228	87.9778
	238	179	211	134	89		31.9115	64.2183	62.5267	62.7267	52.9016		22.4783	10.6708			288.011	306.025
	229	190	175	145	87		31.893	64.5789	61.6017	62.5565	52.7957		20.5998	7.64636			287.966	305.537
	216	175	185	134	91		34.1649	64.7195	61.3757	62.1857	52.6427		17.916	6.41187			294.402	303.169
	167	172	175	163	94		36.8563	64.5987	60.8633	61.4095	52.6343		16.0013	6.1915			293.738	303.315
	180	163	186	182	99		40.2109	63.9714	61.2149	60.5525	52.8529		15.6583	6.89313			293.568	308.611
	169	150	159	104	94		41.6798	63.4248	61.5496	60.3659	53.0528		14.2461	7.745			295.417	312.207
	164	167	173	112	102		43.3176	63.3349	61.8596	60.3241	53.0571		16.3866	8.48596			297.201	312.473
	175	213	164	190	110		44.4417	63.6307	62.2848	61.2289	52.7808		19.1821	10.1202			298.689	311.86
	202	226	167	118	106		45.1039	64.0533	63.1947	61.1933	52.4692		20.1858	11.1548			298.981	310.447
	192	191	176	164	107		47.1773	65.3787	64.7842	61.3765	52.2809		21.3391	14.4345			298.427	309.287
	163	202	167	190	98		50.5195	65.3442	65.9629	61.7055	52.0759		21.294	19.4387			296.22	308.907
	203	191	162	163	94		53.4686	64.9308	66.4599	62.033	51.9464		21.0255	19.8207			292.283	310.413
	185	184	158	150	96		56.6357	64.1263	66.2114	62.2006	51.9245		19.7514	20.0148			290.149	311.449
	172	204	177	100	50		57.0391	63.4331	65.511	62.3245	51.6396		15.7032	19.3864			289.275	290.003
	210	192	188	122	90		56.0348	63.3307	64.5144	62.3742	51.6206		12.0224	19.0016			288.643	294.33
	191	222	172	134	86		53.2285	63.5012	63.7863	62.9698	51.7209		11.4437	7.13315			287.703	295.574
	221	180	170	129	94		50.2412	63.5777	63.7918	63.5397	51.9079		12.5727	4.46301			289.964	297.328
	217	173	178	99	96		48.3111	63.7515	63.8711	64.0314	51.9869		15.7555	4.42172			292.781	297.472
	195	193	181	115	90		47.0791	63.8417	63.9273	63.9966	51.7985		16.8466	5.51678			295.456	295.867
	215	139	125	75	99		46.3851	63.9187	64.4235	63.5712	51.5217		18.6697	7.25534			297.811	294.153
	194	175	113	129	99		47.0951	63.7327	64.698	63.0813	51.2062		19.4747	8.39679			298.578	292.473
	151	168	164	138	106		46.8513	63.1988	64.8707	62.8236	50.9567		19.315	10.5278			298.3	294.955
	128	195	175	144	85		46.616	65.1461	65.0673	62.8907	50.7983		19.8401	12.9788			299.177	304.873
	191	186	181	83	84		46.5177	65.3343	65.1353	62.7146	51.1365		20.6765	14.8317			298.242	303.296
	174	185	117	139	98		46.5147	65.0768	65.235	62.5189	51.4911		24.2595	17.2632			296.355	272.676
	192	188	202	141	83		46.6208	64.0358	58.6111	62.4014	51.8288		23.2928	9.9278			294.936	357.865
	186	170	178	124	90		47.3445	62.9938	59.0568	62.3473	52.0968		22.9754	7.71155			293.735	351.457
	182	175	187	117	98		48.1678	60.8259	58.8581	62.2986	52.1176		23.0188	6.79688			291.121	305.931
	149	172	185	121	109		49.1518	60.6062	58.3681	62.054	52.1627		23.0862	7.32574			288.813	306.029
	170	183	169	113	84		49.7663	60.7433	57.9254	61.5861	52.1407		24.0287	7.34387			287.543	306.217
	166	184	166	147	100		49.9377	61.7184	57.7788	61.3005	51.9053		23.6768	7.82263			288.027	304.573
	196	189	183	52	108		49.7614	62.9847	57.5827	61.1545	51.7792		18.5857	9.83185			288.801	303.922
	194	174	192	117	90		49.4291	64.3499	57.9706	61.5294	51.847		16.2165	12.4011			292.512	307.269
	180	182	163	83	87		48.1589	65.1988	58.0835	62.4298	52.016		13.5868	18.8894			291.993	308.769
	198	182	155	149	99		53.8352	65.4956	58.2432	63.2643	52.0269		13.1639	18.7623			291.458	311.825
	229	183	176	144	61		54.1863	65.2453	58.6573	63.4136	51.8087		13.2346	19.1369			290.928	311.326
	191	185	158	140	85		53.9519	64.6632	59.1467	63.2147	52.1762		16.0312	19.8033			294.162	310.576
	189	187	162	118	111		53.6078	64.256	59.4086	62.9944	51.9157		19.0079	17.7075			296.599	309.418
	169	193	176	124	87		53.4494	64.1168	59.6718	63.0916	51.673		20.9707	12.1874			297.842	309.542
	200	182	186	128	95		53.5396	64.0347	59.6338	63.8621	51.6403		22.8735	12.1065			298.52	311.592
	191	168	149	125	98		53.3536	63.8599	59.2313	63.8633	52.1193		22.5402	10.3649			298.077	299.64
	148	171	137	137	94		52.2681	63.5525	58.9567	63.971	52.6215		22.9849	5.96075			296.102	288.16
	186	173	193	172	91		51.0066	63.3416	58.4255	64.2586	52.8233		18.9318	6.18622			293.35	291.09
	174	146	189	157	96		48.4125	63.4457	58.3234	64.3094	52.8955		16.1123	8.28809			292.202	293.645
	218	181	152	130	89		46.4429	64.1788	59.2077	64.3702	53.0298		11.8071	10.1663			292.634	295.26
	192	171	223	107	78		44.007	65.2232	60.4774	64.4867	53.0528		9.10248	12.3676			292.511	295.963
	211	191	160	93	107		42.3596	65.6261	61.8151	64.7439	52.849		10.557	11.6036			291.791	294.927
	228	203	158	126	99		41.1557	65.4028	62.4997	64.3906	52.6622		15.0626	11.1212			292.496	293.904
	229	158	191	130	84		40.4351	64.9304	62.862	64.0759	52.3705		17.7234	8.69781			294.413	292.906
	237	182	187	121	91		39.7901	64.067	62.4667	63.5805	52.4178		273.951	6.2049			296.846	293.475
	203	185	189	134	73		39.5418	63.4545	62.594	63.3341	52.5456		17.2623	5.91644			298.201	305.905
	239	182	169	134	84		40.3793	62.9633	63.1634	63.1804	52.7943		17.0374	7.87781			298.812	305.118
	194	207	165	114	96		41.083	62.9244	63.6846	63.157	52.9285		25.5498	9.79956			299.38	273.5
	240	180	178	128	87		42.3067	63.2483	64.4293	62.7981	52.8876		24.7097	13.2669			299.402	84.4534
	167	195	180	130	88		43.3261	63.9335	66.033	62.468	52.8196		8.27499	14.3751			297.826	342.802
	212	224	186	119	90		43.7626	64.5857	67.6845	61.5477	52.7059		21.6098	15.1468			295.955	46.9485
	193	125	161	115	86		43.7091	64.9445	70.3523	60.5536	52.627		22.5237	10.8426			294.014	44.0989
	221	172	158	217	90		43.2991	64.9675	70.0299	59.239	52.7367		23.8166	7.49133			292.818	358.16
	199	204	168	252	96		43.3163	64.9895	68.8724	58.3916	52.8731		25.1345	6.36032			290.705	356.512
	162	165	177	211	101		43.6459	64.2377	66.5459	58.4645	53.1086		19.5131	6.59576			287.845	305.95
	191	185	198	126	97		44.4514	63.9998	63.9117	59.0228	53.2735		17.1383	7.50818			286.165	352.098
	202	185	161	134	92		45.2674	63.3613	61.6109	59.9148	52.8011		15.4381	9.05399			288.902	307.6
	203	108	171	111	88		45.4451	62.4657	60.2751	60.4156	52.5216		13.0885	11.3854			289.984	308.446
	110	138	210	196	109		44.9884	61.6709	59.754	60.6848	52.579		11.9922	14.712			290.746	307.941
	157	142	185	169	102		43.6532	60.7646	60.2083	60.8773	52.7356		15.979	18.2656			291.998	305.963
	197	181	131	154	103		41.8201	59.7899	60.2288	61.0344	52.9169		17.48	19.8925			290.665	304.238
	231	135	108	154	108		40.4233	58.9635	60.8009	61.0153	52.9919		20.2633	19.132			289.765	303.715
	203	206	172	111	117		39.5599	58.6622	61.6772	60.6637	52.9152		22.8022	19.1615			289.806	308.292
	198	205	157	213	109		39.511	59.1241	62.5493	60.2164	52.5937		23.7589	19.1979			289.986	308.811
	221	207	170	107	101		39.4822	60.5069	63.8151	59.8876	52.7463		23.9879	16.5234			292.802	309.801
	198	197	171	156	91		40.147	62.5578	65.5368	59.7332	52.7881		22.1049	13.6349			295.527	309.97
	239	198	170	130	100		41.4743	64.0831	66.8963	60.7756	52.7164		17.4209	11.9307			296.828	310.917
	193	189	170	134	101		42.8668	64.6203	67.063	60.9575	52.5329		12.9019	7.81409			296.146	312.596
	163	198	153	115	107		43.6274	64.6572	66.8408	61.2301	52.3995		15.8541	15.417			295.333	299.336
	218	212	165	115	102		44.0424	64.4207	66.0999	61.384	52.1571		18.909	5.39069			293.371	287.103
	192	179	181	97	55		44.7896	64.5417	64.9412	62.9772	52.0824		15.7654	2.53342			291.507	281.525
	164	194	172	136	93		44.4029	65.5363	64.2977	64.0426	51.8343		14.6331	2.43954			290.9	288.101
	184	114	159	140	87		43.5667	66.6728	64.1742	63.904	52.4211		26.145	3.89496			291.684	291.916
	183	124	156	148	85		42.2197	67.1528	64.1855	63.6903	52.4076		25.1942	5.06497			292.077	292.988
	138	175	200	124	90		40.4996	67.0181	64.0734	63.0484	52.2782		6.78748	7.66772			292.277	293.232
	206	212	163	152	94		38.8599	66.8316	64.3135	61.7521	52.2124		8.27811	9.4361			293.006	292.555
	176	198	161	159	85		38.061	66.5903	64.3945	60.2484	52.0678		10.9719	11.0268			294.972	292.889
	190	160	158	105	95		38.0474	66.5394	64.7371	58.9778	51.8552		23.6387	12.273			297.014	293.096
	171	179	170	173	95		40.1749	65.994	65.0072	58.2154	51.6562		21.8946	12.2788			298.458	295.417
	218	185	189	91	85		40.985	65.628	65.1721	58.1949	51.7458		23.3015	8.37604			298.297	306.877
	203	209	149	201	103		41.4758	65.063	65.1904	58.3238	51.9299		21.2608	6.86612			299.021	289.743
	193	195	151	127	78		41.2522	64.3582	65.0948	58.6059	51.9347		19.7091	7.67307			298.651	82.9285
	197	171	215	144	94		41.0839	64.0258	58.9501	58.848	51.5897		15.7523	10.1892			297.287	85.2243
	211	79	177	149	90		40.7364	64.2059	59.5033	59.7557	51.3		15.7041	13.8571			294.508	89.6137
	233	211	178	125	101		39.421	64.7541	59.2779	61.0068	51.0526		16.4709	15.5727			292.806	341.294
	214	190	174	171	81		37.7839	65.064	58.7065	62.5202	50.8708		18.6993	15.775			291.734	11.4088
	220	166	165	121	137		35.6142	66.0675	58.2099	63.4493	50.7248		20.979	12.7142			288.628	305.106
	201	179	186	117	153		33.6905	66.4262	57.7962	63.6139	50.8288		22.5253	6.81033			286.057	309.497
	236	220	182	195	107		31.977	66.3426	57.6193	63.7088	51.0934		23.4809	5.93811			284.471	310.417
	222	178	193	109	112		31.9045	65.7222	57.3864	63.5744	51.3988		23.5303	6.00739			288.131	309.817
	210	187	190	129	95		33.014	64.6254	57.4578	63.2789	51.7571		22.7451	7.55383			289.641	308.075
	202	206	140	117	91		34.1421	64.1337	57.8047	63.2216	51.9034		20.23	9.87552			293.114	304.797
	208	190	186	153	99		34.9547	64.2687	58.2707	63.086	52.4133		17.8341	11.07			293.052	303.061
	170	164	183	112	95		35.3496	64.6973	58.8133	62.8462	52.2413		20.2907	14.0519			293.35	302.914
	232	179	167	106	88		36.7357	65.7931	59.2224	62.6896	51.8382		22.0055	17.8043			290.173	305.605
	225	183	208	113	82		36.7996	65.9251	59.3817	63.2572	51.9018		14.451	19.4524			289.413	307.178
	226	176	205	122	98		36.5298	65.7234	59.3531	63.3458	52.0143		13.9145	19.9727			289.341	308.883
	184	178	165	131	94		34.928	65.0303	59.1732	63.1426	52.1849		26.0732	18.6502			289.172	310.578
	229	160	155	121	91		32.8698	64.422	58.8923	62.5414	52.1607		27.4115	18.4875			292.812	312.537
	222	165	170	169	110		31.8012	64.1336	58.6108	61.5939	52.1123		28.4923	18.1568			294.019	310.185
	219	225	210	141	99		33.5952	64.1394	58.8399	60.5036	52.1148		29.2824	15.2488			294.635	281.351
	198	211	164	154	96		35.7526	64.0899	59.5326	59.8316	51.9141		28.8039	15.0557			293.804	283.619
	204	194	209	101	81		39.5942	63.7467	60.7589	59.5344	51.6939		25.2717	6.34454			292.445	286.011
	191	186	194	116	78		41.4905	63.7872	61.823	60.1403	51.7244		6.59811	6.39618			290.276	287.355
	188	144	187	154	99		43.7933	63.8373	62.3687	60.19	52.1526		18.0174	3.99008			289.129	289.124
	162	188	164	159	109		45.2519	63.9168	62.4305	60.4777	52.7844		18.7206	3.95761			289.223	290.409
	216	185	183	155	70		46.417	63.7742	62.266	60.8715	53.0936		23.2158	5.08179			290.545	292.011
	229	207	194	124	80		48.8164	65.249	62.4431	61.3128	53.3173		25.2235	6.24524			290.912	293.029
	216	165	179	151	98		52.0968	65.0164	62.9651	61.5928	53.5822		25.9359	7.21143			291.744	292.616
	189	160	169	131	94		54.8387	65.1578	63.2248	61.9585	53.4508		25.6013	10.8881			292.762	291.256
	174	178	168	111	95		57.7231	65.4981	63.5092	62.2659	53.133		24.8068	13.0644			295.197	272.998
	189	154	178	135	116		57.7089	65.1264	64.5066	62.9313	52.7846		21.373	16.5133			297.43	274.063
	162	143	127	136	91		56.5011	64.1597	65.512	63.7014	52.5874		19.8326	16.2684			298.818	311.208
	191	194	189	158	101		54.2283	63.1915	66.4926	64.6496	52.7233		19.1533	12.5478			299.233	310.431
	226	180	177	128	87		51.873	61.173	66.4661	65.1841	52.9793		20.0042	11.3371			298.219	310.844
	194	184	161	174	110		50.6992	60.7314	65.7866	65.0317	53.1315		21.0653	10.4334			297.046	310.862
	168	164	155	123	114		50.1871	60.9027	64.3885	64.5979	53.3114		22.2174	10.4406			294.402	309.108
	188	177	186	141	123		49.913	61.94	62.2496	64.2744	52.9381		22.6137	14.4066			291.281	305.779
	215	189	197	139	102		49.3366	63.4022	60.3474	64.1453	52.6457		23.2044	16.0494			289.555	304.07
	214	189	164	126	108		48.4512	64.6498	58.9463	63.8132	52.5515		21.2765	17.6881			287.207	301.37
	183	185	187	125	94		47.3164	65.3679	58.4819	63.5868	52.5232		18.0455	13.8393			285.805	302.601
	203	165	192	101	108		46.4292	65.5258	58.9638	63.3154	52.7592		15.8943	8.45651			284.09	304.256
	228	189	163	110	127		46.0294	64.7367	59.2667	63.3014	53.0263		18.3726	5.49432			282.738	306.098
	220	158	155	103	99		46.5177	64.0793	59.948	63.3932	53.2095		21.081	5.73279			286.266	308.529
	153	167	188	148	97		47.7033	63.2671	61.1099	63.0807	52.9635		20.6023	9.13663			290.904	310.136
	172	166	166	162	98		49.0745	63.0223	62.2058	62.4532	52.6977		19.6303	9.29358			292.96	283.942
	189	195	179	163	92		50.2465	62.9987	63.5862	61.8713	52.4838		20.3861	17.2171			294.45	284.671
	91	181	177	116	96		50.5403	62.7556	65.6225	61.9597	52.3996		21.4245	21.1006			298.13	284.596
	145	199	170	132	97		50.5743	62.6761	67.1184	62.119	52.6438		19.4839	17.2152			295.165	285.139
	235	201	168	169	107		50.2293	62.5913	67.733	62.8191	52.8136		14.9812	17.2908			291.438	286.269
	237	210	173	169	103		49.6091	63.5094	67.4867	63.6254	52.8869		14.6145	16.9565			289.999	288.016
	233	181	179	146	88		48.7802	64.7163	66.6887	63.6242	53.0255		26.166	15.5488			289.827	290.764
	205	148	162	105	78		47.4529	66.0581	65.4659	63.2823	52.7569		27.1909	11.4681			290.115	292.252
	72	150	177	139	123		53.027	66.8092	64.7053	63.0963	52.6978		28.7858	15.8302			292.799	291.84
	177	159	134	130	92		54.1748	66.4565	64.4237	63.126	52.5803		30.3859	14.1832			294.306	291.741
	214	193	142	226	102		54.491	65.7165	64.4057	63.6436	52.4186		31.4152	11.7775			294.114	303.882
	195	169	162	116	95		54.0759	64.4088	64.0597	63.5118	52.2314		30.0206	8.26776			292.18	276.157
	184	172	173	96	97		53.4713	63.2582	64.0859	63.5396	52.1298		21.351	6.31918			290.424	276.72
	212	207	148	116	93		53.2291	62.3954	64.2919	63.7884	51.924		21.7725	7.04233			288.743	325.891
	179	178	154	115	105		53.5548	62.4408	64.6689	64.073	51.7034		22.9473	7.38348			287.896	329.195
	195	164	158	165	99		53.7672	62.8824	65.0516	64.2809	51.8151		23.8692	8.29944			287.87	312.827
	205	185	177	113	89		53.0346	63.8782	65.3307	64.871	51.2893		25.5671	9.36151			289.739	311.524
	200	215	190	148	94		52.0746	65.0481	65.2203	65.2269	51.0968		26.4411	11.654			290.741	311.042
	169	173	132	108	87		49.3663	65.5594	65.088	64.9143	52.4699		26.7629	16.1598			292.105	310.988
	193	190	175	122	54		47.4354	65.6846	63.7554	64.4953	52.5909		26.4033	17.6746			293.583	310.074
	190	202	161	169	85		44.8502	65.5472	62.1584	63.9977	52.5046		24.4868	18.265			294.759	307.09
	196	174	110	141	107		42.8107	65.0801	59.2063	63.519	52.4743		22.9291	15.4069			296.736	304.449
	219	149	86	139	97		41.1026	64.739	59.7542	63.4004	52.5047		21.5968	12.5727			298.34	302.195
	233	183	152	145	98		39.7177	63.6009	59.7572	63.301	52.1888		20.91	8.44049			298.935	301.3
	187	181	180	153	89		38.6588	62.6846	59.0614	63.1033	52.0371		21.2915	10.1992			296.036	301.085
	184	199	181	121	93		38.1513	61.9127	58.308	62.8729	51.9395		21.6804	10.9638			294.047	301.964
	220	189	68	109	132		38.9431	61.3005	57.854	61.5177	52.0543		22.4834	11.2943			291.633	303.705
	170	192	114	125	120		39.7594	60.9079	57.4884	60.3162	51.8406		22.6885	13.4933			289.31	305.336
	231	178	168	136	97		41.1585	60.7482	57.021	58.8741	51.451		20.3805	10.2202			285.795	285.779
	192	169	191	157	104		42.1552	60.4157	57.1422	57.9721	51.0911		17.2787	7.59216			285.153	286.884
	207	189	127	173	87		42.5903	60.6579	57.4267	58.0268	50.883		15.0357	5.87308			282.476	285.468
	187	192	182	130	104		42.6196	61.8001	57.9934	58.8616	50.7865		15.3965	7.09689			281.71	285.043
	164	190	186	160	154		42.6131	63.2696	58.5339	59.8731	50.5378		18.0314	5.49561			283.286	285.41
	210	176	212	98	127		42.601	64.5126	58.97	60.568	50.6842		19.4169	5.32196			286.775	286.967
	181	161	168	150	87		43.5501	64.7704	59.1521	60.76	50.879		20.1617	10.0265			290.778	288.987
	177	186	180	122	88		44.2882	64.592	59.0951	60.8801	51.2395		19.8902	14.6891			293.06	291.57
	181	209	189	216	97		44.869	64.3028	58.6689	61.1442	51.6095		19.0536	14.7597			295.183	292.274
	175	195	163	130	95		44.8842	64.6692	58.5814	61.1671	51.8022		21.8799	14.4296			295.934	292.657
	213	190	174	163	88		44.2186	65.5878	58.8321	60.6821	52.4955		23.2707	11.4747			299.442	305.21
	192	179	174	152	88		42.9135	66.6896	59.1626	60.337	52.3287		20.0554	8.80115			297.309	299.598
	169	182	171	148	98		41.2568	67.0848	60.2027	60.1387	52.11		14.9628	18.1419			293.784	283.548
	190	183	173	183	93		40.137	67.083	61.0292	59.9314	51.9833		14.2524	18.0292			291.698	280.086
	221	194	184	67	91		39.8566	66.9145	61.7376	60.6018	52.123		15.5944	14.6594			291.24	274.39
	176	205	191	138	103		40.0803	66.7443	62.0644	60.6608	52.4247		26.0738	12.7044			292.163	325.743
	212	194	172	115	93		40.5578	66.3695	62.2722	60.5324	52.4268		27.8752	10.3727			293.47	312.153
	175	174	219	120	100		41.6538	65.7668	61.9964	60.5256	52.3369		30.1293	9.18149			297.038	315.489
	201	184	195	133	89		42.8431	65.4013	62.279	60.9829	52.0523		32.2574	8.88354			297.186	314.683
	188	179	175	125	92		44.0153	64.8702	62.8752	62.3575	51.843		33.7921	8.34866			293.472	312.602
	198	205	142	143	91		44.6356	64.2273	63.1737	62.7176	51.8474		33.1449	7.8591			290.979	311.701
	195	193	160	175	84		44.9136	64.0081	63.1126	63.3055	52.1291		23.0802	10.5526			288.94	311.212
	164	153	180	112	89		44.6061	64.1615	63.1794	63.4213	52.5968		23.8712	13.9694			288.406	310.636
	209	137	176	114	92		43.6688	64.8488	63.4776	63.2788	53.0304		23.8209	16.6835			288.89	308.983
	216	188	195	138	96		41.9588	65.3383	63.4646	62.5687	53.3186		24.2848	17.9727			289.764	306.296
	236	184	185	108	90		40.1058	66.936	63.6686	61.1184	53.5233		25.2538	15.3027			290.909	303.883
	188	175	205	216	89		38.2846	67.4012	63.6113	59.2449	53.7045		26.2478	12.22			292.465	302.035
	184	161	164	240	95		36.8573	67.4831	62.9406	57.8496	53.5434		25.9554	8.99823			293.121	299.736
	243	194	175	167	100		36.5182	66.9127	61.5143	56.9701	53.344		25.6492	9.02225			293.833	299.87
	200	187	175	130	114		36.7418	65.8955	59.8535	57.4542	53.0321		25.3111	9.09305			294.408	300.124
	188	196	168	133	91		38.9336	65.0285	58.4074	57.7536	53.0277		23.9691	10.1514			295.412	301.832
	230	192	154	199	99		39.952	64.9472	57.6245	58.3053	53.163		22.5666	10.3676			295.682	286.765
	242	163	236	152	98		40.5163	65.0915	57.4901	58.9666	53.3727		21.7518	12.0387			295.247	288.173
	236	181	191	142	96		40.4747	65.9305	57.927	59.8883	53.3901		21.533	9.81729			292.02	286.813
	207	191	182	180	92		40.2595	66.1162	58.8139	61.2354	53.3704		21.7264	5.96606			290.347	285.804
	226	160	193	119	109		40.2103	65.9745	60.0795	62.7903	52.8703		22.2366	6.30774			287.614	285.84
	205	174	170	159	90		39.312	65.475	61.3245	63.6472	52.4491		22.7828	8.44916			284.116	286.449
	240	183	164	153	100		38.2561	65.1241	62.8723	63.6496	52.2241		22.1051	7.10605			283.378	287.868
	171	186	178	112	88		36.7025	65.0435	65.219	63.6724	52.3907		17.2588	6.02841			284.678	290.572
	189	154	168	157	130		35.4704	64.9514	67.1641	63.3784	52.6749		14.8662	5.08374			286.398	293.078
	182	209	165	150	122		34.3207	64.8058	68.0461	62.8781	52.9554		15.8862	8.68542			289.382	299.491
	195	160	192	123	95		34.2994	64.182	67.8127	62.8769	53.2899		18.346	12.3919			290.42	289.596
	201	197	185	105	100		34.9449	64.1385	67.1191	63.0111	52.7643		20.0443	11.9615			292.706	273.896
	200	174	166	98	104		35.862	64.1377	65.851	63.2586	52.4965		19.5256	12.3553			294.792	347.541
	222	225	182	110	108		36.7257	64.2346	65.0827	63.3028	52.2304		17.9277	9.88788			296.279	344.79
	192	192	159	139	80		37.2167	64.315	64.7973	63.8196	52.28		19.0524	8.06189			296.77	333.141
	240	172	167	154	121		38.3875	64.1515	64.605	63.8569	52.392		23.8583	14.4452			298.547	316.606
	197	145	169	115	84		38.2493	66.4721	64.4776	63.6256	52.4846		20.8538	18.4987			299.819	313.851
	211	177	201	127	56		37.6884	65.3437	64.0478	62.8365	52.5455		13.2153	18.2414			298.678	312.534
	166	202	129	158	93		35.9725	64.955	64.371	61.9295	52.6159		10.929	17.1901			295.08	311.744
	227	162	152	207	103		33.5962	64.6888	64.7297	60.7869	52.4241		14.3575	16.1201			293.125	310.941
	219	174	90	157	102		32.381	64.9157	65.0536	59.7803	52.3939		26.0898	13.1276			293.442	309.961
	213	182	145	96	93		33.4509	65.429	65.3054	59.4227	52.2832		27.4343	10.9935			294.987	307.975
	193	153	186	193	93		35.1302	65.5217	65.268	59.8121	52.1342		29.0277	9.29977			297.561	307.112
	198	148	146	146	83		39.2292	64.5815	65.0591	60.0753	52.0068		31.5093	6.93701			299.582	303.031
	193	183	155	105	102		41.3285	63.6116	62.0131	60.5368	51.7659		33.282	7.3739			299.539	300.013
	187	190	162	95	107		44.024	61.8423	60.3761	60.8505	51.5001		24.7217	9.56577			297.109	299.059
	192	185	178	177	100		46.0993	61.4404	59.2411	61.1958	51.2745		25.2342	12.3571			292.591	298.788
	212	131	170	135	90		47.9539	61.4769	59.7172	61.5361	51.4276		24.7506	14.5926			290.832	300.502
	215	169	125	127	92		50.6823	62.3424	59.5074	61.5491	51.0939		24.6777	15.6082			290.012	289.241
	191	194	172	103	93		53.9696	63.7666	58.8671	61.8072	50.9208		24.9188	15.0011			290.691	289.437
	99	219	164	124	91		56.3719	64.7655	58.2644	62.3045	51.0704		24.6012	13.1653			290.544	287.574
	147	209	164	195	109		57.9906	65.309	57.7827	62.7974	51.1021		24.9629	9.98645			292.099	286.987
	163	181	127	142	109		57.7063	65.1719	57.4416	63.9175	51.1807		25.6996	9.36441			293.726	286.907
	161	187	177	96	105		56.4071	64.339	57.1034	64.7165	51.5826		25.9123	9.30896			293.562	287.81
	191	171	166	118	67		54.3424	63.4542	57.2215	65.0601	52.4901		24.6692	9.44937			293.107	291.156
	182	165	180	118	89		52.9356	62.6416	57.502	64.9701	52.4819		23.2068	10.6201			293.459	296.078
	181	175	155	119	95		52.6587	62.4605	57.8848	64.665	52.4638		21.8327	12.2862			291.164	299.052
	198	178	173	150	110		52.703	62.5441	58.5426	64.574	52.5802		21.9291	11.8493			288.405	343.267
	156	185	187	141	101		52.6139	62.6227	58.7329	64.2442	52.6466		22.1437	10.7228			292.17	347.742
	214	192	141	120	51		51.4567	62.87	58.7756	63.9632	52.4895		23.2197	11.461			290.541	344.158
	182	206	173	97	113		49.8584	63.233	58.6215	63.8332	52.444		25.2689	10.9574			288.952	341.114
	190	218	169	92	97		47.7988	64.2329	58.1868	63.8637	52.4301		18.8788	7.82623			286.634	318.849
	186	175	197	126	90		46.0289	65.5316	58.3402	63.8437	52.3731		16.0889	6.0509			282.042	313.239
	205	180	201	176	70		45.2238	66.8604	58.6664	63.66	51.8015		16.1201	6.26703			276.34	311.771
	230	167	167	194	86		45.8846	67.5759	59.4257	63.0021	51.3159		19.3848	9.00443			288.431	311.477
	171	181	108	170	91		47.6313	67.4067	60.3185	62.3868	50.973		22.0667	10.3698			290.267	311.158
	221	209	136	138	96		49.1802	66.5813	61.127	62.4253	50.695		18.6686	10.8669			292.291	309.822
	167	205	173	136	93		50.7528	65.0734	61.518	62.577	50.6223		15.2119	10.8456			293.099	308.654
	155	184	181	151	90		50.9104	63.5357	61.6891	63.133	50.615		3.22009	9.24658			294.218	306.43
	154	153	166	120	76		50.676	62.8819	61.8942	63.8059	50.7566		2.79514	8.32849			295.711	302.842
	217	187	185	111	103		49.8734	62.8294	61.794	64.0942	51.0167		2.15967	6.49384			297.04	299.782
	213	186	187	152	120		49.2832	63.3669	62.2205	64.0314	51.3774		2.58856	6.64462			297.651	298.905
	154	158	176	146	100		48.9599	64.6002	63.064	63.8095	51.7232		25.9246	8.92535			296.708	298.565
	163	177	72	151	87		48.2622	65.9434	63.5431	63.5563	51.9887		27.0945	11.6485			297.064	289.929
	195	177	143	190	87		47.6551	66.4829	63.3976	63.7097	52.3608		28.4416	8.28302			298.308	290.483
	223	122	175	126	92		49.5735	66.4227	63.1368	63.6031	52.3536		29.7928	17.3596			297.049	288.835
	185	170	187	113	88		50.4633	66.1594	62.849	63.3873	52.2702		31.1522	18.5826			295.296	287.604
	209	189	167	106	96		51.9711	65.9633	62.9578	63.6495	52.2476		31.4753	16.2063			294.096	286.351
	124	174	154	129	105		53.1567	65.4047	62.9875	63.9645	52.358		23.4241	9.43069			294.313	287.042
	112	167	185	142	77		53.3646	64.3987	63.093	64.2815	52.5074		27.9506	5.18402			294.777	291.701
	190	202	218	140	60		52.7698	63.1364	62.7347	64.6652	52.5008		25.9158	9.67432			297.771	300.133
	184	221	179	146	95		52.268	62.2133	61.6792	65.0921	52.4718		24.7794	11.3031			299.19	300.294
	192	198	163	139	94		52.2272	61.7745	60.0461	65.2011	51.8493		24.1781	13.0693			299.787	300.304
	138	188	170	150	82		52.9006	61.9867	58.5865	64.9212	52.0245		24.5391	13.986			298.435	299.593
	158	182	161	120	92		53.4712	62.0115	57.6886	64.2438	52.0719		23.2474	14.3397			297.152	298.385
	186	193	211	133	97		53.0729	61.9011	57.0747	63.5038	52.4904		25.1098	13.361			294.861	299.503
	167	183	220	147	96		52.4122	61.912	57.256	63.188	52.9366		25.6434	10.709			293.672	300.328
	194	173	157	184	91		49.9359	62.5585	57.879	63.2379	53.3601		26.0021	9.56091			294.141	320.924
	188	192	200	134	97		48.2085	63.6303	58.6702	63.0908	53.4617		24.7134	9.90118			294.405	345.203
	199	179	159	123	86		45.6861	64.5308	59.9514	63.042	53.4752		23.3748	10.2027			294.7	342.02
	186	159	165	115	92		43.5058	64.711	61.7761	62.0496	53.4929		22.0109	11.6425			294.654	340.45
	212	173	185	156	98		41.5418	64.3297	64.1087	60.7842	53.3535		22.0783	12.8641			293.661	342.001
	209	157	176	124	108		39.7764	64.2114	66.082	59.2674	53.2844		22.2979	13.1309			292.086	321.797
	205	175	141	190	107		38.6076	65.0074	67.2558	58.4509	53.2604		22.6701	12.9144			290.254	314.001
	240	175	176	182	80		38.1793	65.7565	67.1834	58.5455	53.2446		24.8403	12.9789			288.319	312.06
	230	196	183	146	100		38.1992	66.559	66.7448	59.4993	53.4534		21.9097	10.163			287.025	310.975
	184	171	182	152	92		38.9343	66.7573	65.7398	60.6007	53.5263		19.429	7.6749			290.07	310.776
	172	147	177	172	95		39.7584	66.7494	65.0382	61.2758	53.4704		17.4679	6.65945			291.531	310.019
	198	198	164	114	93		40.6155	66.6495	64.7841	61.4688	53.0268		18.5763	6.16458			290.405	308.899
	225	186	165	146	103		40.7648	66.4004	64.7883	61.6635	52.5882		21.3765	8.01318			286.358	307.39
	147	172	158	132	98		40.9153	66.0281	64.597	61.7821	52.2289		22.6812	10.2341			281.46	303.161
	206	189	179	129	93		41.1952	65.4641	64.3965	61.7522	52.18		23.0397	10.6909			276.508	299.949
	188	200	170	133	91		41.5549	65.051	64.5645	61.3163	52.4648		18.4482	11.0322			292.789	299.266
	218	184	156	139	92		43.0745	64.5275	64.9189	60.8722	52.5702		13.6456	8.96411			291.33	298.441
	117	192	177	179	86		43.5239	64.0446	65.0966	60.5405	52.8477		11.8594	7.5864			292.934	290.251
	207	186	162	116	121		43.75	63.7761	65.1497	60.4041	52.9418		2.40799	6.96161			294.094	289.64
	201	180	165	157	95		43.2431	63.9396	65.2351	60.5458	52.5579		1.69028	8.11459			295.218	288.728
	183	181	178	232	96		42.3465	64.4187	65.1261	60.4322	52.329		2.67603	9.6868			296.249	286.907
	185	197	173	128	105		41.184	64.729	64.9525	60.2716	52.2342		25.3179	13.0276			296.746	286.93
	190	177	188	187	98		40.0485	66.5045	62.3949	60.3388	52.3389		25.7588	13.4862			296.437	304.719
	191	191	169	154	93		39.1158	66.8421	61.0597	60.8493	52.3281		26.4384	0.10626			295.521	303.601
	193	169	151	138	79		39.3653	67.3166	60.0468	61.9779	52.1897		27.3681	14.1897			295.374	302.044
	169	180	198	175	118		39.5611	67.1273	58.7452	61.9663	52.0731		28.5178	17.8263			296.206	300.676
	221	167	169	115	55		40.1613	66.4654	59.1578	62.2943	51.9923		28.9653	9.90643			296.129	298.522
	155	176	184	101	99		41.3096	65.6524	58.9009	62.3291	52.0088		27.8823	7.87598			295.566	300.11
	176	176	174	124	93		42.3744	65.3137	58.5317	62.2135	51.904		27.4161	8.80096			294.926	305.669
	204	183	183	166	88		43.2887	65.2621	58.116	61.4822	51.9149		28.2668	8.18597			295.438	318.979
	216	187	164	141	82		44.038	65.7236	57.8381	60.0402	51.8562		27.4447	8.69208			296.117	324.022
	188	182	187	245	102		44.314	65.9092	57.6534	58.4043	51.8963		25.511	11.2985			298.113	325.461
	181	185	173	178	147		43.4037	65.5695	57.2594	57.1114	51.7867		23.2497	14.9087			298.896	328.33
	188	179	182	155	122		42.226	65.2588	57.3062	56.6049	51.5563		20.0533	16.0621			299.101	340.581
	208	179	171	101	106		40.4376	65.1229	57.421	57.6443	51.3266		19.866	15.2763			298.448	341.108
	236	199	175	112	96		38.577	65.3225	58.0202	57.9566	51.2811		24.909	12.9841			297.472	342.315
	169	175	173	207	103		36.8918	65.5522	58.5909	58.3879	51.1788		25.4046	10.595			296.987	344.474
	223	150	128	152	65		35.782	65.3114	58.7765	58.9482	51.2078		26.4632	11.6617			297.146	334.362
	245	197	180	177	104		35.7564	65.1622	58.6065	60.0114	51.215		25.4673	11.7205			297.389	318.863
	231	194	197	146	110		36.1957	64.6577	58.1968	61.1562	51.4489		24.184	12.5765			296.065	313.899
	211	185	172	149	124		37.8424	64.5447	58.0994	62.2692	51.3331		23.04	12.1454			295.658	312.067
	213	191	175	155	129		39.0516	64.8376	58.3367	63.1255	51.5834		22.2837	13.6237			295.027	311.583
	207	198	201	116	87		40.0112	65.1514	58.8775	63.2738	51.9215		21.9404	14.6241			293.808	310.613
	245	186	176	109	76		40.0417	65.1877	59.7332	63.2844	51.9053		22.9865	14.7518			291.702	309.636
	155	203	134	150	88		39.8287	65.4167	60.4909	62.8874	52.0194		24.6462	11.6748			289.918	308.084
	213	192	125	157	91		39.9158	66.2106	61.2729	62.413	52.1965		20.1844	9.80026			288.229	304.338
	164	171	138	156	83		39.7079	65.9467	61.4067	62.2938	52.4999		19.3104	8.04828			286.694	299.713
	207	148	181	125	110		39.2424	65.5232	61.3154	62.6125	52.3429		19.9634	6.8428			290.302	298.279
	171	180	177	100	101		39.0293	64.8836	61.4616	63.0944	52.217		21.6567	8.79593			295.382	287.665
	241	192	181	121	91		38.1932	64.4171	61.5129	63.3804	52.185		23.1716	11.4121			296.627	288.186
	225	189	191	124	103		37.4544	64.1403	61.8841	64.1557	52.2797		23.9022	11.4595			280.366	283.407
	199	193	194	142	103		37.1876	64.5995	62.8072	64.312	52.4643		24.178	10.2289			278.509	285.088
	242	157	168	118	111		37.2467	65.3608	63.6471	64.157	52.6247		23.4984	9.63144			277.404	285.299
	239	200	155	120	99		37.6035	65.549	63.8129	63.4217	52.7472		19.6081	6.87244			294.876	305.026
	240	158	172	129	103		38.4958	64.9271	63.434	62.1892	52.8354		16.808	4.54605			293.92	304.139
	208	170	188	167	90		39.0937	64.2019	63.07	61.0228	52.5781		12.3094	5.35635			294.436	304.841
	232	213	165	108	92		39.7707	62.4673	62.7864	60.2936	51.9317		10.075	12.7631			294.703	305.676
	223	198	167	123	91		39.3391	61.9221	62.6554	59.9146	51.2821		7.99731	15.7933			295.486	304.055
	155	114	189	146	96		38.6926	61.9726	62.511	60.1964	50.8106		2.74316	15.9244			296.154	305.805
	171	140	162	134	84		37.331	62.8723	62.0985	60.6378	50.7764		2.82306	359.354			296.238	309.634
	226	185	164	96	91		35.3546	63.9755	61.4381	61.0944	50.7158		1.75278	9.48398			295.759	312.464
	217	196	183	143	93		34.1152	64.9083	60.109	61.7665	50.9469		25.2182	7.66455			294.686	325.441
	209	190	201	173	93		34.67	65.1995	58.6689	61.9399	51.0902		25.902	11.5067			291.862	327.241
	158	193	199	151	99		35.8356	64.9581	57.8852	61.9674	51.4352		26.5862	11.1671			294.88	328.286
	164	180	234	159	98		38.8743	63.9955	57.7779	61.6308	51.6766		26.733	12.2646			295.311	339.998
	165	189	214	133	93		41.2636	63.1019	57.4531	61.4529	51.9491		27.1205	12.9919			295.642	340.054
	156	197	172	138	92		44.2762	62.2743	57.3431	61.3646	52.1622		27.4697	15.4911			295.925	340.615
	199	185	213	231	103		46.8039	62.1187	57.7854	61.7159	52.019		26.5194	16.6366			296.556	342.989
	175	190	226	126	101		49.1875	62.5271	58.7327	62.3185	52.0806		25.3649	16.6997			297.286	345.023
	205	160	212	163	112		51.8873	62.9641	60.3474	63.1452	52.3176		28.3983	15.7185			297.871	341.137
	168	189	89	152	94		54.8734	63.4832	62.5369	63.7023	52.3		26.9988	17.8977			298.067	336.113
	138	184	164	117	110		56.6691	63.9766	64.4336	64.0477	52.3227		25.2228	19.121			297.355	329.912
	172	160	138	136	94		57.3273	65.0822	65.6709	64.1151	52.3509		20.926	19.6508			295.784	321.747
	202	153	163	150	86		56.6261	66.2065	65.9612	64.1244	52.3684		20.2193	17.554			295.684	315.636
	183	161	179	120	106		54.9702	67.4754	65.6032	63.8578	52.4157		19.6611	15.7762			296.519	314.497
	188	161	166	156	106		53.0809	68.0362	65.1127	63.7209	52.439		24.4391	14.9717			296.903	312.051
	132	191	158	96	97		52.1533	67.8895	64.5371	63.6029	52.2119		25.7129	14.2419			297.654	310.161
	172	184	175	118	76		52.3589	67.0626	64.5727	63.6408	52.3989		25.8186	13.1067			296.707	307.759
	200	198	160	118	86		52.6511	65.5762	64.6226	63.7877	52.6609		25.4653	10.7058			295.955	305.809
	135	196	157	164	87		52.7975	64.0793	64.6924	63.7945	53.0392		25.3904	10.3976			295.152	300.743
	192	165	176	153	82		51.6706	63.5945	64.9035	63.3495	53.366		24.8723	8.90158			293.614	299.015
	169	173	163	155	85		49.727	63.6966	65.0318	62.7269	53.3289		24.4027	8.28339			291.505	279.796
	167	221	128	140	92		47.0075	64.2285	65.0238	62.6102	53.2345		18.6511	9.77631			289.433	280.159
	188	240	186	132	91		44.8362	65.3983	64.778	63.0055	53.0501		18.3862	11.3384			288.163	280.508
	178	199	169	123	64		43.8384	66.8024	64.8948	63.6884	53.1641		23.912	11.2362			287.142	281.536
	187	170	170	101	109		44.4594	67.373	65	64.3829	53.3186		17.835	9.84695			292.598	303.153
	223	210	160	103	104		46.5396	67.0819	64.9671	64.8667	53.297		17.9099	10.6215			298.273	303.17
	166	168	142	148	97		48.3229	66.6898	64.956	64.971	53.3835		20.4706	8.02237			278.55	303.42
	169	169	199	123	103		49.8589	66.6603	62.6547	64.7809	53.4789		22.8663	5.39441			296.005	306.135
	171	172	188	118	119		50.1539	65.9433	61.6586	64.3799	53.3482		23.587	7.31146			296.22	308.802
	158	164	163	113	89		49.963	64.8818	60.817	64.0424	53.1192		23.9263	14.9234			295.748	308.532
	163	167	199	124	95		49.1091	63.6299	60.3634	63.7882	52.7142		24.0508	17.3528			295.996	308.332
	141	190	173	144	76		48.5871	62.6258	59.9853	63.7628	52.3529		23.5501	17.4489			295.559	312.067
	201	143	184	125	91		48.6211	62.2169	57.9562	64.0407	52.097		20.2333	359.988			295.271	314.846
	187	117	167	110	89		48.496	62.4295	58.19	64.1868	52.2493		17.7323	10.011			295.428	323.015
	193	211	182	105	91		48.3416	62.7399	58.0326	64.3465	52.3992		13.9179	10.4999			294.922	326.31
	207	183	185	139	96		48.1206	62.8717	58.0993	64.3705	52.4165		14.1235	13.0457			294.334	330.506
	196	181	178	138	96		48.4525	62.7315	58.1153	64.7335	52.2656		13.33	13.774			293.503	333.178
	177	197	161	118	82		48.1787	63.0132	58.0079	65.3168	52.2032		12.0845	15.4366			290.765	334.587
	163	210	197	141	90		48.9477	63.7258	57.8608	65.0324	52.1474		11.4918	16.0188			290.715	337.711
	211	186	180	134	97		50.454	64.1966	57.3516	64.1314	52.085		1.92554	16.9058			292.617	338.971
	130	183	164	116	103		51.559	64.3354	57.3398	63.2229	52.1361		25.7976	17.2084			295.122	341.013
	134	187	191	130	109		51.7327	64.1703	57.618	62.8339	52.3189		26.1931	17.5225			296.255	340.383
	204	187	201	129	91		51.3684	64.0632	58.327	62.8646	52.3133		26.5648	18.8281			296.71	336.356
	187	181	193	142	66		51.0016	65.1632	58.9316	63.1229	52.0968		26.6594	21.3307			297.29	332.141
	165	184	153	101	96		51.1706	65.7993	59.122	62.9978	51.6793		26.657	21.9319			297.775	326.825
	157	187	182	132	62		52.0814	66.2968	58.7134	62.5334	51.5363		26.9254	22.616			297.462	319.611
	186	176	188	146	92		52.9963	66.4042	58.1915	61.425	51.6906		26.8441	20.2749			296.237	315.948
	202	204	183	227	89		52.8035	66.222	58.1071	60.1965	51.714		26.2284	17.5716			293.49	308.668
	192	170	184	182	88		52.0736	66.1535	58.4738	59.3886	51.7223		26.73	14.9522			292.873	306.921
	194	180	167	91	86		49.957	65.9071	59.244	59.4599	51.8519		26.1182	12.6502			293.362	305.821
	176	179	179	208	95		48.5232	65.608	59.9801	60.2276	52.0039		24.2	11.411			294.043	304.054
	189	208	176	136	93		46.2511	64.8913	60.7836	61.1754	52.0202		21.3577	9.90662			295.1	301.407
	214	223	180	128	98		43.8735	64.541	61.0586	61.767	51.9396		19.5442	9.70389			295.637	276.557
	207	180	138	139	77		41.5354	63.9714	60.9345	62.0828	51.538		18.5472	8.87497			297.105	277.503
	209	189	188	106	95		39.7259	63.7235	60.7243	62.2374	51.5682		22.8026	9.0155			296.424	301.871
	222	171	172	103	101		38.982	63.5057	60.9106	62.3815	51.4754		22.9217	10.4081			295.718	298.826
	176	180	165	132	75		38.8518	63.4189	61.1942	62.1162	51.6533		20.2092	11.747			294.084	297.359
	213	182	167	126	91		38.0886	63.6927	61.7025	61.6126	51.8578		19.7273	11.6985			291.258	301
	212	176	178	140	97		38.4812	64.0079	62.5814	61.4657	51.8869		25.0448	10.2508			289.6	308.154
	170	186	178	161	88		39.0331	65.2961	63.5422	61.1121	51.6965		18.6179	11.9416			288.87	309.28
	217	176	159	149	101		39.2932	65.7388	64.0211	60.856	51.803		18.0175	10.0955			288.296	310.693
	185	186	163	169	113		39.3134	66.3889	63.8448	60.5526	51.8891		16.6678	6.15112			292.464	314.42
	217	187	167	149	107		39.536	66.664	63.3939	60.3607	51.8382		16.468	9.79214			297.28	316.21
	245	169	190	107	78		40.0959	66.4073	62.6577	60.4496	52.0129		21.5612	17.2803			301.301	318.427
	182	181	167	120	91		40.6213	65.9098	62.3298	60.7313	52.2254		15.6281	19.146			301.386	322.515
	207	184	186	125	93		42.1835	65.3712	61.9366	61.458	52.3457		19.1458	18.3273			300.627	327.262
	182	204	175	133	92		42.6165	65.2468	61.902	61.8139	52.2044		19.5735	8.6601			298.901	331.887
	200	181	160	147	95		42.5056	65.234	61.5111	61.7406	52.0116		21.4235	359.1			297.783	333.039
	188	175	189	150	98		41.694	65.3213	60.5668	61.5521	51.5083		21.5319	10.0307			297.395	335.123
	177	196	197	104	50		40.5851	64.9072	59.5761	61.4138	52.4475		22.1844	17.404			297.611	336.938
	212	180	224	140	108		39.5039	64.5409	58.9144	61.2838	52.1821		21.8715	19.3571			296.539	338.833
	165	148	157	162	109		38.5557	64.5724	58.993	61.0433	51.965		21.9949	11.3917			295.277	334.314
	222	191	187	148	96		37.7869	65.1839	58.1661	60.0874	51.879		20.3795	10.6525			293.816	333.618
	163	176	186	148	101		38.1388	65.5655	57.4805	58.6935	51.9263		20.0911	10.6939			293.371	332.266
	193	181	220	179	117		38.3571	65.5555	57.3716	57.5166	52.4497		18.2711	12.1664			292.886	328.361
	199	192	233	131	107		38.9269	65.6864	57.8213	57.1419	52.5276		17.5715	14.0955			292.958	322.031
	159	205	217	160	97		39.8875	65.1552	59.0725	57.0528	52.8002		17.8318	15.6199			292.859	316.431
	243	151	141	128	57		40.8747	64.8275	60.889	58.5331	53.0831		17.8725	17.2366			290.722	308.497
	202	165	193	114	88		41.6608	65.1707	62.4683	58.9125	52.7511		17.2222	17.4091			291.647	303.967
	197	142	205	195	72		42.3674	65.6849	63.9659	59.3698	51.9294		5.96494	16.2566			291.261	303.83
	195	176	170	181	89		42.7251	65.8354	64.3485	59.6688	51.1183		25.969	15.9695			296.547	302.275
	242	180	186	233	108		42.0362	66.2846	64.376	60.0373	50.6587		26.6541	17.3125			297.669	298.543
	162	169	172	83	76		41.045	66.7747	64.1065	60.6921	51.2245		27.707	18.3022			298.052	296.514
	197	195	154	161	84		39.6481	64.1552	63.8673	61.3435	51.2131		27.4111	24.2794			298.124	295.565
	159	193	189	156	98		38.0598	64.1134	64.0894	61.8305	51.1971		27.5542	24.7852			298.318	297.849
	220	179	130	102	105		36.499	64.2456	64.3777	62.5473	51.5105		27.4289	23.4641			297.3	305.991
	221	192	100	130	103		35.6212	64.41	64.3951	62.5188	51.6825		27.411	21.8467			294.134	308.557
	244	169	163	127	93		35.6397	64.4802	65.0436	62.2641	51.8794		26.9609	18.6961			291.546	310.723
	209	170	155	121	98		36.2652	63.6624	64.9629	61.7614	51.977		25.5243	15.2189			291.035	314.073
	221	210	103	144	95		37.2609	63.7868	64.854	61.7204	52.1827		24.7512	12.1401			291.545	316.802
	225	172	184	128	91		38.6026	63.9126	64.5256	62.2467	51.75		23.4635	9.18814			292.662	318.086
	204	184	190	97	87		39.7954	64.2351	64.5619	62.9155	51.8881		21.6738	7.78326			294.145	319.753
	162	190	158	136	93		39.93	64.9954	64.5852	63.2908	51.9907		23.4167	7.99927			295.374	323.014
	227	192	174	152	100		39.8426	65.375	64.7561	64.4865	52.1906		21.4425	7.66513			297.815	321.741
	225	193	161	130	121		40.036	65.0204	64.5931	64.7422	52.1546		19.6447	8.89655			298.051	331.74
	173	167	134	122	113		40.1482	64.2066	62.9191	64.663	52.0865		20.0009	9.92908			297.711	323.301
	208	166	161	120	99		40.0771	63.0458	62.2795	63.8234	52.1908		18.0738	11.5479			296.013	330.123
	176	208	158	99	112		41.137	62.6266	61.666	62.5932	52.1883		18.8294	11.2248			292.844	329.006
	198	195	194	161	103		40.6076	62.5276	61.0975	61.4985	52.5958		17.9814	10.3127			290.378	332.336
	200	155	186	164	103		40.0089	63.503	60.8165	60.9058	52.3432		17.0217	8.03503			289.289	329.897
	196	157	168	136	82		39.1896	64.6544	60.3393	60.7652	52.3887		16.1422	7.86993			288.242	324.565
	153	184	186	148	95		38.6673	65.1676	57.074	60.8554	52.597		15.3976	6.84079			290.723	320.302
	147	186	178	156	95		38.7832	65.0519	57.156	61.1643	52.9863		14.8804	12.8085			294.375	316.833
	229	179	195	122	97		39.5982	64.7003	57.3344	61.7684	53.2053		17.7809	17.973			297.731	305.264
	146	206	194	140	99		40.4051	63.3128	57.6855	62.3474	53.0677		17.3278	19.5639			300.312	307.332
	153	186	180	156	55		40.7755	62.4439	58.0637	62.8883	53.0022		17.2224	17.7382			300.779	295.739
	156	197	158	130	92		40.4476	61.7713	58.0621	62.7643	52.9427		17.1689	8.18054			300.393	294.904
	198	180	168	132	82		39.6284	62.2644	57.8606	62.1071	53.1584		18.9491	8.42676			300.545	295.687
	203	178	170	118	84		38.692	63.3368	57.6584	61.4429	53.3138		19.3058	10.9926			299.853	297.415
	217	159	174	160	75		37.1511	64.4302	57.5464	60.8378	53.3947		19.7929	16.5357			299.627	301.868
	227	164	206	175	98		36.1138	65.1421	57.9313	60.79	53.3485		20.1368	15.3387			298.189	305.632
	217	178	181	161	106		36.2835	65.3128	58.5916	60.9267	53.2693		20.773	9.82245			295.207	309.005
	179	205	190	153	89		37.122	65.9827	59.4088	61.3738	53.0666		20.0228	10.1277			293.373	312.543
	207	193	103	132	102		38.8629	66.6277	59.444	62.1429	52.8072		21.2814	11.7505			292.832	316.315
	175	189	171	129	88		41.2404	67.4751	58.9333	62.7452	52.3906		20.9607	12.9849			293.079	321.613
	186	172	185	126	98		44.3112	67.9654	58.3628	63.3217	52.0345		19.1349	15.3588			293.426	323.039
	176	171	189	124	89		46.8393	67.7591	58.0798	63.5721	51.9284		19.3409	17.1975			294.328	325.995
	198	190	219	116	92		49.4075	66.86	58.5766	63.3212	52.1784		19.2165	17.4663			291.064	327.605
	195	178	163	118	105		52.1054	65.5758	59.3043	63.5539	52.2116		17.2568	14.9031			291.805	333.048
	153	180	164	153	107		54.718	64.6278	60.1951	63.6985	52.0389		13.3649	13.4583			292.981	334.051
	197	183	138	138	101		56.1905	64.1697	60.7451	63.7233	51.6159		27.5031	13.9953			298.649	319.221
	189	181	175	164	123		56.1129	64.9136	60.7806	63.9017	51.4197		29.0811	16.1651			299.105	317.862
	214	199	135	124	102		55.1721	66.0437	60.2927	64.0198	51.6656		30.2214	22.2757			299.221	309.281
	181	212	180	74	90		53.2578	67.1438	59.8623	63.563	51.515		29.8123	22.7729			298.736	319.02
	142	187	168	144	87		51.4122	67.7406	60.061	63.1288	51.7469		29.3765	23.2313			298.566	333.703
	183	186	109	137	85		50.7008	67.8379	60.5307	63.249	52.28		29.0844	21.8194			296.364	332.67
	211	178	136	130	103		51.1455	67.2928	61.179	63.6423	52.2815		29.156	18.9617			293.01	330.35
	229	173	200	125	95		51.4888	67.0134	62.1286	64.2648	52.1094		28.6719	16.0663			290.599	326.2
	143	191	173	158	88		51.7001	66.7335	63.3085	64.9911	51.5872		27.8566	11.185			290.623	321.807
	185	190	168	135	100		50.6	65.8216	64.0791	65.4255	51.3168		25.6161	7.76434			291.281	319.58
	160	174	138	111	100		48.5774	64.8247	64.0811	65.5643	51.5784		24.7913	5.10388			291.889	291.575
	193	200	157	104	94		45.5948	63.9716	63.7559	65.3031	51.5494		18.9239	5.39645			293.783	290.339
	200	206	198	123	92		43.2116	63.1542	62.7367	64.9025	51.5877		19.7139	5.95969			295.28	292.36
	238	142	213	111	111		42.2627	62.9334	62.2855	64.5126	51.7535		19.7733	7.33124			298.028	294.563
	244	144	167	135	96		43.082	63.2872	62.1873	64.3315	51.9843		19.187	9.45782			299.318	298.369
	231	200	169	115	89		45.1669	63.935	62.2986	64.3368	52.1425		16.1939	9.84528			299.819	301.296
	165	192	168	176	88		46.9514	64.0799	62.1484	64.5408	51.9918		15.215	8.9917			298.744	306.968
	158	183	178	121	92		48.6552	64.115	61.4773	64.6249	51.7608		15.5861	8.45203			295.045	312.568
	191	182	182	206	88		48.9757	64.0109	60.6765	64.4281	51.929		15.1702	7.10654			290.717	316.731
	177	203	173	186	63		48.9214	63.9574	60.2174	64.218	51.9251		14.3605	6.991			289.359	327.925
	184	179	181	109	91		48.3352	63.7402	59.7537	64.2108	52.0963		14.7391	7.0192			287.783	328.696
	186	176	165	128	108		47.8878	63.6325	58.7101	64.9524	52.3468		13.978	11.3			288.76	329.342
	223	191	199	119	119		48.0072	63.9252	57.7738	64.5487	52.3665		13.2379	11.6442			290.535	328.68
	205	186	192	145	102		48.2648	64.396	57.6298	63.7638	52.0441		13.3439	11.9018			294.264	328.095
	179	174	187	115	103		48.3599	65.4492	57.957	62.9589	52.1678		12.1166	9.53976			297.531	342.275
	204	158	199	158	95		49.4097	65.7264	58.8414	62.3956	52.0319		14.8267	9.47659			299.986	338.215
	174	185	163	126	87		50.2899	65.9802	60.2927	62.5492	51.9927		15.5662	10.4263			301.701	336.353
	119	178	163	140	109		51.3039	66.3278	61.6298	62.7492	51.9706		17.0294	12.5907			302.276	335.426
	182	196	195	87	69		49.5525	66.369	62.7612	62.7871	52.2528		17.6055	8.66223			302.049	333.112
	213	193	210	170	47		48.245	66.1712	63.1148	62.6403	52.4358		18.3121	8.17307			300.805	323.555
	181	212	160	110	80		47.9193	65.4109	63.2936	62.0553	52.3411		19.7276	8.81549			299.281	288.46
	195	193	190	125	109		47.9269	64.8265	63.1464	61.0666	52.2373		20.582	10.0869			295.956	296.822
	220	170	148	105	136		48.7281	64.3898	63.0786	60.4345	52.1264		20.7067	11.846			294.127	299.32
	192	187	116	125	105		49.5726	63.8465	63.2936	60.5064	51.9029		21.867	13.9774			293.542	301.621
	163	184	175	129	88		50.0166	63.5291	63.7111	60.7917	50.9545		21.4545	17.5415			294.186	305.997
	243	205	175	128	90		49.3961	63.5932	63.7931	61.4655	50.9362		19.5565	18.3334			294.698	310.4
	233	167	156	132	97		48.8929	63.6588	64.2756	61.9754	52.0626		19.04	15.3309			295.299	321.147
	188	183	167	108	96		49.1243	63.3379	64.469	62.3485	52.279		19.2945	13.211			291.709	325.829
	189	207	165	108	88		50.4823	63.1956	64.4955	62.352	52.2223		18.7552	10.695			292.068	327.251
	190	200	177	140	94		51.8419	63.2829	64.3073	62.5092	51.9453		13.8627	11.404			293.824	327.738
	208	177	175	106	106		52.0964	64.3116	64.0276	62.4581	51.7783		29.562	16.3351			294.761	327.523
	189	187	169	135	109		51.4797	64.645	64.1095	62.0852	52.4315		30.7037	19.6283			299.343	327.226
	177	163	138	150	99		50.2138	65.0449	64.0135	61.9615	52.6994		31.6582	20.7985			299.161	327.335
	191	195	154	167	100		48.5502	65.2085	63.8738	61.7488	52.7742		31.0529	20.6785			298.573	344.022
	231	174	155	111	75		46.2866	65.3549	63.1564	61.6323	52.7945		30.5465	19.1169			298.209	342.95
	186	183	170	118	123		43.9489	65.4467	62.984	60.9232	52.7016		30.113	16.9154			296.045	339.074
	214	193	193	113	96		42.3999	65.1693	62.676	61.0231	52.3104		30.1161	12.2191			293.262	337.546
	215	195	155	122	97		41.387	64.8938	62.4091	61.2725	51.6364		29.7288	6.75336			290.913	335.819
	198	200	154	121	102		40.2102	64.919	62.0274	61.85	50.9801		30.4825	2.78888			290.871	297.159
	219	174	178	134	92		39.0838	64.7804	61.4486	62.4728	51.0993		28.1588	2.82355			291.064	301.353
	193	190	199	106	45		38.9612	64.7963	61.342	61.8115	51.009		21.3077	4.11319			291.668	303.114
	243	177	173	140	120		38.398	64.9592	56.4359	61.6169	51.1357		19.8791	6.11584			293.392	304.922
	244	128	198	136	52		38.0658	65.4547	56.5274	61.3577	51.4936		19.9912	8.52039			295.182	308.389
	186	139	192	172	96		38.0787	65.5982	56.9262	61.0442	51.8371		20.4472	9.36279			298.434	319.181
	235	175	194	225	102		38.2486	65.6274	57.4746	60.7041	52.0244		18.1447	8.43915			300.478	324.001
	243	182	188	159	85		38.5945	65.3801	58.0134	59.945	52.2409		15.3452	7.58466			301.705	325.306
	235	184	179	151	88		39.0606	65.2642	58.107	58.8523	52.167		14.6379	8.28195			301.971	326.305
	184	202	140	128	89		39.484	65.303	57.9684	57.7851	52.3552		13.4825	8.81418			301.166	326.79
	184	169	178	141	85		41.1296	65.3339	57.9002	57.1473	52.0795		12.9007	11.0797			292.298	326.589
	231	138	191	127	83		41.4459	65.5677	57.7491	57.6576	52.1876		12.5046	12.0805			290.394	328.018
	185	161	164	123	53		41.1624	66.0061	58.0843	58.3526	52.567		13.8312	10.241			289.681	358.244
	203	170	186	115	87		40.011	66.3046	58.9838	59.8263	52.6601		12.9701	16.4412			291.212	345.612
	213	193	196	114	98		38.4441	67.0204	59.6541	60.3936	52.5144		11.788	12.7935			292.196	345.521
	165	197	167	112	93		37.1206	67.5006	59.5298	60.9308	52.1702		11.4731	11.958			293.147	345.048
	217	179	164	105	97		35.9514	67.6527	58.9408	60.852	51.9584		10.3927	10.4912			295.993	341.676
	176	168	186	82	80		35.194	64.7042	58.5358	60.4833	52.1814		13.4037	9.06796			299.525	303.564
	246	199	184	120	61		34.9525	63.9717	58.0158	60.3859	52.2856		14.4471	8.31805			301.692	305.416
	195	181	175	115	119		34.7445	63.203	58.4964	60.6206	52.3938		16.1235	8.8764			302.582	307.208
	201	185	199	132	103		34.6852	62.8744	59.4715	60.823	52.6562		17.3805	10.0361			301.803	320.271
	219	183	169	132	93		35.1321	62.8617	60.3323	61.4799	52.9858		17.9521	11.5358			300.775	321.455
	246	184	136	151	86		36.3953	62.9282	60.6501	61.601	53.098		19.7773	13.1587			299.668	321.766
	196	179	138	178	90		38.0796	63.2519	60.5028	61.5191	52.8856		21.2692	17.4659			297.364	324.402
	175	155	177	164	100		39.6311	63.0466	59.8022	61.382	52.5383		21.287	20.6498			295.619	324.959
	224	192	137	174	93		40.6809	63.106	59.1968	61.496	52.3602		22.7501	19.4356			295.159	323.117
	233	195	200	150	83		40.5352	63.2005	59.1501	62.1976	52.4793		20.0197	14.1285			295.604	325.775
	238	199	178	106	108		39.7502	63.6045	59.8293	62.8342	52.7847		18.8301	12.5977			295.944	344.358
	242	189	173	105	101		38.6255	64.3219	60.684	63.3067	53.2422		18.3455	9.89178			295.954	345.299
	207	199	187	144	69		37.5118	64.9413	61.7962	64.3376	53.4735		18.6897	10.5778			291.346	345.564
	240	196	207	123	75		36.8259	64.7813	62.9161	64.6732	53.3539		17.712	18.5373			292.092	319.687
	193	169	120	140	97		36.7147	64.1818	63.9802	64.5969	53.1144		14.2266	20.7743			293.16	320.815
	228	184	162	128	106		36.9729	63.2133	64.2055	63.9612	53.096		31.4613	20.2175			295.997	320.322
	217	186	159	103	83		37.172	62.8958	63.8416	62.8897	52.6879		31.9602	19.3189			298.515	319.007
	240	197	163	192	95		37.8694	62.8034	62.6495	62.0005	52.5106		31.3734	17.1107			298.34	318.44
	234	209	207	180	96		38.9878	63.6151	62.2899	61.6891	52.3327		30.2088	11.4209			298.457	317.826
	242	176	178	120	91		40.4134	64.4853	62.3062	61.4702	52.6638		29.2382	6.77783			297.447	86.0443
	204	155	165	182	97		40.9654	64.7521	62.5666	61.6493	52.9048		29.5511	3.24719			297.007	85.0018
	151	198	183	182	97		40.7777	64.4134	62.6399	61.5872	52.7154		30.2629	3.2348			293.988	275.444
	197	179	179	140	103		40.5033	64.1104	61.9823	61.6623	52.3256		33.5313	3.62927			292.05	270.584
	218	193	188	128	98		40.8011	63.1069	61.2552	62.3876	51.9656		31.4817	5.80811			291.388	86.215
	224	179	191	145	109		41.2285	62.4547	60.6922	63.0792	52.123		30.5364	8.82022			291.431	270.547
	193	197	184	128	68		41.6851	61.9694	60.0906	63.1792	52.1633		30.1697	10.2883			291.474	283.091
	185	219	189	133	101		41.3663	62.6533	59.1416	62.5167	52.2891		30.6238	9.41135			293.146	83.7153
	196	184	165	130	100		40.8003	63.9128	58.331	61.6615	52.5126		30.7082	8.34131			294.919	84.1945
	184	195	159	181	69		39.7849	64.936	58.083	60.8375	52.3138		19.1271	8.55731			299.177	85.2971
	173	167	224	229	77		38.8741	65.5489	58.4818	60.5511	52.0136		15.8563	10.7352			301.159	286.766
	224	196	155	150	89		38.7627	65.8938	59.1287	60.3436	51.8653		14.0474	13.3701			302.838	2.62222
	243	191	225	124	106		39.6048	65.7817	60.383	60.6697	51.9066		12.8669	16.6104			303.446	3.76532
	219	193	97	114	90		40.7796	66.2236	61.6883	61.3891	52.1171		13.555	12.127			303.614	2.51404
	188	177	73	129	104		41.469	66.8352	61.9506	62.0989	51.9784		14.1828	10.8981			301.744	285.983
	216	182	205	126	88		41.2089	67.2247	62.325	62.7598	52.1892		14.0114	19.092			292.573	2.57935
	186	181	150	126	86		40.67	66.998	62.6487	63.1787	52.2634		13.7179	16.6526			292.219	3.49237
	204	180	118	102	69		40.0667	66.1906	62.4272	63.2405	52.4759		16.1225	11.9122			298.65	4.86478
	128	172	121	113	87		39.6426	65.1297	62.3558	63.5631	52.4729		18.0691	10.1662			295.737	289.886
	233	182	149	94	93		39.2517	64.2542	62.7144	63.9195	52.4773		16.0626	9.00211			293.438	287.553
	227	181	162	105	87		38.858	65.178	63.0909	64.0624	52.5494		14.7387	8.93854			295.678	290.107
	196	201	186	160	90		38.5461	65.9189	63.2755	64.3328	52.329		16.2982	9.59012			299.714	287.905
	196	207	187	111	102		39.3878	66.9517	63.516	64.3588	52.584		17.9185	10.1114			302.256	331.581
	187	187	160	154	100		40.1918	67.8836	63.8622	64.0732	52.6603		19.5324	11.5862			301.965	319.188
	174	173	172	130	91		42.2746	68.354	64.0359	63.6502	52.6341		21.0708	13.1747			300.967	11.1812
	158	181	164	149	84		45.2576	68.198	64.0112	63.8649	52.8779		22.5357	15.6067			300.234	306.844
	188	174	168	118	80		48.3909	67.5872	63.8277	64.2438	52.8094		23.4339	21.2573			299.94	287.91
	155	219	156	136	76		51.4556	67.1455	63.6917	64.7457	52.2467		24.1808	20.1469			298.702	335.995
	167	172	168	110	82		53.9109	66.4231	63.4652	64.933	51.5688		23.7033	15.7289			297.448	337.164
	171	185	157	150	94		55.5529	65.5535	63.321	65.0002	51.7063		21.5331	13.6405			297.017	336.388
	220	187	164	105	95		55.014	64.5009	63.4613	65.3444	51.5988		17.3907	11.6325			297.934	11.0703
	195	190	177	113	101		53.6892	63.9626	63.3321	65.3421	51.6833		17.8516	7.09589			298.585	304.979
	195	194	175	129	113		51.6908	63.5246	63.4753	65.2041	51.9807		25.8886	18.2184			298.019	304.5
	225	173	129	118	102		49.9535	63.4264	63.3397	65.0741	52.242		27.2958	20.9			290.933	302.459
	202	199	165	133	103		48.9751	63.9461	63.1778	64.8334	52.4231		31.2143	20.034			292.022	302.085
	227	180	170	170	114		48.7347	64.7542	62.717	64.8215	52.2551		31.467	19.0141			293.862	314.008
	221	189	203	131	103		49.223	64.8388	62.3435	64.8998	51.9242		30.9102	16.8217			295.919	313.704
	165	206	166	122	104		49.679	64.6865	61.8278	64.7781	51.7793		29.8655	11.9773			297.197	293.825
	187	207	160	108	101		48.6046	64.4633	56.0959	64.3351	51.6517		29.9124	7.26242			297.196	353.156
	215	195	185	158	112		46.6595	64.0709	56.0269	64.1148	51.3999		29.2319	5.28775			297.072	335.884
	212	198	173	119	103		44.3804	63.8572	56.4812	63.914	51.3621		28.7468	4.73132			298.198	89.4823
	201	182	203	125	98		42.4273	63.6375	57.0051	64.0828	52.0072		29.6045	4.13031			297.239	336.491
	234	173	200	83	96		41.8222	64.0086	57.4983	63.9152	52.1638		29.0547	5.35101			297.101	335.435
	236	198	165	102	86		42.6642	64.1839	57.9353	63.2201	52.165		32.6298	8.21411			293.836	272.665
	207	171	159	151	96		44.5526	64.8321	57.9332	62.4427	52.1071		33.4818	11.1045			292.821	295.227
	173	180	173	161	105		46.0579	65.0893	57.9167	62.0431	51.7529		33.7403	11.2789			291.946	283.723
	167	190	220	120	86		47.8012	65.6257	58.0128	62.1391	51.5998		32.639	10.0118			292.083	304.752
	200	183	107	119	67		48.1281	65.869	58.2757	62.2974	52.4067		31.024	8.77747			293.644	284.232
	195	198	202	170	98		48.28	65.8756	58.9576	62.3036	52.5202		17.4012	11.1157			295.698	308.316
	216	209	169	124	71		48.0753	65.503	59.4727	62.2382	52.6091		13.5717	14.0353			299.076	304.01
	231	182	172	111	132		47.7113	64.9119	59.356	62.1293	52.4375		12.9739	15.3071			300.375	300.743
	218	91	170	153	80		47.5729	64.3096	58.6364	61.9657	52.2449		13.0602	14.0536			302.297	314.62
	198	120	163	121	89		47.8478	64.0269	57.9172	61.6283	51.7881		13.5575	11.9498			303.613	313.595
	207	139	190	127	95		47.9757	63.5556	58.0203	61.5592	51.2317		13.9682	19.212			303.855	291.573
	210	193	162	132	100		50.0025	63.2829	58.3169	61.6781	50.8793		16.5333	15.1215			303.097	296.989
	154	192	207	139	90		51.7246	63.5423	59.1716	61.8727	51.1767		18.231	11.7107			302.532
	145	187	168	141	78		53.1637	63.7154	59.8608	62.2429	51.3347		19.3211	10.3851			303.026
	154	156	150	113	88		53.5215	63.6176	60.2225	62.3875	51.5525		17.8691	11.1941			299.21
	227	161	173	129	81		53.1886	63.0888	59.8814	62.4528	51.8789		17.193	12.9523			298.641
	206	202	176	139	96		52.6696	63.0261	59.2998	62.6608	52.1304		18.1598	13.6552			298.051
	241	194	122	119	93		49.6837	63.1421	58.8649	62.5339	52.2573		19.1402	13.0241			298.315
	222	157	134	126	88		48.5569	63.3498	58.6155	62.4765	52.4477		20.5575	14.1722			298.401
	180	215	46	99	97		48.3372	63.8195	59.1127	62.5613	52.4627		21.9249	15.8802			299.664
	211	198	193	130	86		48.2182	64.2513	60.0873	62.6268	52.5045		22.655	21.6456			300.267
	203	178	160	162	92		48.5482	64.712	61.3913	62.61	52.4728		23.8673	22.3461			300.462
	196	180	198	145	89		49.1219	65.1359	62.6088	62.341	52.4055		25.198	21.4351			299.848
	172	204	80	182	109		48.7034	65.1885	63.6107	62.3674	52.7275		23.6096	18.4555			299.534
	211	189	173	133	89		48.2139	65.1321	63.831	62.6331	53.0348		19.9031	13.1922			299.049
	246	219	170	127	119		47.6475	65.1885	63.6624	62.8752	52.6683		18.0123	11.077			299.171
	213	194	148	119	100		47.9829	65.2324	62.6705	63.3182	52.2829		18.4147	12.3537			300.773
	205	186	198	147	102		49.2741	65.267	62.4675	63.5199	52.0291		28.3336	17.7469			302.424
	186	162	159	132	57		50.6623	65.5658	62.4984	61.8658	52.0481		31.8173	19.425			301.53
	201	205	161	110	74		50.8959	65.6687	63.0481	61.5421	52.0347		30.8014	19.4122			300.156
	170	187	177	137	143		50.4811	65.5708	63.0738	61.0814	52.204		30.5426	19.0006			291.163
	94	161	173	185	108		49.8067	65.2161	62.8724	60.8137	52.5246		30.1326	14.0113			293.244
	199	155	157	234	85		48.4277	64.7849	62.1329	60.2665	52.9007		30.4235	9.91193			294.954
	183	186	179	246	88		46.4371	65.0518	61.4468	59.3706	53.1626		30.847	6.88464			296.046
	213	201	203	213	94		44.5095	65.2085	60.6222	58.1272	52.9042		29.5135	6.50879			296.995
	138	190	201	129	103		43.0754	65.3687	60.1997	57.2568	52.5263		27.4529	6.22351			297.039
	196	169	173	172	92		41.9093	65.6277	59.6316	57.2579	52.0256		28.4633	7.04395			298.152
	198	188	104	132	78		40.6513	65.7799	59.3717	58.3701	52.0406		28.5726	9.41797			298.585
	196	199	227	124	108		39.4716	66.0966	59.6609	59.507	52.3332		38.5598	11.6276			297.43
	197	178	195	118	107		38.9136	66.5567	60.4072	60.8671	52.7109		38.9942	11.2289			294.916
	246	183	194	107	104		38.4356	66.8755	61.0904	61.501	53.1279		37.6641	10.4723			293.484
	227	177	122	136	81		38.0128	67.3934	61.6077	62.1357	53.2332		36.7249	9.98865			292.139
	134	188	109	158	94		37.9684	67.6379	61.6059	61.9806	53.2514		31.0649	11.2515			292.495
	246	176	217	127	85		38.1038	65.0904	61.578	61.2004	53.1683		20.1651	12.4547			294.109
	233	195	158	119	97		38.3753	65.1048	61.5281	60.4994	52.837		15.1729	12.9804			296.452
	209	185	104	149	103		38.8664	64.3619	61.6678	60.3693	52.5047		13.2417	13.0786			298.972
	188	171	153	151	92		39.3916	63.1652	62.1136	60.2268	52.5178		12.4879	28.4367			300
	220	179	154	119	81		40.3998	61.9892	62.5868	60.791	52.7763		13.1684	17.0034			301.543
	201	190	163	128	88		40.4087	61.3809	62.5087	61.1272	52.9629		13.8693	12.9294			302.661
	185	205	191	138	99		39.8131	61.3419	62.3606	61.2133	52.9465		17.3228	12.7647			302.759
	191	192	186	106	104		38.3035	61.7171	62.7891	61.235	52.6448		18.5928	13.4552			302.249
	158	198	163	116	53		36.1414	62.0159	62.7987	61.578	52.4406		19.175	14.5396			301.487
	183	205	127	173	93		34.4488	62.6276	62.842	62.3011	52.3882		19.1774	14.4499			301.587
	220	183	165	122	82		33.5598	62.6305	62.704	63.0821	52.3604		18.9341	14.4654			302.515
	233	183	161	115	139		33.1628	62.5866	62.7113	63.5231	52.4606		19.2571	14.637			300.039
	241	170	176	119	110		33.1586	62.8852	62.6813	64.0615	52.3014		20.7209	16.6275			298.959
	235	214	200	138	56		33.0838	63.5254	62.6171	64.3458	52.2049		21.993	22.4901			298.003
	247	185	176	92	104		32.793	64.3029	62.84	64.3126	51.8416		22.8369	23.9598			297.868
	245	179	182	84	112		33.058	64.5748	63.8855	63.8663	51.7154		22.7931	22.6179			299.032
	228	171	178	132	133		33.9395	64.243	63.9747	63.0228	51.861		22.5154	20.4313			300.191
	232	197	196	193	100		35.6639	63.5693	64.039	62.473	51.9222		22.9268	17.9952			300.483
	215	151	174	149	91		37.504	63.2872	64.4231	62.2444	52.3285		20.5788	12.418			299.954
	217	147	166	131	91		38.9242	63.3858	64.7023	62.0929	52.6278		12.5153	15.4039			299.446
	217	79	193	145	99		39.7158	63.65	64.3766	62.1225	52.9272		14.5439	17.6338			299.615
	225	152	173	157	94		39.4379	64.218	63.6587	61.716	52.9042		14.1146	19.1681			300.442
	244	174	182	143	61		38.7584	64.1402	62.6672	61.5848	52.6364		32.4577	19.3366			302.103
	202	175	138	129	93		38.0655	63.7087	61.9204	61.9709	52.6523		33.8787	18.2542			302.803
	186	177	153	145	98		37.5013	63.3164	55.8804	62.7251	52.4929		30.4388	13.4031			302.008
	180	118	188	99	94		37.2824	63.0063	56.0135	63.28	52.6413		29.3065	9.81879			291.713
	177	108	173	122	113		37.3772	62.5868	56.5064	62.7018	52.6783		29.232	7.98752			292.314
	213	191	171	149	91		37.5035	62.6319	57.2028	61.8665	52.6368		30.4822	7.45639			296.25
	242	185	190	143	100		38.7292	63.3433	57.6685	60.8653	52.7167		30.7958	7.28653			298.588
	217	174	180	143	94		39.6016	64.6792	57.7992	60.4464	52.7721		29.4801	7.81107			297.751
	211	148	168	138	105		40.614	65.6855	57.7042	60.2388	52.7297		27.161	10.0922			298.232
	185	152	188	127	107		41.329	66.0782	57.8689	60.6331	52.1821		28.4287	11.5555			298.675
	188	187	191	131	93		41.2665	66.2031	57.9382	61.2315	51.5904		31.7552	10.1605			299.596
	221	162	159	145	99		41.1497	65.7413	58.3273	61.9401	51.4059		40.3985	9.06424			299.018
	219	178	189	144	95		41.1933	65.7902	58.7707	62.6817	51.4528		42.2727	9.4801			297.036
	210	181	182	124	100		41.5975	66.1534	59.2086	63.0795	51.5071		42.5557	10.2212			293.952
	186	181	171	96	73		42.2342	66.5209	58.8273	63.0579	51.7236		39.9644	12.2754			292.402
	168	183	217	107	94		41.9356	66.2857	58.2484	63.6211	52.0648		31.5884	12.5439			293.252
	191	189	162	139	92		41.1383	65.576	57.6634	64.1944	52.1239		19.5062	13.1548			294.991
	216	168	172	109	95		39.9935	64.6449	57.8499	64.5645	52.1382		16.9153	32.541			297.041
	181	181	190	146	85		39.0273	63.9705	58.2561	64.9177	52.1067		14.2292	14.8472			298.781
	242	182	171	169	95		39.0251	65.6422	58.9284	64.9546	52.0098		13.3593	14.3023			299.607
	236	187	178	120	86		40.0063	66.307	59.5087	64.5449	51.9308		13.6284	14.9955			301.001
	190	165	170	114	96		41.0829	67.2895	59.859	64.0238	51.6875		15.1895	15.3925			301.543
	206	177	176	121	93		41.94	68.016	59.5402	64.1733	51.6397		17.3702	15.1997			301.351
	242	174	179	141	95		41.8463	68.1853	59.0669	64.3522	51.5853		18.6656	15.09			301.418
	189	184	193	104	62		41.536	67.7857	58.6241	64.6106	51.5789		18.5437	14.7672			301.955
	237	150	142	114	90		41.3021	67.2613	58.7585	64.5364	52.2505		20.0059	16.0418			303.011
	136	118	189	119	92		41.2137	66.6804	59.2937	64.3662	52.1616		19.9615	22.0426			302.716
	227	175	244	118	93		41.219	65.9271	60.2171	64.4923	52.1177		20.6151	23.5338			301.075
	206	186	190	130	105		40.8194	65.0659	61.3509	64.9942	51.9682		21.8626	23.2738			299.184
	205	180	189	141	92		40.4946	64.1608	62.4633	64.9883	51.6675		22.8558	21.9431			298.09
	162	158	166	148	104		39.5733	63.8649	63.27	65.5531	51.4859		21.2825	21.2033			296.776
	193	172	175	137	89		39.6058	63.7131	63.4525	65.2743	52.093		19.1682	17.2638			297.285
	225	184	166	148	97		40.8073	64.0678	63.3803	65.0686	52.2972		18.7442	17.6606			299.266
	230	203	162	97	95		43.4068	64.7685	62.7548	65.1289	52.3099		19.5956	19.3414			300.044
	134	177	151	149	111		47.193	65.4593	62.4223	64.7152	52.1375		19.3755	19.1702			299.953
	176	171	228	128	82		50.7266	65.8412	62.7007	64.3581	51.6502		18.1981	18.6253			300.412
	201	192	179	123	90		53.6571	65.451	63.3209	63.9689	51.2482		16.5903	17.3564			301.159
	186	190	167	119	98		55.319	65.0645	63.3573	63.9252	50.9475		16.4481	13.7635			302.321
	216	173	179	82	110		54.7584	64.5178	63.2011	63.3934	50.7443		19.8737	11.5501			303.678
	104	194	209	75	98		53.3744	64.1503	62.4598	63.1223	51.5645		33.8127	10.2045			303.879
[truncated: 132,698 more rows]

## Sheet: Leukoencephalopathy
Panel W – Box plots															Panel X – Fiber orientation distributions
	Hist. Myelin							Avg. Scattering							Azimuthal angle phi(°) for non-zero pixels
Areas	1	2	3	1’	2’	3’		1	2	3	1’	2’	3’		1	2	3	1’	2’	3’
	226	147	180	91	117	153		100.191	103.069	107.205	108.557	107.274	109.749		117.219	229.152	203.894	103.776	234.518	207.86
	163	138	127	142	135	130		99.9751	103.627	107.048	108.417	106.574	109.788		116.423	228.706	216.938	178.18	235.504	209.144
	205	159	168	154	135	123		100.115	104.048	107.16	108.787	106.086	109.614		114.749	224.53	209.5	178.043	236.248	209.888
	196	168	114	125	132	113		100.445	104.27	107.639	110.367	105.671	109.866		114.665	227.592	207.994	126.727	236.23	208.551
	177	166	139	157	118	122		100.796	104.122	108.157	114.233	105.433	110.269		117.759	224.285	220.059	126.557	234.467	207.392
	135	145	189	139	126	91		100.871	101.052	108.101	120.152	108.423	110.555		118.974	219.885	223.229	116.566	235.53	205.158
	163	130	165	138	123	133		102.108	101.459	107.475	126.024	107.817	110.957		124.235	252.461	203.318	118.093	235.63	204.579
	154	143	190	149	118	150		102.79	102.4	106.771	129.952	107.002	110.369		113.759	225.486	203.153	118.921	236.926	196.01
	181	150	200	154	120	122		101.468	102.959	107.644	131.524	106.454	110.434		111.568	224.711	202.727	118.848	236.811	189.545
	213	155	169	174	140	142		101.15	104.123	108.556	128.792	105.98	110.641		113.689	225.113	199.011	118.484	236.003	185.99
	181	154	160	159	125	138		100.923	104.316	109.866	123.745	105.744	111.17		118.466	228.773	196.578	117.996	233.635	213.472
	151	153	176	135	149	122		101.031	103.929	111.091	117.061	105.469	111.57		118.053	226.357	185.105	116.846	228.221	213.306
	175	170	159	150	162	149		101.275	102.912	111.5	111.833	109.575	111.725		115.513	222.434	208.812	116.067	236.577	210.848
	181	195	151	157	144	110		101.711	101.757	110.94	108.817	109.292	111.605		115.216	215.702	208.884	114.735	237.665	210.447
	167	166	162	180	117	144		102.038	100.773	109.788	107.347	108.638	111.541		116.9	229.636	220.124	114.371	237.059	210.63
	86	127	208	148	119	146		102.256	99.4907	107.075	106.839	107.833	111.698		118.358	249.987	222.137	113.391	234.5	211.888
	169	184	163	124	133	134		102.775	101.269	106.894	106.691	107.09	111.475		126.371	249.991	212.218	111.675	230.52	212.902
	167	134	164	110	137	157		102.509	100.662	106.417	107.472	106.383	111.002		129.841	224.764	208.208	108.342	225.608	213.274
	166	162	179	155	125	115		101.663	100.614	106.625	108.108	106.057	110.62		118.293	226.51	208.173	106.315	224.081	213.518
	170	164	134	145	129	126		102.327	101.146	106.56	108.317	106.372	110.531		116.595	225.96	207.815	105.994	237.115	213.201
	166	177	158	216	112	126		101.792	102.06	106.869	107.986	105.859	110.834		115.954	225.375	206.474	106.333	237.185	214.1
	121	182	151	225	174	148		101.947	102.83	107.853	107.669	109.849	110.927		119.093	225.173	204.086	106.283	233.421	204.527
	173	173	152	113	142	123		102.13	104.675	108.519	107.736	110.005	110.792		119.682	223.199	196.449	106.013	228.922	210.304
	175	162	168	131	134	130		102.366	104.667	108.349	108.151	110.076	111.182		120.371	226.034	208.391	106.869	223.693	210.224
	156	77	168	132	140	131		102.571	103.648	107.416	108.556	109.57	111.456		117.696	228.604	208.809	107.284	222.823	210.08
	180	174	183	131	123	117		102.809	101.941	106.791	108.94	108.713	109.495		116.361	226.221	209.151	108.87	222.968	208.924
	201	125	178	134	111	101		103.057	100.069	107.799	108.804	107.8	109.586		117.362	224.26	221.707	111.911	241.158	206.701
	75	200	170	122	118	148		103.529	98.6568	108.644	108.598	106.923	109.874		118.093	221.8	225.083	112.949	239.337	204.36
	167	133	181	85	133	156		103.116	97.4107	109.441	108.313	106.618	109.812		130.931	247.23	222.495	111.666	236.035	199.849
	210	180	132	148	137	142		102.379	96.5213	110.123	108.029	106.826	109.872		137.508	223.435	219.946	109.465	235.623	189.27
	81	210	189	150	120	128		101.339	95.8177	110.753	107.846	106.335	109.928		139.922	223.4	216.641	107.695	238.362	188.121
	167	136	183	138	109	133		100.942	100.419	110.677	107.804	105.684	110.275		139.593	232.02	213.251	106.76	234.933	215.529
	186	170	148	136	110	138		101.313	99.6351	109.941	107.958	108.313	110.517		197.37	235.528	210.403	106.396	229.206	217.875
	103	153	169	126	129	123		102.653	99.1456	109.08	108.293	109.063	110.732		120.803	233.354	211.258	183.431	226.053	215.906
	162	173	162	137	109	128		103.906	99.1793	108.117	108.167	109.588	110.733		121.755	232.624	212.068	183.269	225.066	213.629
	185	166	148	121	147	120		104.594	99.8231	107.185	108.086	110.081	109.8		124.031	232.956	212.022	183.109	224.9	213.963
	171	172	190	122	131	148		101.267	101.205	106.499	107.762	109.893	109.94		124.49	231.331	210.174	183.888	225.797	214.585
	223	186	143	163	127	145		101.476	102.412	106.046	107.195	109.242	110.288		122.373	219.303	209.508	182.981	234.631	213.86
	195	147	97	133	127	127		102.063	103.586	105.746	106.85	108.36	110.957		120.665	222.376	213.791	178.437	235.328	213.184
	188	165	170	131	180	130		102.602	103.252	105.371	106.906	107.57	111.988		118.937	214.206	217.605	173.933	239.764	212.008
	164	171	158	131	183	112		102.979	101.95	104.59	107.014	107.068	112.413		118.167	212.515	224.678	172.816	239.975	210.595
	192	161	193	149	139	102		103.209	100.431	104.335	107.604	106.965	112.198		118.182	219.266	225.435	120.563	235.373	210.057
	174	183	161	153	122	114		103.178	99.1464	104.629	108.245	106.386	111.676		131.23	220.522	225.21	120.709	239.667	213.182
	173	143	157	131	131	147		103.074	97.838	105.527	108.71	105.698	112.056		136.794	222.518	222.701	107.859	239.799	213.217
	159	154	147	148	122	142		103.218	96.1493	106.947	108.654	105.356	111.469		141.533	223.185	218.52	107.594	237.64	212.735
	167	166	148	145	87	111		103.695	94.5221	108.219	107.926	107.414	110.77		142.284	220.599	215.663	116.93	233.423	211.604
	166	193	142	159	146	123		103.265	93.114	108.594	107.402	107.355	110.349		128.975	222.38	213.16	239.98	230.097	213.747
	160	165	181	186	187	128		102.223	91.9404	107.972	107.396	107.457	110.237		129.251	228.347	213.724	241.198	229.254	213.697
	216	182	175	145	132	129		100.715	100.166	107.561	107.36	108.144	110.423		129.583	231.812	213.432	112.613	228.129	212.322
	235	187	170	143	125	134		99.9566	99.395	108.68	107.783	108.918	111.034		126.452	231.178	213.823	113.982	227.763	211.571
	154	216	181	124	135	122		100.497	98.4147	109.186	108.091	109.755	111.657		122.683	230.169	212.629	113.01	228.022	209.889
	184	167	161	109	119	145		101.972	97.6965	109.618	108.226	109.931	111.658		120.189	207.507	212.293	111.395	236.847	202.149
	168	216	186	138	133	128		103.561	97.6207	110.214	108.232	109.283	112.382		118.694	214.95	215.241	110.339	237.598	203.363
	196	166	123	116	140	163		104.21	98.5519	110.363	108.441	108.491	112.949		118.178	224.067	202.726	109.485	240.326	205.785
	187	160	170	118	139	148		103.867	100.109	110.149	108.536	107.844	113.158		128.868	239.117	206.213	107.561	238.563	206.324
	178	145	153	142	191	129		103.13	101.524	109.29	108.507	107.515	113.087		138.703	121.265	224.871	105.114	237.013	205.376
	170	206	169	139	125	131		100.846	102.643	108.513	108.135	106.698	112.735		142.436	122.371	226.858	103.054	232.93	207.627
	174	158	167	134	140	135		100.707	102.485	107.663	107.897	106.231	112.653		108.827	123.984	226.1	103.26	232.597	209.67
	187	154	152	144	143	121		102.015	101.272	106.366	107.824	105.712	112.375		122.9	124.561	224.297	103.655	231.389	209.959
	135	171	164	151	138	132		102.506	99.9857	104.537	107.314	105.252	112.436		125.657	208.567	221.93	179.972	228.541	209.743
	173	185	184	155	159	120		103.134	98.7197	105.83	106.855	105.339	110.1		126.078	208.116	218.238	116.5	226.826	209.502
	162	139	233	152	134	71		103.358	97.2144	105.52	106.411	107.817	109.731		124.639	206.534	215.759	118.237	239.54	208.563
	152	150	241	128	122	126		102.905	95.1234	105.156	105.764	107.168	109.564		128.347	198.79	215.693	119.841	238.634	206.264
	142	183	169	124	144	145		102.638	93.0694	104.916	106.666	106.076	109.601		126.437	203	214.721	119.624	236.618	204.19
	178	238	179	136	94	132		102.859	91.0769	104.486	109.769	105.64	109.753		123.491	207.094	213.993	119.118	234.735	204.18
	89	239	195	136	230	132		103.199	90.5917	103.284	113.129	105.727	110.307		120.943	213.497	214.21	118.603	229.177	209.328
	186	221	214	130	133	117		103.329	91.075	101.888	122.556	106.988	109.981		120.221	216.35	215.565	117.603	227.404	218.855
	175	120	164	168	117	142		102.061	99.458	100.885	126.965	107.841	109.795		120.883	216.547	217.257	116.294	236.231	219.243
	181	162	156	126	125	156		100.414	99.3308	101.324	129.315	108.558	109.678		119.511	217.917	214.704	114.519	240.329	217.503
	173	158	172	122	131	150		99.551	98.3045	103.05	125.292	108.657	109.884		117.588	216.025	221.97	113.908	237.88	216.849
	189	218	148	151	122	135		100.124	97.0472	105.428	117.365	108.096	110.216		121.058	219.518	223.376	112.964	236.818	215.255
	175	194	157	97	123	147		101.57	96.1294	107.477	110.867	107.315	110.465		128.005	219.439	203.541	110.472	233.883	214.619
	167	220	178	107	170	156		103.014	96.0811	108.549	107.651	106.745	110.584		134.686	217.314	201.774	107.287	233.743	213.918
	169	226	155	149	153	139		103.69	97.0188	108.699	106.667	106.554	109.97		137.736	218.374	225.374	105.17	232.06	213.646
	190	162	174	137	110	129		102.849	98.9892	108.708	107.074	106.56	110.045		143.568	220.353	227.673	105.307	237.832	213.219
	184	197	176	117	133	121		102.159	100.705	109.562	108.022	105.851	110.356		116.29	223.312	227.463	106.133	235.143	211.705
	155	138	167	145	158	104		100.601	101.738	109.851	109.767	105.084	111.146		121.741	226.39	225.897	106.35	232.592	211.656
	148	172	160	148	130	132		100.337	101.614	110.122	111.813	104.733	112.088		124.845	229.314	223.257	106.18	228.578	211.408
	174	181	188	100	113	113		100.039	100.519	110.271	112.963	105.35	112.575		126.575	226.969	219.598	106.813	227.454	212.444
	183	221	114	159	177	127		99.9659	99.5124	110.219	112.361	105.977	112.504		127.445	235.788	217.742	107.304	235.238	211.458
	184	172	162	140	85	135		100.939	98.2377	109.68	110.544	106.989	112.169		125.115	215.663	217.182	108.836	237.629	210.959
	156	179	160	150	146	105		101.68	96.4058	108.673	108.994	107.114	112.376		122.667	233.598	214.916	111.251	237.222	211.6
	170	216	165	128	114	112		102.428	93.8066	107.828	109.063	107.504	111.821		117.363	115.664	213.746	112.031	234.987	212.434
	156	186	180	158	108	131		102.575	91.4656	106.871	109.322	107.491	111.22		115.388	117.785	215.947	111.306	235.231	212.477
	149	226	182	123	149	113		102.091	89.036	105.613	111.38	106.793	110.527		115.989	118.16	216.87	109.03	234.821	211.939
	159	239	194	139	103	119		102.115	89.3627	103.457	116.388	105.524	110.329		118.886	121.636	217.594	107.598	232.863	211.255
	179	208	148	138	120	140		102.467	90.97	101.488	123.942	105.03	110.703		119.475	121.239	220.786	106.814	226.729	210.032
	167	158	194	128	200	131		103.044	93.4738	105.914	131.245	105.142	111.203		119.668	121.7	221.039	183.412	227.459	211.234
	172	161	229	182	198	124		102.649	95.9086	105.471	135.947	106.166	111.819		121.552	121.529	223.778	182.492	229.149	211.625
	170	211	233	112	133	181		101.76	97.8358	104.758	137.714	106.882	112.288		123.245	210.924	137.53	182.219	237.367	211.039
	190	208	209	195	128	122		100.531	97.4255	104.445	133.365	107.683	112.74		104.794	205.053	138.259	182.803	237.074	210.227
	234	197	93	128	110	114		100.182	98.3632	104.314	127.352	108.011	113.128		112.433	203.025	213.418	182.424	235.696	208.377
	156	162	166	160	120	139		101.223	99.2566	103.704	119.239	107.343	113.224		120.912	201.644	229.642	178.35	233.206	203.626
	179	155	219	141	121	137		102.426	98.9872	101.47	113.021	106.612	113.154		123.659	207.064	230.259	171.621	230.783	204.417
	184	181	220	166	181	116		102.772	97.9916	99.1919	109.625	105.989	112.836		126.179	211.369	229.379	119.497	228.538	206.29
	152	186	243	142	131	119		102.62	96.6483	97.1233	108.122	105.821	112.517		127.179	215.803	226.579	119.495	227.953	207.245
	198	163	222	114	129	124		102.226	95.6484	97.7918	107.686	105.957	112.089		128.651	217.663	223.394	116.369	227.081	208.267
	178	197	151	100	132	117		99.6331	95.5439	100.064	107.64	105.387	111.951		113.367	218.939	219.515	107.993	227.135	210.206
	165	228	148	137	143	137		100.371	96.6237	103.313	108.614	104.849	112.115		114.396	222.242	217.894	111.437	228.089	210.849
	179	160	165	159	146	138		100.607	98.6617	106.209	108.921	104.844	112.069		118.069	223.586	217.509	241.658	230.129	211.186
	174	138	138	183	138	112		100.235	100.59	107.972	108.72	105.323	111.764		121.111	220.595	216.235	242.076	233.288	211.789
	216	135	150	196	134	113		99.6334	101.253	108.958	107.927	105.835	111.418		122.071	217.565	216.067	113.656	235.699	210.874
	231	153	177	199	132	138		99.4827	100.939	109.278	107.171	106.095	111.111		122.281	216.215	216.438	113.614	235.915	208.876
	140	193	174	134	170	162		100.147	100.076	109.989	107.266	107.034	111.828		123.404	220.745	217.696	111.8	234.867	207.28
	175	184	182	133	65	196		100.695	99.0582	110.224	107.922	107.112	111.847		113.118	231.493	212.743	109.862	234.077	207.701
	187	160	168	138	129	103		101.496	97.7722	110.319	108.409	107.278	111.478		121.027	188.516	215.075	109.215	233.99	210.659
	175	143	154	167	150	146		101.635	95.8216	110.497	108.854	106.992	110.816		125.075	225.28	216.049	108.614	228.765	220.572
	178	165	166	148	146	131		101.487	93.1652	110.21	108.884	106.183	110.236		126.7	237.06	137.862	107.447	228.072	219.017
	177	224	216	120	132	155		101.482	90.456	109.299	108.624	105.055	109.652		128.764	212.485	138.788	106.739	235.473	218.947
	157	224	165	162	127	127		102.195	88.4668	108.014	108.287	104.505	109.516		129.828	215.984	103.41	106.221	235.029	216.207
	184	198	159	133	139	120		102.687	89.6288	106.862	108.043	104.41	109.702		132.781	227.203	213.09	103.477	234.404	215.511
	163	197	184	151	147	138		102.395	91.923	105.923	107.831	105.388	110.058		124.991	226.741	231.66	182.585	231.969	214.261
	164	160	201	142	159	107		101.476	94.8029	104.883	107.814	105.912	110.671		114.799	126.402	229.592	116.625	230.272	213.847
	205	136	177	134	136	117		100.67	97.1519	103.354	107.992	106.748	110.257		113.221	118.93	226.509	118.433	228.567	212.812
	224	168	149	166	137	119		100.542	98.8699	101.507	108.815	107.131	109.744		113.583	119.988	222.47	119.649	228.546	212.57
	185	166	231	122	125	122		101.502	100.764	100.868	108.665	106.776	109.455		117.504	123.443	217.765	119.768	228.207	211.432
	178	171	155	130	124	113		102.739	102.443	107.806	108.753	106.104	109.414		118.855	230.822	216.738	119.672	227.136	210.696
	175	189	172	144	142	150		103.116	97.6618	106.236	108.287	105.543	109.809		119.673	229.727	215.37	118.829	227.552	213.086
	195	173	208	173	209	134		102.879	97.2839	105.503	107.61	105.186	110.082		117.378	117.724	208.771	117.969	227.846	211.387
	184	138	226	147	117	169		101.771	96.8278	104.673	107.049	105.337	110.231		117.265	206.559	140.529	116.318	228.604	210.745
	145	162	177	146	146	159		99.2775	96.2188	104.511	106.685	105.016	110		117.038	203.881	100.716	114.38	231.101	210.93
	168	188	161	125	124	172		100.211	95.9166	104.364	106.691	104.733	109.927		122.33	205.12	98.5896	113.051	233.057	211.063
	173	182	193	132	199	146		100.919	95.5572	103.175	108.016	104.84	110.124		127.986	209.568	252.399	111.762	234.584	211.062
	165	186	210	140	158	137		100.991	95.4706	100	108.517	105.349	110.865		115.989	211.895	240.511	108.716	234.228	210.591
	155	164	221	138	144	115		100.353	95.7352	96.8288	109.007	105.835	111.689		121.228	215.822	209.089	105.214	232.881	210.92
	174	150	235	134	160	76		99.4979	96.7298	94.1596	108.844	106.033	112.388		124.338	218.113	200.455	104.676	232.637	209.479
	182	162	228	135	143	122		99.0886	96.968	95.0563	108.301	106.031	112.627		127.026	221.209	200.722	105.768	231.415	207.7
	176	204	200	163	143	99		99.6237	96.8636	97.3332	107.737	105.897	112.385		129.135	223.684	224.515	106.176	229.966	205.616
	160	202	154	158	158	123		100.061	96.6048	101.029	107.531	106.835	112.385		129.725	223.796	229.621	106.492	234.095	204.862
	165	217	165	110	105	124		100.606	96.4035	104.641	107.518	106.837	111.948		128.537	217.274	233.366	106.589	233.201	200.164
	190	170	188	134	103	151		100.857	96.948	107.035	107.487	106.924	111.284		121.387	229.123	231.013	106.56	231.966	201.977
	168	199	187	125	142	121		100.8	98.0909	108.352	108.049	106.495	110.541		114.123	207.403	227.611	107.84	230.134	204.013
	172	168	180	133	118	132		101.124	98.9572	109.176	108.296	105.658	110.359		113.817	206.617	223.242	110.042	228.245	204.747
	162	153	167	137	152	134		101.665	99.1382	109.951	108.321	104.729	110.636		114.517	209.517	218.149	111.448	227.585	204.012
	190	177	169	129	152	137		102.212	98.2337	110.072	108.37	104.087	111.409		116.348	210.688	215.871	111.91	227.831	205.249
	165	193	175	127	141	143		101.72	97.0429	110.102	108.301	103.905	112.022		116.009	213.304	211.414	111.712	228.374	206.584
	161	188	157	136	137	137		101.219	96.2193	110.429	107.428	104.684	112.781		115.609	213.816	181.606	110.455	228.111	206.906
	174	173	172	176	130	121		100.745	96.0194	109.887	106.573	105.233	112.91		113.475	224.498	182.844	109.415	227.68	207.87
	134	184	144	154	127	164		100.878	97.1899	108.467	106.037	105.927	113.004		111.982	223.2	204.181	182.974	227.585	208.673
	162	156	163	152	152	156		102.026	99.3991	106.599	103.874	106.367	112.884		108.087	224.535	96.677	183.32	226.974	209.947
	172	168	160	131	139	120		103.354	101.182	105.184	107.421	106.358	112.848		113.126	120.184	93.1765	182.851	227.121	212.237
	180	189	197	131	188	112		103.621	101.539	104.173	107.352	105.804	112.691		112.541	123.304	248.955	183.083	228.016	213.172
	194	180	191	119	125	133		103.618	101.115	103.885	107.478	105.248	112.16		110.254	125.869	244.506	183.192	229.589	212.979
	141	181	158	134	141	122		101.701	99.994	103.361	107.827	104.896	111.888		207.073	206.269	206.782	179.607	232.394	212.435
	186	176	232	131	120	105		99.5797	98.7129	102.809	108.192	105.133	111.863		208.715	207.881	210.829	174.414	232.365	211.055
	167	195	228	140	128	145		101.149	97.3046	102.759	108.356	105.1	111.866		114.815	210.215	211.195	116.061	234.879	207.887
	162	187	160	135	156	82		101.635	95.3787	103.983	108.447	104.9	112.023		117.828	211.175	210.56	116.929	235.996	207.349
	189	228	187	142	149	133		101.268	92.8384	108.417	108.457	105.101	112.25		120.63	218.902	210.752	97.7459	237.586	217.662
	149	241	178	127	137	134		100.47	90.6421	107.263	107.893	105.351	112.247		123.128	222.141	217.773	188.679	246.324	218.59
	174	237	119	124	129	142		99.7195	89.5274	105.915	107.388	105.743	111.913		125.185	224.559	232.114	191.106	247.005	213.919
	186	152	163	128	74	145		99.2981	91.012	105.032	106.903	105.846	111.394		129.051	222.079	234.122	190.409	233.878	213.214
	194	156	178	138	142	213		99.6847	93.8528	104.008	106.488	106.036	110.843		128.453	211.133	232.985	190.985	232.405	211.554
	185	154	200	111	145	196		99.8684	96.8126	103.807	105.965	106.081	111.314		123.431	208.062	227.497	101.417	231.599	210.741
	189	228	175	133	159	151		100.299	98.9018	104.017	106.401	105.48	110.784		120.351	206.836	220.88	105.563	229.648	209.608
	184	209	168	145	115	207		100.343	100.401	102.742	109.02	105.213	111.265		118.498	208.136	214.849	109.804	227.905	210.303
	181	199	225	159	133	162		100.495	101.983	98.8914	111.919	106.115	111.708		116.435	208.395	208.975	160.855	227.44	205.835
	163	140	212	129	122	71		100.822	103.312	95.0559	121.028	106.487	112.027		115.306	209.352	204.43	169.465	226.702	203.479
	75	152	239	129	99	168		101.28	105.005	92.611	125.745	106.517	112.055		115.962	210.223	190.919	167.682	225.508	145.987
	183	164	225	112	140	140		101.589	99.9719	93.2152	128.394	106.113	111.732		115.663	210.666	203.933	168.26	225.316	136.425
	173	149	214	140	112	108		101.031	98.7148	95.3124	124.654	105.415	111.057		114.643	221.283	202.73	168.19	226.94	140.025
	162	171	217	124	123	137		100.748	97.4799	99.3445	117.191	104.632	110.195		112.03	218.643	182.73	171.148	229.825	143.113
	184	147	153	132	149	140		100.554	96.9197	103.428	110.698	103.964	109.697		107.671	232.336	267.021	171.273	231.058	201.347
	206	164	167	134	146	120		101.121	96.4194	106.059	107.419	103.633	109.716		107.093	234.253	204.727	172.965	235.262	203.241
	148	163	114	132	114	139		102.326	95.7517	107.73	106.437	104.038	110.052		104.412	251.571	210.548	114.097	236.829	204.924
	148	186	194	124	130	105		103.648	95.4208	108.708	106.899	104.482	110.385		104.6	219.389	213.014	113.195	122.033	204.887
	161	158	185	135	125	115		104.452	95.2028	109.601	107.684	105.287	110.866		106.854	223.167	212.417	111.941	235.283	203.892
	164	222	169	152	149	127		104.203	94.9249	109.461	109.137	105.84	110.177		108.282	224.356	211.91	110.198	234.465	205.145
	181	213	147	143	134	129		99.8256	94.9532	109.472	110.805	105.975	109.406		207.734	209.508	211.738	108.828	233.1	205.73
	156	214	186	106	132	110		101.67	95.327	109.436	111.677	105.766	109.208		209.888	210.514	215.909	108.224	232.121	206.203
	172	158	135	143	121	128		101.998	96.7528	108.704	111.144	105.34	109.29		117.034	216.284	235.179	107.833	228.085	207.119
	163	178	164	151	148	131		101.203	96.9314	106.757	109.756	104.964	109.775		118.979	218.702	216.551	106.906	226.231	208.031
	67	169	200	146	134	133		100.352	96.9592	104.373	108.73	105.414	109.953		120.479	224.341	213.193	198.209	224.926	209.964
	100	189	185	130	144	115		99.7654	96.5003	102.869	108.843	105.348	110.062		121.603	224.887	209.7	113.15	223.374	212.402
	208	162	189	129	184	146		99.4686	96.318	101.992	109.463	105.179	109.806		124.492	223.924	206.706	115.607	227.776	213.72
	181	156	149	133	144	136		100.12	96.634	102.437	111.743	105.011	109.514		127.134	219.604	207.517	117.749	232.939	213.352
	161	129	145	153	142	138		100.199	97.6174	103.372	116.933	105.178	109.509		126.514	227.21	205.188	119.38	235.866	212.273
	180	148	169	146	136	159		100.118	98.3453	103.946	124.626	105.474	109.898		124.518	228.178	203.038	118.995	246.545	211.177
	158	136	178	135	139	122		100.099	98.81	104.772	132.111	105.827	110.707		121.248	231.063	201.901	118.153	124.76	206.28
	120	177	174	149	174	138		100.234	98.1982	105.912	136.966	105.867	111.35		120.468	209.125	189.646	117.362	124.929	205.252
	181	187	164	119	124	128		100.41	97.2955	107.679	138.994	105.828	111.739		119.786	212.308	205.083	116.272	236.098	208.118
	159	165	176	144	153	115		100.865	96.7376	109.189	134.319	105.427	111.794		119.345	232.064	185.449	114.493	235.03	211.978
	214	147	175	123	137	99		101.146	96.6873	107.289	127.4	104.496	111.803		118.495	207.644	214.566	112.9	233.978	214.195
	189	214	178	131	123	109		100.38	97.7373	105.634	118.759	105.125	111.554		114.588	209.585	204.836	111.275	233.447	211.112
	192	136	223	140	147	124		100.285	99.918	103.854	112.637	105.626	110.974		110.904	209.948	208.677	110.45	233.001	207.401
	89	162	173	151	152	139		100.466	101.728	102.805	109.859	106.076	110.534		106.188	208.775	211.57	107.957	231.224	208.497
	180	154	158	157	156	147		100.95	101.938	101.767	108.779	105.698	110.647		105.171	207.8	210.924	105.09	227.256	209.169
	164	171	148	129	138	141		102.293	101.476	102.038	108.679	105.143	110.996		105.017	204.941	211.034	104.973	224.209	208.174
	159	176	181	112	122	122		103.561	100.131	102.457	109.331	104.647	111.885		104.766	120.359	207.719	106.546	223.903	207.866
	135	194	191	132	134	104		104.124	98.5374	101.581	109.52	104.068	112.525		107.582	209.955	209.118	106.962	226.065	146.973
	185	165	191	142	124	135		104.094	97.0689	98.0487	109.619	103.543	113.229		106.56	211.983	219.684	107.132	241.999	149.277
	165	157	198	171	114	133		96.9629	95.487	94.1725	109.052	103.72	112.937		107.681	211.933	216.116	107.23	239.246	145.893
	169	214	240	199	147	135		99.5427	93.635	91.9289	107.677	104.079	112.585		108.21	262.389	211.712	107.667	239.354	170.606
	165	241	240	174	116	147		101.661	91.9046	92.2389	106.373	104.773	112.379		119.899	233.166	210.931	108.977	243.956	167.758
	160	200	168	151	165	139		101.83	91.8673	94.4106	106.279	105.381	112.475		120.454	248.54	202.278	110.625	123.857	206.97
	210	161	226	144	141	129		100.714	93.4695	98.5894	107.377	105.878	112.407		121.342	225.527	199.584	111.621	124.236	269.452
	224	149	144	137	121	131		99.9223	96.17	102.974	108.62	105.879	112.057		122.277	226.928	199.076	111.714	124.086	92.8333
	158	160	138	143	147	148		99.7239	98.7794	105.782	109.111	105.477	111.688		125.092	222.111	261.024	111.032	237.773	137.564
	170	172	186	161	159	156		99.6948	100.752	107.571	108.688	105.193	111.822		128.528	218.244	190.051	110.404	237.018	202.552
	147	166	186	173	158	136		100.3	102.057	108.629	108.394	105.836	112.004		128.474	217.974	197.362	109.363	235.85	204.32
	152	163	176	158	139	119		100.275	103.393	109.197	108.358	105.742	112.292		126.419	219.788	202.706	181.334	235.395	205.499
	164	156	183	160	123	133		100.149	104.247	109.029	108.386	105.46	112.791		121.693	221.691	202.04	182.521	234.745	204.611
	149	160	159	148	130	123		99.8418	104.766	108.778	108.145	105.094	113.017		121.397	223.101	197.527	182.113	235.279	204.614
	82	188	178	131	151	139		99.7579	104.425	108.525	107.961	105.117	112.589		121.926	223.889	182.478	181.591	235.432	204.597
	170	165	179	116	129	135		100.068	100.398	107.008	107.948	105.331	111.727		122.428	224.613	184.636	180.694	236.089	205.001
	164	174	186	154	126	136		100.344	100.205	104.902	109.178	105.739	111.164		114.843	223.969	213.012	179.879	235.46	205.55
	184	148	235	122	147	54		100.839	99.7402	102.187	109.546	105.95	110.855		108.812	223.024	209.911	176.392	229.719	205.044
	185	143	239	145	122	163		100.124	98.7695	100.5	109.705	105.652	111.363		107.439	225.523	204.735	172.208	228.45	204.843
	168	222	241	148	119	143		100.413	97.6208	100.132	108.807	103.419	112.354		107.124	223.845	202.022	116.779	227.622	205.011
	176	161	224	154	118	124		100.485	96.8371	101.342	107.588	103.866	113.811		107.854	226.531	205.841	116.961	226.652	205.065
	203	145	168	188	133	135		101.111	96.0997	103.188	106.554	104.738	115.353		108.008	229.03	209.284	191.184	228.252	207.224
	181	164	162	158	127	167		102.175	95.363	104.845	106.13	105.263	116.762		108.432	226.706	209.352	192.054	248.806	209.5
	178	192	167	121	128	127		102.918	95.113	106.096	106.02	105.28	117.38		107.868	208.085	209.127	191.503	123.096	211.796
	166	154	184	186	155	120		103.168	94.9133	107.199	108.17	104.984	117.223		107.254	206.879	208.901	191.952	123.588	213.129
	198	190	202	108	131	142		102.954	94.9203	108.361	108.687	104.749	116.608		107.178	207.077	206.042	191.538	123.459	212.927
	185	126	178	140	110	128		95.7484	95.2172	108.191	109.025	104.119	115.595		121.897	224.872	204.831	190.263	123.527	211.534
	131	181	162	151	125	144		98.7931	95.6228	105.936	108.734	103.51	114.771		119.518	209.2	196.806	101.433	123.933	204.992
	165	168	226	134	112	153		101.562	96.3789	104.03	108.18	103.509	114.69		118.651	210.627	197.353	101.074	124.424	207.956
	159	153	224	171	126	103		101.698	96.5837	101.197	107.587	103.703	114.685		120.181	209.873	200.773	100.753	125.029	211.111
	197	160	231	141	114	152		100.415	96.6644	100.168	107.252	104.29	114.642		127.477	208.967	200.684	101.211	241.213	211.167
	194	176	226	126	120	122		99.7117	96.5113	99.3924	107.075	104.869	114.334		128.52	208.244	212.373	103.667	240.072	200.709
	215	161	104	89	134	122		99.6697	96.3354	99.8055	107.567	105.48	110.701		127.639	202.279	194.112	106.462	239.465	201.218
	219	169	225	129	137	157		99.8326	96.6024	100.829	107.691	105.87	110.825		127.543	201.462	194.739	159.023	238.98	201.677
	148	153	155	136	125	147		100.472	97.1915	100.348	108.14	105.927	111.034		125.535	202.844	196.007	164.252	237.944	209.552
	156	174	226	145	154	161		100.432	97.8934	97.1265	108.128	105.58	111.448		124.141	207.823	263.586	166.835	237.196	210.731
	172	172	231	131	139	161		100.037	98.2151	93.6514	108.194	106.124	111.921		115.454	209.178	261.531	169.422	237.464	201.283
	188	175	236	136	149	81		99.6314	97.78	91.8901	107.827	106.031	112.394		110.811	209.237	198.143	170.351	238.042	201.312
	177	152	241	152	136	126		99.2987	97.2924	92.0219	107.152	105.688	112.264		110.392	258.776	200.684	169.244	238.862	203.094
	196	139	205	148	164	129		99.337	96.8852	94.2575	106.398	105.177	111.934		111.76	260.211	188.349	170.078	239.159	204.325
	134	145	164	142	162	122		99.9094	96.9062	98.5265	105.877	105.003	111.16		114.183	244.595	185.637	171.748	236.369	203.735
	215	146	206	143	151	138		100.183	97.8402	103.116	103.649	105.333	110.383		114.94	235.511	185.321	175.011	233.948	203.34
	192	140	153	162	154	132		100.275	99.8105	106.25	100.421	105.913	109.819		115.088	234.505	188.764	175.172	253.137	203.79
	173	145	145	238	165	111		100.51	101.585	108.01	97.8242	106.269	109.837		113.984	233.804	197.548	109.65	254.034	204.261
	176	154	184	235	138	127		101	101.905	108.889	96.6316	106.071	110.187		114.767	232.662	214.873	114.723	122.848	203.856
	230	186	163	151	141	131		101.657	101.499	108.999	106.909	102.035	110.607		115.864	234.338	209.015	113.936	123.234	203.221
	169	223	172	130	131	137		102.221	100.208	108.679	107.004	102.485	110.403		111.881	243.761	204.61	112.984	122.921	203.013
	181	219	158	133	123	128		102.378	98.5485	108.099	107.52	102.972	109.968		109.782	227.682	204.827	111.973	122.705	203.524
	180	176	165	121	127	128		101.767	97.343	107.519	108.116	103.901	109.38		121.481	223.279	203.52	110.276	122.874	142.066
	208	155	192	129	148	104		101.026	96.2223	106.022	108.301	104.906	109.289		117.939	218.633	204.627	107.691	123.403	146.558
	192	173	168	158	163	108		94.645	95.2565	103.504	108.477	105.002	109.495		118.353	218.48	206.883	107.65	242.603	145.855
	163	217	234	157	119	114		98.2638	94.2442	100.876	108.519	104.824	109.945		120.59	220.023	207.89	107.539	241.942	147.543
	158	187	228	137	111	125		101.493	95.1184	99.1554	108.351	104.654	110.051		124.351	222.529	208.249	198.523	241.499	209.656
	173	173	240	143	160	146		101.647	96.636	99.4005	108.397	104.305	110.12		126.109	223.398	207.764	199.242	241.646	208.139
	205	162	233	129	115	118		100.416	98.8164	100.879	108.141	103.615	109.416		125.695	224.277	207.986	110.413	240.699	215.037
	205	167	199	137	134	125		99.7352	100.729	103.065	108.023	103.242	109.153		125.856	224.042	203.959	111.9	239.564	205.103
	149	188	166	132	127	141		99.8309	102.155	105.303	107.733	103.412	108.842		124.308	223.989	200.626	113.887	239.226	199.477
	179	145	181	114	110	158		99.9542	103.325	106.822	107.551	103.857	108.789		123.725	228.544	195.041	115.776	239.301	196.894
	172	162	196	124	144	123		100.536	104.246	107.82	107.312	104.498	109.298		119.174	229.076	194.414	117.846	239.882	194.068
	175	181	159	132	156	172		100.287	104.901	108.636	107.273	105.334	110.227		115.181	228.795	195.368	116.871	240.075	188.556
	180	143	139	166	135	127		99.8522	104.241	109.245	107.402	105.925	110.552		112.305	229.19	195.118	115.866	241.635	155.191
	182	239	153	153	138	153		99.2834	103.522	107.868	107.737	106.063	110.731		111.952	230.483	193.413	115.087	108.735	152.459
	180	167	178	133	156	124		98.8448	103.263	105.202	107.978	105.97	111.259		113.108	231.016	193.607	113.696	122.976	152.649
	188	178	162	80	140	125		98.764	100.169	102.478	108.093	106.124	111.196		114.711	228.463	261.169	113.029	122.128	202.927
	149	161	220	127	151	152		99.1486	99.7517	98.2497	108.215	106.111	111.098		116.277	227.502	258.154	111.39	122.464	198.638
	180	157	232	133	160	109		99.4788	99.6447	96.3049	107.734	105.737	111.081		116.936	200.826	199.51	109.303	122.68	200.942
	169	159	242	118	152	147		100.214	99.6481	94.8337	107.336	105.285	111.546		117.323	202.398	199.664	106.038	123.018	203.497
	177	153	218	122	168	131		100.697	99.4462	95.3629	106.987	104.908	112.427		117.95	204.238	197.267	107.301	123.215	204.836
	179	180	221	123	151	136		101.355	98.7437	97.0731	106.49	105.461	113.585		117.861	205.513	193.878	108.446	123.839	203.18
	161	206	172	123	139	117		102.015	97.8845	97.3954	105.592	105.963	114.366		114.588	220.122	189.875	108.392	124.923	202.382
	137	99	184	147	163	111		102.418	97.3187	95.4378	105.512	106.466	114.449		119.9	215.211	187.264	109.218	244.026	202.962
	174	167	201	171	124	124		101.98	96.3779	93.1465	107.366	107.002	113.704		106.229	212.014	187.888	110.237	243.557	201.787
	173	177	188	179	170	154		100.79	95.5175	91.6282	109.543	101.493	112.807		107.447	210.406	190.712	111.476	243.311	202.099
	210	219	195	165	142	120		99.6273	94.9682	92.6733	116.97	101.394	112.166		114.322	208.801	195.632	111.619	242.696	157.441
	190	189	243	117	116	130		95.8721	94.944	95.4016	120.688	101.978	112.262		118.253	206.518	199.913	111.736	241.677	143.176
	155	180	207	119	176	134		99.0807	95.0466	99.2895	122.932	102.476	112.354		121.088	200.798	214.942	111.54	240.155	144.315
	151	180	174	150	142	107		101.997	95.3748	103.32	120.234	103.202	112.074		122.947	200.155	213.731	110.741	239.648	149.251
	170	160	193	137	157	136		102.166	95.7584	106.334	114.175	104.095	111.907		123.7	203.99	102.824	109.967	239.529	148.443
	219	191	154	134	120	147		101.069	95.4118	107.833	109.414	104.933	112.144		125.36	202.446	212.643	183.173	239.596	147.479
	167	154	170	124	135	126		100.512	95.956	108.291	107.255	104.893	112.42		123.321	201.918	207.925	182.724	240.051	148.01
	156	153	157	130	109	71		100.221	96.1253	108.48	106.593	104.117	112.808		122.817	205.111	202.29	181.297	239.997	150.355
	164	196	157	130	158	154		99.7677	96.173	107.762	106.622	103.264	113.318		124.128	94.3911	205.573	180.239	240.482	157.896
	190	184	152	182	137	140		100.539	96.2014	106.989	107.002	102.067	113.522		126.185	255.166	206.627	178.195	113.804	149.749
	176	146	160	152	108	121		99.888	96.4979	106.204	107.96	102.314	112.941		124.781	254.641	206.981	176.684	121.117	212.686
	117	176	183	146	150	177		98.6494	97.1465	105.002	109.441	102.902	112.002		121.809	244.142	207.283	174.879	123.017	208.987
	142	185	202	144	76	150		97.681	97.6566	103.153	110.495	103.603	111.22		116.499	245.237	207.04	117.238	121.622	216.086
	137	160	205	152	126	157		97.4211	97.6435	101.279	110.207	104.208	111.031		113.321	232.906	206.559	117.395	121.671	206.532
	182	166	224	96	120	145		97.7706	97.4716	100.191	109.257	104.648	111.351		113.236	232.93	206.498	117.45	121.525	201.642
	148	222	201	133	138	143		98.1468	97.196	101.463	108.547	105.295	112.231		114.154	233.181	205.676	186.275	122.198	197.105
	182	230	200	134	96	137		98.3313	96.9442	102.641	108.49	105.826	113.601		115.486	232.554	203.492	190.625	122.199	190.827
	171	209	160	145	165	143		98.716	97.0256	104.83	109.218	105.719	115.227		116.933	234.729	199.967	191.25	122.886	155.966
	177	131	172	129	138	140		99.408	97.9623	106.93	111.338	105.74	116.688		117.933	213.808	194.237	191.906	123.916	172.134
	90	189	148	148	173	130		100.756	99.7308	108.44	116.067	105.489	117.509		119.387	214.886	256.644	191.116	244.899	166.236
	160	164	163	145	161	135		102.111	101.246	108.806	122.805	104.955	117.567		120.564	217.977	261.465	190.23	244.581	156.776
	152	127	148	134	127	138		102.538	101.606	108.622	129.427	104.616	117.353		120.006	220.893	200.578	188.37	243.655	153.93
	144	164	192	148	92	79		101.502	101.348	108.217	133.476	105.166	116.506		118.639	222.308	199.369	185.68	242.237	220.032
	154	194	158	161	110	123		99.3523	100.248	109.028	134.958	106.167	115.827		119.565	222.976	196.986	269.744	241.028	232.246
	190	177	138	153	145	189		97.5696	98.7345	108.007	130.419	107.107	115.504		104.868	222.328	193.675	92.7333	240.427	203.716
	177	157	150	142	179	215		96.0221	97.6118	107.167	124.667	101.313	115.6		115.489	228.397	190.906	94.6388	240.956	200.995
	166	193	152	133	104	143		92.4121	97.1845	104.746	117.539	101.073	115.667		115.121	229.995	188.884	95.8714	239.855	199.832
	163	182	158	180	132	134		97.4828	96.7034	102.229	112.917	101.835	115.498		117.101	227.214	188.96	101.484	239.101	198.959
	171	157	229	144	171	118		100.303	96.2328	97.1427	110.758	102.242	115.25		119.027	228.941	190.765	101.697	240.731	197.887
	93	165	233	131	142	145		102.441	97.8595	94.6285	109.765	103.049	115.045		120.356	228.892	194.567	103.029	112.655	200.324
	160	165	235	150	130	134		102.437	99.1451	92.2663	109.417	103.942	115.318		122.01	225.755	197.402	104.611	114.556	201.635
	182	103	233	106	111	124		101.501	100.799	92.4328	109.792	104.328	115.677		123.613	220.711	211.15	134.906	116.934	203.078
	187	162	217	143	144	129		101.024	102.258	94.398	110.231	104.206	110.817		123.089	205.818	210.1	136.62	120.438	200.533
	182	227	171	136	147	139		100.699	103.196	95.5923	109.913	103.516	110.775		124.092	204.285	203.677	137.582	121.719	202.282
	157	150	184	155	201	134		100.331	104.104	94.619	109.1	102.8	110.756		126.137	204.731	208.224	166.464	121.742	202.374
	192	160	234	205	199	151		99.9393	104.714	93.2888	107.774	101.246	111.057		128.891	207.144	208.437	169.798	120.828	202.746
	142	220	243	127	111	135		99.4016	104.889	92.403	106.573	101.329	111.23		127.131	220.294	207.427	168.967	120.876	201.757
	126	192	243	148	130	120		98.2942	103.686	93.541	106.536	101.747	111.677		122.627	218.375	206.869	169.551	120.563	199.75
	144	204	151	158	137	155		97.2891	103.001	96.1108	107.578	102.365	112.206		117.281	213.942	206.467	171.872	121.164	188.683
	147	160	166	118	156	128		97.0306	102.805	99.8516	108.625	102.741	112.738		113.841	202.294	205.235	173.737	121.67	187.776
	202	152	125	147	146	165		97.2699	99.0804	103.66	109.153	103.147	112.443		113.696	200.603	204.835	175.36	123.077	193.598
	161	158	173	171	139	138		97.2562	99.3535	106.278	108.592	103.94	112.143		114.103	200.956	204.277	175.27	124.06	143.526
	219	178	123	161	148	132		97.1144	99.3785	107.558	108.078	104.44	111.547		114.949	200.601	202.977	175.585	247.408	149.507
	235	155	131	149	96	133		97.7842	99.211	107.898	107.962	104.904	110.737		116.908	204.661	200.282	110.47	246.56	149.462
	182	189	155	142	116	133		98.3842	98.8667	107.776	108.017	105.071	110.091		118.034	203.156	201.174	115.267	244.767	149.286
	190	189	187	158	165	111		99.6736	98.4781	107.206	107.883	104.932	109.875		120.242	204.835	199.529	115.486	243.116	150.754
	152	160	183	119	151	112		101.297	97.8924	106.8	107.811	104.51	110.083		121.076	208.975	201.14	115.214	241.779	153.237
	173	159	214	118	164	126		101.801	97.5752	106.199	107.88	104.336	110.206		120.231	98.7449	200.461	114.25	242.163	155.221
	168	87	238	127	131	129		100.935	96.548	105.389	108.885	104.865	109.796		112.31	253.997	199.047	113.139	239.466	149.098
	154	155	230	133	128	148		98.5678	96.1749	104.172	109.393	106.03	109.363		115.294	254.096	196.746	112.128	114.894	148.661
	234	189	193	135	126	136		96.7319	95.7205	103.191	109.769	106.865	109.246		113.702	250.787	193.553	110.762	113.684	147.99
	195	174	173	150	117	149		95.4095	95.7034	102.649	109.106	101.888	109.339		114.045	245.341	191.229	108.201	113.589	147.02
	155	170	204	127	156	106		96.7945	96.3988	103.77	107.909	101.503	109.885		113.922	242.861	189.962	108.108	115.815	143.505
	108	144	202	181	127	160		99.6124	96.6605	104.807	106.928	101.232	110.24		115.769	231.238	189.71	106.697	118.956	198.851
	171	155	184	134	128	123		101.685	96.1062	106.48	106.513	101.962	110.22		117.552	225.054	190.981	197.911	122.113	199.781
	147	147	159	127	146	105		103.052	95.1458	108.211	106.451	102.445	109.931		119.027	212.47	193.889	197.706	122.898	218.512
	173	175	162	139	125	94		102.687	95.6819	109.038	107.984	103.104	109.215		120.579	215.493	196.383	195.931	122.392	218.008
	195	190	160	112	96	144		101.662	95.9752	109.279	108.648	103.747	108.896		121.821	216.254	198.906	195.25	121.118	215.818
	181	180	195	152	114	159		101.265	96.2833	108.871	109.092	103.798	108.315		124.125	218.237	211.978	109.165	120.588	215.623
	145	218	167	164	130	145		101.385	96.5332	108.314	108.871	103.564	108.143		125.326	218.28	206.837	108.968	120.127	184.218
	156	195	119	152	148	157		101.044	96.6828	108.984	108.231	102.99	108.619		126.767	228.097	204.799	111.07	120.026	180.869
	190	172	160	176	117	157		99.9528	96.7555	109.709	107.745	102.606	109.242		128.862	225.428	207.784	113.249	120.562	187.484
	136	171	167	141	209	161		99.1672	96.9768	107.341	107.404	100.675	109.878		126.77	223.761	208.081	113.891	118.955	212.722
	157	131	162	148	134	137		98.0605	97.2264	107.221	107.219	100.448	110.242		123.321	222.871	207.281	113.13	248.838	231.879
	141	155	202	145	151	142		97.2116	97.3687	106.508	107.663	100.456	111.25		117.572	221.585	206.138	112.084	247.824	231.464
	133	170	147	136	181	119		97.1546	97.5429	104.474	107.788	100.452	111.358		114.858	222.352	204.565	111.242	246.655	227.966
	183	202	217	131	179	144		97.3379	97.2359	102.223	108.19	100.746	111.423		113.696	214.639	201.225	112.035	244.736	200.253
	161	185	237	140	171	157		96.9391	96.524	97.1523	108.455	101.189	111.966		113.643	208.693	201.379	112.571	242.603	197.8
	229	175	229	128	152	136		96.5773	96.4658	93.7764	108.329	102.201	112.929		114.274	203.146	250.309	106.694	114.904	199.146
	238	137	233	123	134	111		96.5966	97.4554	90.4219	107.901	103.106	114.497		115.489	203.015	207.124	109.628	116.438	200.181
	187	156	241	135	151	143		97.1388	99.022	89.9923	107.078	103.855	116.069		117.627	204.302	205.424	109.118	120.369	202.259
	186	181	180	129	146	141		98.3713	100.278	92.076	106.313	104.016	117.059		119.888	204.552	203.209	109.925	122.967	203.266
	176	179	160	148	152	138		99.9918	101.156	94.5516	105.632	104.16	116.36		120.501	218.319	196.397	110.851	123.849	203.483
	170	187	184	136	197	174		100.826	100.885	95.1618	103.777	103.851	115.16		111.099	216.756	193.947	111.599	123.233	175.547
	142	185	204	127	138	156		99.9566	100.152	94.783	101.111	103.9	113.509		112.554	211.527	191.486	111.958	121.863	202.555
	220	199	241	214	145	138		97.7903	99.0292	94.2291	99.081	104.592	112.745		112.55	206.355	189.378	112.002	120.708	202.604
	240	192	241	231	124	143		96.0379	98.0544	95.2547	98.1956	105.954	112.666		113.544	203.773	189.87	112.24	119.759	202.745
	240	183	151	168	128	128		95.0704	97.8581	97.3805	98.6831	106.986	112.754		114.371	202.648	192.251	112.023	118.911	201.52
	185	180	92	128	136	118		100.124	97.9552	100.835	100.726	102.747	112.471		114.5	203.275	193.428	183.896	120.135	198.582
	164	205	180	144	125	136		101.432	98.1097	104.102	108.961	102.187	112.108		115.789	204.975	195.485	182.6	119.485	195.588
	174	164	177	123	180	139		102.518	100.487	106.478	108.479	101.714	112.431		118.741	205.347	198.075	181.107	119.655	194.974
	178	157	104	142	143	131		103.117	101.254	107.642	107.68	102.124	112.784		120.247	204.98	215.183	179.543	246.975	194.397
	161	163	158	157	138	130		102.56	102.173	107.777	107.103	102.514	113.304		125.26	211.583	213.717	176.834	116.596	193.92
	159	168	235	150	131	127		101.672	102.682	107.902	106.825	103.085	113.577		126.37	253.298	215.984	175.351	116.103	196.104
	174	222	206	149	125	130		101.523	103.193	107.636	106.839	103.502	113.75		127.336	251.852	205.07	117.904	116.128	198.978
	183	151	168	144	120	147		101.598	103.691	107.475	107.073	103.498	113.286		128.389	246.015	201.353	117.694	115.805	198.936
	162	144	228	131	125	158		101.447	104.142	107.263	107.64	103.295	112.469		126.238	247.805	203.494	118.161	115.666	144.737
	154	155	188	148	134	124		100.278	104.247	106.836	107.962	103.089	111.743		121.94	242.312	203.319	117.795	121.708	148.736
	196	198	173	134	140	158		99.5705	102.975	106.278	108.106	102.842	111.465		117.853	226.894	249.837	114.419	122.985	149.391
	191	194	185	162	123	138		98.6722	102.79	106.019	108.479	101.274	111.896		115.872	228.525	210.006	93.1818	123.921	149.516
	203	179	206	146	205	111		98.0327	103.008	106.139	108.358	100.52	112.678		113.619	228.701	208.618	94.4257	123.892	151.202
	188	189	176	141	164	141		98.1376	103.765	106.917	108.185	99.6375	113.699		113.695	228.881	206.521	185.398	123.811	154.995
	166	110	174	135	212	145		98.2817	97.7121	107.529	108.041	99.0208	115.033		113.433	214.461	194.866	187.907	122.464	149.583
	174	157	224	133	224	128		97.8811	98.6414	108.415	107.842	98.9303	116.46		114.551	213.074	192.026	188.952	120.583	148.444
	172	179	180	139	129	159		97.2489	98.5127	109.372	107.646	99.7097	117.332		116.284	212.75	190.737	188.661	119.111	147.777
	203	161	116	128	156	144		96.3067	98.7978	109.713	107.531	101.099	117.506		117.922	214.462	192.364	188.518	119.902	147.004
	197	148	169	140	134	157		96.6055	98.5414	109.289	107.35	102.314	117.499		109.659	215.452	193.847	187.982	120.479	145.158
	186	104	180	141	152	186		97.7026	98.0785	108.729	106.868	103.053	116.802		109.028	221.644	195.098	186.309	120.894	141.061
	183	144	138	133	97	149		99.1909	97.403	108.313	106.987	103.303	116.114		108.454	219.004	195.533	184.123	120.178	138.977
	179	189	161	135	126	220		100.144	96.8227	108.848	107.399	103.41	115.797		108.862	217.949	198.618	181.147	118.776	201.61
	179	152	142	121	145	169		99.4896	96.4695	109.479	107.565	103.377	115.834		109.328	215.848	214.424	258.487	117.844	200.83
	211	195	164	128	144	140		97.9318	96.1328	107.005	107.706	103.592	115.956		109.314	215.916	212.005	258.752	117.034	199.341
	240	186	165	139	153	135		96.5623	96.081	107.04	107.777	104.505	116.003		109.104	216.513	210.148	260.232	116.491	200.608
	165	180	152	145	133	118		100.606	96.2608	106.541	107.493	106.153	115.76		109.166	210.052	211.179	264.786	116.267	200.658
	166	175	172	151	163	141		101.55	96.7532	104.955	107.167	107.292	115.203		110.304	204.526	216.763	268.133	115.808	220.555
	176	192	185	127	118	140		102.089	97.5621	103.299	107.006	103.534	115.224		110.286	201.66	222.882	91.1667	116.035	221.802
	155	175	233	129	136	143		102.665	97.7986	98.9149	106.514	102.882	115.428		110.012	205.925	215.276	92.4816	117.917	220.164
	187	181	232	115	139	152		102.779	96.9524	95.1445	105.461	102.348	115.928		109.475	217.265	202.855	94.0216	118.407	218.35
	146	206	230	150	140	141		102.243	95.8499	91.0134	104.697	102.248	116.037		109.775	215.543	227.81	99.2079	121.193	211.457
	126	179	242	184	131	139		101.419	95.6814	89.8867	105.563	102.443	116.132		107.814	202.259	209.757	101.762	122.377	207.058
	160	151	219	183	127	112		101.19	95.9074	91.9698	106.996	102.73	116.185		107.204	204.03	211.542	104.892	123.416	206.187
	162	151	150	134	119	131		101.262	96.216	95.2532	111.063	103.15	116.359		105.46	205.211	211.418	155.029	123.825	210.02
	189	179	196	127	120	82		101.146	96.5583	96.9773	113.544	103.366	111.589		104.68	205.293	208.927	134.311	122.61	216.817
	103	137	212	132	138	75		100.833	96.6234	97.4383	115.124	103.247	111.386		103.704	206.261	206.174	107.458	120.635	219.214
	195	186	216	149	125	98		100.366	96.4384	96.774	113.495	103.291	111.357		102.402	206.436	199.443	170.561	112.189	221.608
	193	170	215	122	128	156		99.5758	96.6337	97.5088	110.075	103.218	111.35		101.675	204.618	196.371	171.231	119.133	221.656
	183	146	186	158	125	138		99.2527	96.9181	99.4343	107.573	102.417	111.552		101.855	203.445	194.83	171.367	119.93	214.68
	159	161	209	125	141	141		99.5656	97.2987	102.144	106.541	101.072	111.727		103.484	205.659	193.116	175.098	120.85	146.086
	122	185	122	125	157	137		99.8454	97.4121	104.948	106.346	99.488	111.973		108.963	209.517	194.644	174.907	122.011	145.167
	183	167	164	158	214	142		99.4422	97.1902	107.297	105.763	98.3746	112.077		107.703	108.812	195.003	115.928	121.285	144.617
	200	170	168	124	224	122		98.8398	96.5591	108.639	106.011	98.0347	112.514		107.058	239.703	195.317	111.756	120.466	198.429
	221	174	159	140	124	128		97.3936	96.3805	109.074	106.624	98.933	112.992		102.806	241.664	196.975	111.921	118.733	201.094
	175	115	237	138	157	138		97.5229	97.2832	109.906	107.794	100.773	112.652		101.713	234.621	206.192	111.54	117.722	202.189
	154	162	213	163	110	138		98.1397	98.7935	109.74	108.816	102.476	112.6		109.352	227.626	214.287	110.492	116.561	203.382
	190	191	169	168	133	149		99.2437	99.6727	109.799	109.04	102.96	112.08		111.849	223.214	210.882	111.099	115.951	204.309
	199	178	174	118	130	108		99.9578	100.892	109.663	108.821	103.118	111.369		111.283	226.307	207.418	111.052	115.889	203.628
	183	164	184	151	136	119		99.6693	100.738	109.2	108.334	103.05	110.727		112.764	228.167	207.991	110.931	116.878	202.57
	171	207	170	136	142	123		98.852	100.341	108.837	107.894	103.151	110.194		114.615	229.157	210.265	111.028	118.311	177.141
	170	173	172	157	118	128		101.538	99.4151	108.845	108.681	103.525	109.917		114.089	228.66	211.086	114.437	119.55	176.837
	149	176	189	138	120	113		101.935	98.8349	109.089	110.437	104.694	109.692		114.599	226.213	217.318	114.926	120.345	202.346
	164	191	184	154	121	150		102.312	98.7437	109.288	114.167	106.393	109.573		116.369	223.277	213.698	115.365	120.632	202.952
	171	194	175	147	106	158		102.508	98.8991	109.351	119.156	107.62	109.603		118.054	217.703	209.863	115.142	121.021	202.147
	190	174	199	110	127	138		102.378	98.9925	109.781	123.92	103.871	109.518		120.967	216.096	209.441	114.443	121.413	195.896
	186	179	176	158	124	152		101.767	100.429	109.969	126.731	103.359	109.925		126.174	213.095	253.758	113.386	122.303	196.333
	159	150	186	146	135	117		101.13	101.113	110.048	127.565	102.906	110.445		127.181	211.877	229.014	112.306	123.01	196.043
	166	170	195	152	132	146		100.763	101.917	109.478	124.406	102.774	110.523		128.617	212.145	210.263	111.029	121.377	197.739
	183	139	159	138	179	149		100.617	102.318	108.767	120.422	102.804	110.053		128.251	213.945	210.119	109.877	114.529	199.994
	152	151	184	141	122	130		101.207	102.541	108.323	115.717	103.067	109.428		125.659	212.143	210.021	107.602	237.701	201.461
	173	152	193	143	125	147		100.83	102.908	108.739	112.941	103.368	109.043		121.331	211.753	207.429	103.384	119.084	201.56
	219	156	159	135	116	133		100.415	103.191	109.526	111.792	103.727	108.847		117.969	211.019	202.788	100.786	119.812	201.919
	211	147	163	140	139	157		100.317	103.295	107.202	110.844	103.717	108.432		116.011	209.427	198.82	100.887	121.236	202.111
	166	135	171	128	128	153		100.755	102.792	107.365	110.391	103.67	108.342		113.978	210.196	197.188	102.074	122.444	201.724
	177	133	197	111	127	132		100.954	102.354	107.397	110.362	103.568	108.673		114.201	208.079	196.237	102.494	121.694	205.243
	175	132	171	149	143	152		100.767	102.282	106.35	110.8	102.761	109.452		113.434	203.179	196.046	102.957	121.453	195.056
	137	135	174	141	137	122		100.25	102.844	105.257	110.161	101.393	110.083		114.097	205.368	195.607	197.015	120.418	207.397
	163	125	178	152	139	140		99.1736	96.7218	101.478	109.014	99.6937	110.558		115.042	202.209	195.789	107.666	118.57	210.282
	190	105	224	167	192	153		99.041	97.0044	97.7147	107.681	98.4379	111.496		116.631	196.647	205.201	106.888	116.782	209.694
	204	98	239	208	209	164		99.3261	97.8204	93.5173	106.893	98.0142	111.593		108.085	104.993	203.906	107.036	115.758	148.91
	160	149	242	151	120	144		99.8594	97.9221	91.9965	106.982	98.9155	111.626		106.558	205.656	189.6	108.943	116.176	147.456
	200	178	225	133	138	148		100.222	97.9779	93.6899	107.891	100.817	112.373		106.513	208.777	195.639	111.175	117.41	146.704
	159	171	184	123	135	126		100.292	97.748	96.5503	108.669	102.375	113.86		106.393	205.962	206.848	110.104	118.965	144.529
	155	201	139	146	131	127		97.8519	97.1954	98.6361	109.219	103.027	116.013		107.751	203.069	211.061	109.388	120.95	139.051
	152	166	150	158	129	184		99.7739	96.5305	99.5227	108.46	103.037	117.905		108.172	203.503	217.369	109.71	121.611	134.971
	157	174	238	153	129	140		101.702	95.8598	99.6371	107.895	103.106	119.134		110.39	205.252	210.62	110.131	121.117	198.762
	173	229	232	122	134	133		103.294	95.6824	100.116	107.784	103.31	118.062		108.742	208.308	208.053	111.506	119.957	207.397
	162	173	184	137	143	145		103.932	95.895	101.584	107.761	103.849	116.551		107.82	236.433	208.165	196.637	120.203	207.165
	190	162	182	169	146	131		103.912	96.4144	103.797	107.842	104.93	114.867		107.436	107.729	132.195	110.061	120.734	205.481
	158	159	183	150	151	125		103.572	97.1637	106.182	107.718	106.463	113.623		107.735	238.387	209.328	109.691	121.3	203.891
	163	165	161	128	150	131		103.484	98.0544	108.642	107.818	103.858	113.362		107.813	226.245	208.708	109.489	240.11	202.215
	175	155	157	126	163	122		103.611	98.9174	110.271	108.649	103.517	113.214		109.8	227.776	208.076	110.386	238.154	202.738
	171	143	216	131	115	107		103.557	98.9804	111.222	109.404	103.354	112.777		109.382	228.66	205.641	111.112	118.986	204.707
	199	148	214	136	140	90		102.885	97.7879	112.672	109.808	103.345	112.281		110.389	229.236	202.564	111.52	119.546	188.791
	123	116	165	187	155	154		101.828	96.5114	112.754	109.419	103.193	112.459		111.4	230.656	199.067	111.44	120.851	195.086
	169	206	177	152	158	145		100.936	95.8102	112.756	108.365	103.464	112.779		111.106	231.72	197.951	112.573	122.03	211.3
	174	183	172	111	112	151		100.482	95.8638	112.579	107.585	103.791	113.403		111.075	225.499	197.359	112.711	122.199	214.767
	167	132	167	124	149	141		100.337	96.2389	112.011	107.106	104.237	113.864		109.923	222.759	197.547	185.27	122.127	213.877
	86	168	158	140	107	146		100.048	96.729	111.206	106.96	104.39	113.967		108.836	221.123	195.762	182.753	121.79	212.075
	185	179	185	137	150	133		99.5418	96.4322	110.695	108.172	103.891	113.623		107.569	221.571	205.013	181.259	119.975	209.714
	182	161	152	165	121	81		99.4136	95.9914	110.542	108.561	103.34	112.877		104.82	219.977	202.714	179.733	117.78	211.655
	186	154	162	147	134	150		99.5996	96.0472	110.336	109.111	102.26	112.464		103.807	218.847	196.875	177.501	116.409	213.347
	173	152	176	154	140	133		99.3908	96.2976	110.355	109.032	101.049	112.622		102.254	216.752	191.731	118.82	116.751	221.512
	190	137	152	156	134	151		99.5989	96.8207	110.414	108.486	99.5662	112.888		101.286	214.889	203.352	118.006	117.706	218.234
	179	171	144	140	166	149		101.204	97.1322	110.545	107.872	98.6514	113.465		100.266	217.206	214.31	117.837	119.444	215.44
	170	154	199	135	169	139		103.056	97.2182	110.32	107.526	98.3685	113.796		97.3253	216.278	209.427	117.049	121.025	211.445
	165	146	170	126	138	140		105.085	96.7558	109.841	107.394	99.2127	114.486		100.119	199.702	205.747	113.06	121.59	211.044
	228	209	188	126	115	139		107.604	96.8057	109.208	107.82	100.717	115.586		108.953	200.676	200.961	94.6006	120.421	209.745
	216	188	188	137	131	140		110.711	97.5394	108.802	107.948	102.129	116.271		107.259	198.07	200.928	96.2886	119.454	147.5
	184	208	147	154	126	195		111.987	98.6814	109.306	108.162	102.624	116.629		103.401	197.836	203.939	186.219	119.164	146.621
	160	198	176	149	142	176		110.844	99.4427	109.631	108.561	102.859	116.247		102.862	212.986	137.344	186.82	119.278	146.21
	173	145	153	125	125	139		107.806	100.404	110.315	108.431	102.994	115.627		111.261	196.806	134.742	186.212	249.501	144.95
	200	150	188	120	127	135		104.368	100.443	107.744	107.936	103.421	115.167		112.456	95.2716	133.221	186.04	248.78	202.98
	217	219	154	136	149	125		102.196	100.392	107.417	106.914	104.066	115.016		112.055	205.753	208.368	185.488	242.254	203.533
	197	185	156	149	134	146		103.086	99.9825	107.64	106.174	105.056	115.237		112.662	209.34	207.74	184.578	118.188	203.278
	231	180	194	108	74	149		101.996	99.5668	108.139	105.77	106.363	115.531		106.644	211.328	204.473	183.289	119.205	204.191
	177	186	200	120	119	134		102.229	99.3876	107.981	104.313	103.896	115.438		109.38	208.601	201.281	182.487	119.696	203.995
	189	123	138	139	137	130		101.984	99.302	107.604	102.633	103.867	115.023		111.849	202.979	200.148	181.539	120.899	204.613
	211	155	137	150	114	104		102.213	99.3113	104.503	101.198	103.533	115.315		111.183	203.009	198.839	181.707	121.91	205.159
	180	163	157	122	120	175		102.141	99.8608	101.392	100.566	103.383	115.174		113.343	201.582	198.638	182.977	122.054	204.586
	134	139	232	120	142	144		101.797	100.345	97.5809	100.919	103.287	115.322		115.345	205.668	197.76	259.363	121.839	203.393
	188	164	234	106	133	154		101.162	100.775	95.9931	101.967	103.452	115.624		114.773	206.233	197.733	259.394	120.893	137.824
	181	163	206	130	115	142		100.745	100.944	96.7243	103.132	103.82	115.764		113.951	234.631	198.118	259.512	119.139	202.01
	175	164	165	154	149	136		100.496	101.112	98.8453	106.321	104.431	115.692		115.852	238.297	194.639	257.514	117.675	202.658
	166	180	185	141	129	138		100.415	101.34	100.456	107.311	104.475	115.306		118.684	239.501	191.163	258.454	117.752	201.833
	173	164	138	123	79	145		101.257	101.451	101.345	108.117	103.694	115.249		122.051	236.533	192.439	261.593	118.748	193.127
	181	166	175	127	131	140		101.226	101.449	102.445	108.536	102.779	114.771		127.044	225.328	200.35	265.945	119.763	195.656
	180	156	162	140	123	130		101.288	101.465	103.088	108.52	101.38	114.42		128.293	225.59	216.056	268.284	120.345	196.409
	190	159	172	132	192	140		101.188	100.989	104.116	108.127	100.47	113.931		129.107	227.861	224.38	269.137	120.396	197.137
	196	137	197	149	165	140		101.606	100.657	105.702	107.518	99.4104	112.499		125.579	227.497	210.87	91.4331	120.085	197.596
	177	171	197	140	108	142		101.908	100.877	107.525	106.919	98.7739	112.124		120.363	225.445	207.274	93.5538	119.313	202.457
	167	159	156	106	123	161		101.616	95.8014	109.478	106.608	98.7211	111.708		117.625	224.729	204.317	105.514	119.047	202.78
	135	108	142	157	162	116		101.096	95.959	111.385	106.651	99.3078	112.113		115.846	221.077	201.086	111.083	118.04	204.086
	153	168	174	148	119	67		100.683	96.0923	112.512	107.045	100.55	112.08		114.552	218.849	200.954	111.521	236.739	204.92
	76	140	194	125	138	133		100.572	96.712	114.128	107.442	101.851	112.274		114.44	219.28	205.538	111.343	248.966	206.831
	189	153	151	125	138	147		100.635	96.9286	114.391	107.869	102.124	112.417		114.094	218.993	205.013	112.134	250.279	208.734
	211	162	200	113	132	133		100.645	97.1229	114.466	107.991	102.356	112.352		113.872	219.694	142.516	112.84	248.352	207.843
	180	176	177	144	156	134		100.734	97.1181	114.218	108.277	102.716	112.475		114.632	218.378	143.749	111.354	118.017	206.339
	174	178	163	157	145	127		100.824	96.8234	113.473	108.179	103.299	112.765		102.803	218.517	141.089	111.188	118.383	206.508
	172	180	162	175	146	138		100.47	96.4167	112.33	108.004	104.082	113.115		104.709	205.096	138.772	110.732	119.089	207.879
	166	199	193	145	154	136		100.262	96.0433	111.298	107.667	104.956	112.746		106.332	213.186	136.482	110.735	119.624	210.806
	173	230	131	135	90	127		99.9833	95.9268	110.761	107.467	106.149	112.855		108.092	198.314	204.122	110.902	121.188	210.448
	173	176	162	127	181	109		99.7843	96.5109	110.565	107.425	103.652	112.614		110.313	198.602	201.822	111.666	121.188	209.681
	156	146	166	129	153	126		99.1642	97.2021	110.546	107.554	103.679	111.94		110.54	198.111	199.084	112.931	120.996	209.402
	168	179	165	119	102	116		97.6249	98.0901	110.836	107.341	103.625	111.195		108.435	195.692	198.5	113.006	120.654	207.233
	230	175	162	121	128	138		95.6655	98.8363	111.172	106.96	103.486	110.501		107.455	192.738	199.898	113.416	119.483	206.817
	178	130	192	114	162	185		94.2536	99.6668	111.338	106.835	103.615	109.723		105.835	101.325	197.52	114.463	118.225	149.32
	196	162	197	119	123	157		94.8664	99.5838	110.998	107.162	103.714	109.42		107.313	212.073	196.547	114.879	118.293	148.177
	199	158	204	150	126	139		96.6685	98.1655	110.308	107.357	103.966	109.974		108.301	214.522	177.107	114.774	118.824	147.752
	148	179	140	140	145	96		99.2727	96.6577	109.851	107.512	104.5	110.095		109.23	212.183	204.354	113.959	120.038	146.283
	168	67	157	151	117	135		101.637	95.8459	109.927	107.416	104.556	110.133		108.284	210.955	200.726	113.914	120.298	209.59
	175	177	168	159	135	137		103.168	95.7035	110.046	107.495	103.574	110.629		108.476	91.5905	206.818	112.184	120.273	210.847
	156	194	146	169	129	120		103.784	96.139	110.279	107.193	102.136	111.027		108.523	97.6048	205.724	109.847	119.259	212.469
	199	164	182	140	149	160		103.474	96.2611	110.873	107.018	100.76	110.742		106.712	204.843	95.7434	107.017	119.195	212.341
	193	193	135	113	158	132		102.915	95.9985	107.852	106.775	99.5035	109.934		105.217	206.177	196.61	102.507	118.905	211.57
	178	214	194	112	183	121		102.788	95.2858	107.236	105.751	98.2784	109.13		106.804	207.186	145.003	99.1846	236.145	209.464
	152	187	168	216	194	128		102.856	95.1756	106.739	104.795	98.0504	109.032		108.463	208.273	146.166	98.249	248.201	207.353
	132	209	200	221	193	148		102.659	95.4294	106.986	104.894	98.5348	108.884		111.326	204.124	144.164	98.483	251.566	205.122
	200	180	203	174	167	132		101.851	96.5633	107.788	105.794	99.5268	108.585		111.291	204.444	141.057	99.4758	117.893	206.263
	149	161	172	124	129	144		100.933	96.9611	108.734	107.06	100.629	108.672		111.311	203.748	137.807	101.435	118.264	208.579
	149	202	166	115	141	161		100.258	97.4149	109.24	108.384	101.521	108.972		112.296	202.892	199.992	102.438	118.462	211.169
	174	201	155	132	146	139		99.9224	97.4615	109.278	109.166	102.243	109.983		113.311	237.583	199.514	101.231	118.948	179.909
	160	211	179	147	128	153		99.7792	97.7073	107.928	108.474	102.3	110.745		113.729	238.709	200.283	108.848	119.696	217.882
	171	178	189	127	129	126		99.764	98.33	105.404	107.044	102.656	111.137		111.804	236.687	194.804	107.085	119.937	220.9
	186	192	151	175	166	121		99.2223	99.0971	102.331	106.015	103.349	111.509		109.246	224.88	178.226	106.3	120.175	216.462
	165	184	172	125	147	122		98.8808	99.5754	100.742	105.542	104.406	111.307		106.474	225.928	207.577	105.965	120	214.037
	114	181	226	189	136	133		99.3618	100.308	100.939	105.208	105.214	111.578		105.513	226.928	197.033	107.261	119.369	214.787
	175	185	163	201	119	130		99.5946	100.38	102.067	104.457	103.769	112.322		105.391	225.556	222.342	108.816	118.303	215.751
	165	183	175	144	157	133		100.246	100.385	103.23	104.654	103.646	114.131		103.81	225.694	216.126	107.024	118.687	214.783
	168	178	154	127	133	152		102.075	100.062	103.864	105.586	103.401	116.422		100.617	225.937	210.024	107.617	118.996	214.768
	180	183	163	160	125	135		104.07	99.6494	105.184	106.916	103.402	118.759		97.5065	223.935	143.757	108.764	120.464	213.711
	192	141	155	152	126	142		107.391	99.2417	105.714	107.96	103.928	119.896		91.1847	220.677	148.134	109.809	120.521	213.508
	219	100	167	129	127	122		110.514	98.8435	106.644	108.285	104.14	118.823		91.5554	217.313	147.606	197.137	119.955	214.86
	226	166	141	131	129	125		114.418	98.4512	107.507	108.149	104.3	117.279		151.56	217.959	146.317	193.314	118.92	220.541
	136	181	176	151	129	145		116.316	98.7402	108.346	107.909	104.291	115.374		109.12	220.15	144.541	191.764	119.41	213.09
	171	152	148	184	119	131		114.996	98.847	109.686	107.605	104.488	114.256		109.175	219.795	142.197	112.672	119.315	211.482
	180	151	166	176	131	132		111.144	98.8675	111.092	108.225	104.366	113.862		108.058	218.979	140.421	109.782	269.729	211.799
	216	168	166	144	138	162		106.582	98.7757	112.073	109.559	103.302	113.562		111.117	203.702	136.667	108.582	250.195	201.314
	188	171	99	184	115	153		103.425	98.9468	113.381	112.016	102.071	112.758		112.448	200.976	213.843	108.467	117.573	201.208
	169	163	169	155	118	159		102.82	99.2036	113.844	115.31	100.309	112.325		112.805	198.136	214.154	109.852	118.069	201.674
	175	177	174	158	150	154		103.158	99.3461	114.113	118.156	98.9065	112.073		111.972	195.9	199.197	110.579	118.491	202.27
	170	157	175	148	150	108		103.299	99.3725	113.936	119.794	97.5078	112.681		111.734	199.517	181.376	110.645	118.734	203.355
	139	149	169	175	170	141		103.218	99.4503	113.143	120.071	97.4781	113.305		112.176	197.739	155.113	111.608	119.624	207.638
	169	168	173	161	137	151		103.025	98.9414	111.848	118.756	98.3781	113.877		112.036	193.956	177.666	112.268	119.889	208.551
	154	219	162	131	138	143		102.036	98.5194	110.754	116.53	99.7885	114.079		110.405	200.331	203.258	112.798	119.808	208.659
	168	174	159	149	142	131		102.482	98.6504	110.184	113.881	101.135	113.796		106.156	213.643	220.173	113.277	119.439	208.163
	191	187	185	145	152	134		102.634	99.5574	110.279	112.585	101.999	113.356		108.25	216.319	230.608	191.549	119.411	208.996
	92	172	169	121	139	148		101.902	95.3683	110.559	111.807	102.524	113.04		108.935	213.39	232.12	185.436	119.971	207.557
	157	142	168	142	139	156		102.051	95.0215	111.239	111.212	102.604	113.603		110.023	213.268	230.45	182.606	120.09	207.545
	136	211	177	122	157	144		101.928	94.55	112.048	110.469	102.878	113.645		112.962	210.673	217.369	180.599	119.95	207.17
	175	162	173	153	149	147		101.783	94.3973	112.541	110.334	103.574	113.818		115.47	205.511	214.891	178.425	120.343	206.393
	211	164	154	135	122	131		101.192	94.2756	112.415	110.682	104.292	113.918		114.549	205.839	214.069	122.961	121.201	204.804
	188	165	141	126	114	140		100.775	95.0678	111.707	110.1	104.933	114.073		113.243	207.662	211.418	120.368	122.352	203.621
	180	196	201	157	142	125		100.528	95.4252	111.288	109.055	103.855	114.528		113.313	208.387	210.156	118.371	123.293	175.083
	150	151	132	71	158	192		100.503	96.0393	110.57	107.967	103.622	115.149		117.167	208.431	209.664	117.221	221.814	175.068
	232	110	148	182	142	146		101.518	96.4866	110.177	107.172	103.464	115.589		121.263	205.073	214.079	115.711	221.059	199.56
	193	212	201	158	117	191		101.627	96.6482	109.931	107.383	103.248	114.918		126.215	204.931	222.017	110.824	223.347	193.567
	165	179	150	148	130	139		101.764	96.7588	110.384	108.025	104.139	114.42		122.256	203.684	209.085	97.4944	266.09	196.675
	168	155	150	180	116	129		101.833	96.8227	106.634	108.644	104.702	114.074		119.037	204.948	208.793	94.7616	249.226	197.77
	69	194	146	144	125	124		102.2	96.7938	105.862	108.956	104.862	113.962		117.136	231.769	208.272	95.1563	248.263	199.075
	186	171	200	151	78	136		102.392	97.8429	105.665	108.418	104.821	114.397		116.825	233.405	146.793	193.802	117.546	200.591
	176	182	185	224	103	129		102.073	98.3908	105.532	107.903	104.555	114.715		116.81	237.369	149.977	193.654	118.334	202.962
	172	166	220	134	131	135		101.636	98.7333	106.405	107.743	103.92	114.658		115.102	236.896	147.687	189.228	119.31	202.963
	174	173	230	149	126	140		101.646	99.1268	107.687	107.772	102.951	114.231		112.738	237.344	147.691	183.977	119.865	202.798
	149	141	204	126	126	137		101.583	99.6141	108.999	107.747	101.832	115.226		112.643	238.223	146.313	183.045	120.659	202.58
	116	141	168	157	135	138		101.401	99.3607	109.772	107.762	99.6862	115.113		114.862	225.535	145.269	182.795	120.587	203.455
	200	153	178	131	121	129		101.324	97.9694	110.051	107.552	98.1142	115.296		108.681	224.326	144.385	182.675	119.983	206.073
	190	144	211	139	140	123		101.156	96.4676	110.411	108.578	96.597	115.584		104.749	225.189	147.325	182.44	119.177	208.419
	170	166	177	136	206	173		104.056	95.4772	108.242	109.22	96.6703	115.619		103.408	224.055	202.016	181.907	118.935	208.563
	148	179	197	135	155	120		104.645	95.3708	105.826	109.657	98.1336	115.275		104.545	224.456	198.351	182.14	119.498	208.795
	160	185	161	162	143	138		104.435	95.4967	104.323	109.237	100.017	114.636		106.768	224.495	196.808	181.767	120.658	210.693
	171	163	181	145	187	122		103.391	95.5662	104.099	108.513	101.495	114.261		108.75	225.108	181.493	185.432	120.777	212.805
	166	181	194	137	148	140		102.221	95.1633	104.932	108.028	102.407	113.16		110.284	224.693	216.085	185.156	121.867	212.92
	115	177	187	145	178	137		101.406	94.4529	105.597	107.741	102.372	112.933		110.367	223.623	208.399	263.493	123.09	210.097
	160	226	156	154	143	132		101.158	94.4315	106.195	107.716	102.649	112.56		109.139	222.314	202.097	262.747	124.629	208.48
	184	204	176	148	155	124		100.989	95.0384	106.998	108.325	103.04	112.295		107.799	216.324	219.511	261.107	125.064	206.162
	168	184	192	142	168	132		100.636	96.5485	107.51	108.498	103.738	112.381		108.086	217.455	224.612	259.838	222.155	204.275
	152	163	164	103	146	225		99.7807	97.3091	108.232	108.809	104.411	112.67		108.483	218.567	234.91	259.246	223.095	205.706
	168	192	167	87	133	159		97.9198	98.0987	108.708	108.603	104.594	111.998		109.783	217.82	237.692	259.66	234.481	205.418
	212	213	162	95	127	128		95.3437	98.687	108.8	108.29	103.568	112.002		110.178	218.34	237.555	261.151	245.4	211.508
	239	176	147	133	112	145		93.3423	99.1002	109.519	107.884	103.508	112.139		110.852	217.062	230.887	264.351	244.946	213.772
	233	174	165	157	147	141		92.4549	99.6054	110.343	107.556	103.354	112.349		111.861	204.085	216.38	267.405	117.76	215.199
	184	172	160	142	121	157		93.2589	100.029	110.967	107.477	103.334	112.72		107.451	201.084	213.477	268.138	119.129	215.563
	180	184	148	115	138	133		95.8644	100.049	111.926	108.085	104.058	112.84		107.883	204.617	212.888	268.749	120.634	215.672
	85	170	160	129	140	122		99.4446	100.697	112.346	108.107	105.105	112.903		107.401	215.779	205.52	90.5748	121.213	211.88
	192	195	177	147	129	138		101.891	100.623	112.748	108.208	105.585	112.768		105.478	208.429	207.933	94.6271	121.598	209.627
	156	167	177	122	140	120		102.69	100.399	112.734	108.419	105.399	112.643		101.977	209.845	225.926	138.546	121.333	208.759
	145	179	145	135	143	157		102.522	99.9427	111.944	108.202	104.498	112.815		97.9755	205.223	226.402	108.296	120.177	208.435
	185	175	169	123	135	131		102.257	99.4789	110.791	107.725	103.601	113.072		108.018	206.066	210.952	105.293	119.13	209.667
	209	178	124	123	156	147		102.086	98.8139	109.848	106.751	102.38	113.316		110.847	206.42	209.673	104.873	118.698	216.833
	181	164	197	171	152	148		102.432	98.2777	109.464	106.089	101.157	113.06		112.751	205.885	209.289	106.242	119.888	219.76
	151	182	211	124	152	122		102.01	97.8598	109.834	106.31	99.0925	112.8		113.482	231.551	150.424	109.468	121.55	220.698
	184	206	177	161	207	137		101.363	97.6285	110.362	105.268	97.3704	112.423		114.087	233.213	147.966	110.587	123.09	219.117
	188	174	172	169	181	138		100.331	97.3866	111.19	103.893	95.9908	111.986		114.71	235.231	147.702	111.812	124.168	218.902
	188	197	175	144	213	124		99.5724	97.0326	112.593	103.074	96.3477	111.594		114.045	235.619	147.266	112.923	125.16	218.81
	180	150	168	113	149	178		99.071	96.6783	113.268	102.73	98.2323	111.112		112.706	236.104	214.954	113.091	125.484	218.504
	192	167	159	141	118	216		98.5885	96.8719	113.259	102.678	100.136	110.824		110.168	237.082	176.818	111.424	221.34	216.368
	173	193	176	138	169	183		98.196	97.0727	112.493	103.293	101.52	110.707		107.04	236.189	188.792	111.18	222.11	216.256
	184	162	182	169	171	133		98.2905	97.306	112.052	104.047	102.279	111.015		105.661	225.713	190.789	110.579	223.499	215.395
	211	156	171	161	170	118		98.1066	97.4743	110.927	104.524	102.133	111.133		106.073	223.817	218.717	110.264	224.185	215.532
	163	154	209	170	136	144		98.4803	97.7564	110.06	104.949	102.528	111.08		106.826	223.089	209.696	110.701	123.253	214.974
	174	161	216	189	152	134		99.2412	97.3301	109.515	104.466	103.03	110.848		107.257	222.364	212.952	111.522	243.056	215.269
	188	185	167	174	143	124		100.141	97.0508	109.877	104.362	103.797	110.602		93.5711	224.704	206.532	112.372	242.418	216.197
	162	181	120	130	121	133		101.092	97.6068	111.495	104.685	104.503	110.099		91.7877	224.429	201.214	112.16	118.806	219.195
	181	206	187	150	167	141		103.005	98.8219	104.027	105.666	104.504	109.316		151.926	225.306	222.936	112.266	119.933	212.77
	167	159	216	150	117	113		104.562	96.1169	101.815	106.604	103.339	108.59		110.611	224.812	221.754	112.89	121.597	212.139
	172	176	228	148	120	151		108.066	95.1748	101.756	107.467	103.27	108.74		111.391	224.35	234.445	113.012	122.368	211.608
	213	193	172	173	139	139		111.93	94.1376	102.091	108.002	103.31	108.88		110.53	222.428	241.445	112.088	122.295	212.289
	208	202	185	150	121	161		116.686	93.2445	103.294	107.898	103.18	109.142		112.707	217.023	235.342	112.775	121.67	213.365
	148	124	139	142	81	176		118.703	92.6673	105.269	107.66	103.774	109.401		114.052	214.884	216.193	112.802	120.61	214.298
	216	154	205	138	129	149		116.943	92.4103	107.296	107.224	105.023	109.643		112.869	215.725	214.297	111.026	119.396	205.524
	193	152	214	140	124	150		112.537	93.4905	108.818	106.895	105.82	110.043		112.392	217.701	213.912	106.089	118.845	205.576
	192	183	153	128	131	121		107.633	93.9865	109.846	106.558	105.463	110.402		112.617	218.29	226.165	101.241	120.346	205.822
	167	161	149	140	124	126		104.443	94.8834	110.563	106.843	104.534	110.782		112.286	218.501	225.007	98.276	122.512	206.06
	156	171	173	130	157	135		103.584	95.8047	109.717	107.287	103.124	110.954		188.016	218.184	223.157	96.7041	124.358	207.084
	163	179	199	138	146	128		103.529	96.4496	109.308	107.677	101.477	110.843		102.731	218.002	215.816	96.374	125.04	207.743
	165	104	187	166	137	135		103.058	96.8991	108.488	108.07	100.138	110.704		104.264	218.615	210.941	97.2738	125.432	210.189
	165	173	129	127	158	137		102.507	97.3864	108.031	108.251	98.3344	111.324		106.272	128.857	149.17	98.5517	126.074	210.708
	190	177	139	152	132	126		102.122	97.6761	107.65	108.343	97.0025	113.055		107.201	206.13	148.666	100.272	126.119	208.969
	160	163	144	150	183	125		100.978	98.7597	107.47	108.161	95.9036	115.436		107.692	206.367	147.988	101.119	223.165	207.939
	168	194	166	166	211	123		98.8112	99.0607	107.652	107.923	96.5589	117.35		109.657	207.495	187.331	102.826	224.165	206.717
	181	191	118	133	160	137		96.8639	99.2061	107.719	107.466	98.4701	118.315		112.933	207.491	198.889	110.996	240.965	206.138
	171	167	158	140	103	134		102.382	99.139	108.496	107.211	100.258	118.107		115.488	208.849	213.474	109.711	240.634	206.574
	171	152	205	154	135	99		102.915	99.0505	108.744	107.141	101.318	117.213		115.282	230.792	209.663	108.81	239.627	204.241
	180	143	170	146	101	120		103.006	98.7444	109.08	107.327	102.012	115.941		113.145	231.358	204.199	107.443	120.178	174.959
	165	167	192	166	96	124		102.436	97.2124	109.295	107.27	101.957	115.084		112.806	232.451	229.589	107.038	121.308	150.564
	167	155	135	89	157	130		102.427	95.7096	109.106	107.157	102.351	114.653		115.56	232.135	228.22	106.921	122.174	173.249
	114	175	195	152	136	151		102.224	94.462	108.775	107.268	102.946	114.227		119.386	231.627	228.206	106.607	123.115	195.94
	149	169	190	147	124	148		101.883	94.1052	108.435	107.58	103.777	112.821		243.308	233.061	235.85	106.407	123.138	199.286
	164	169	190	159	112	228		101.66	94.1252	108.228	107.645	104.44	111.811		245.614	233.579	242.33	107.063	122.73	201.336
	162	165	158	153	149	157		101.721	94.2599	108.439	107.613	104.514	110.921		118.874	234.385	239.312	108.347	121.742	202.918
	162	127	192	149	127	190		101.696	94.0254	108.753	107.423	102.906	111.182		117.144	233.2	217.613	199.502	120.1	203.46
	230	174	166	167	153	178		101.528	93.7399	109.217	107.628	102.868	112.089		116.662	221.914	215.452	200.692	119.768	204.393
	217	188	154	164	142	118		101.918	94.2053	109.558	107.237	103.019	112.895		116.226	219.931	217.776	197.32	120.803	203.713
	165	213	185	131	138	144		101.958	95.1903	109.755	106.951	102.945	113.171		115.2	220.999	216.455	193.719	123.21	202.623
	186	175	174	111	128	137		102.235	96.9994	109.71	107.012	103.607	113.261		113.767	221.995	208.783	107.189	124.479	202.309
	150	164	192	154	124	138		102.602	98.0438	109.185	106.454	104.887	113.527		114.179	224.121	196.064	109.002	125.018	202.871
	178	151	215	146	129	146		103	99.1361	108.578	105.64	105.715	113.796		115.293	225.825	186.341	110.262	125.457	204.83
	193	159	221	134	160	144		103.016	99.7503	108.993	105.527	105.309	114.376		115.171	225.583	182.69	110.021	125.828	206.825
	138	170	181	138	133	141		102.914	100.359	109.011	105.926	104.122	114.781		115.824	226.052	182.013	110.449	126.197	208.73
	189	170	162	142	146	130		102.694	100.717	109.273	106.012	102.648	114.894		111.047	224.198	210.459	111.636	125.683	209.212
	164	181	78	111	148	132		102.456	100.704	110.328	106.466	100.692	114.622		105.846	222.331	229.81	112.574	124.49	210.23
	179	157	122	148	209	150		102.439	100.55	111.95	106.641	99.1822	114.26		103.123	216.769	229.797	112.675	242.506	211.74
	162	188	152	138	146	141		102.405	100.999	113.328	106.251	97.6271	113.923		104.103	217.243	233.28	182.61	241.749	213.158
	155	166	150	149	156	115		102.545	100.662	113.29	105.717	96.6099	113.324		107.843	218.55	236.458	182.051	239.665	214.345
	186	174	188	123	220	122		102.134	100.035	112.673	105.012	96.0148	112.919		109.23	219.487	240.182	182.229	122.343	213.004
	154	173	190	139	143	143		102.967	99.4136	111.016	104.118	97.0069	112.733		110.195	220.014	241.858	124.81	122.879	210.761
	182	164	216	184	159	123		103.463	98.7834	109.358	103.485	98.7361	112.635		109.831	221.91	240.181	122.249	123.436	208.945
	171	168	148	220	164	145		104.142	98.2444	107.882	103.153	100.482	112.865		109.16	219.747	228.119	119.254	123.201	206.313
	168	170	219	147	174	171		104.531	97.7081	108.038	103.912	101.369	113.468		109.007	234.241	217.001	116.849	122.861	205.473
	151	164	153	128	199	121		104.231	97.3267	110.321	105.188	101.695	113.999		108.329	211.539	219.604	113.532	122.344	205.759
	159	199	234	144	128	137		103.326	96.8499	105.253	106.757	102.145	114.11		110.916	200.599	223.408	108.715	123.739	208.873
	148	165	172	168	129	119		102.182	96.4944	102.072	107.824	102.412	113.845		110.831	209.805	202.014	102.421	124.698	212.853
	150	203	211	154	157	134		101.534	96.05	99.6562	108.01	102.981	113.505		110.421	215.335	198.989	98.5423	125.284	210.943
	178	189	237	116	122	146		101.128	95.6067	98.9543	107.652	103.622	113.969		112.111	220.883	197.115	97.0561	125.878	212.914
	186	219	223	121	132	151		100.66	95.7223	99.791	107.339	104.071	114.504		111.849	230.945	191.177	193.049	126.204	215.868
	128	234	171	167	110	143		99.8958	95.8672	101.809	107.602	104.288	115.084		108.216	230.657	178.607	196.042	125.961	216.814
	167	178	167	183	171	170		98.7431	96.0735	104.644	108.135	102.29	115.271		108.073	230.411	247.99	195.89	125.185	218.826
	216	160	177	137	158	156		96.8538	96.2353	107.229	109.224	102.473	115.174		106.597	228.995	184.801	189.371	238.062	217.497
	173	170	143	158	153	122		94.554	96.5336	108.957	110.872	102.516	114.892		104.544	230.362	185.38	183.236	124.22	214.915
	169	240	168	154	127	136		92.8482	96.546	110.136	112.889	102.609	114.369		102.068	231.986	182.873	181.839	239.071	211.73
	211	228	104	155	150	135		91.9875	96.8706	110.637	114.777	103.583	113.801		104.024	232.402	181.773	182.06	122.127	211.603
	238	190	195	147	128	124		93.3578	97.9108	110.113	115.54	104.662	112.668		109.296	230.708	216.142	182.032	122.708	212.648
	168	182	192	169	144	137		95.8826	99.6144	109.672	115.686	105.09	111.825		112.438	231.617	230.353	180.77	238.353	215.674
	162	175	158	146	159	130		99.3078	97.1895	109.087	115.496	104.717	111.043		114.634	232.406	227.873	182.928	244.847	218.601
	156	179	177	149	130	148		101.647	96.1197	108.445	114.518	103.813	110.695		114.576	232.291	228.583	185.242	122.897	221.227
	129	182	163	172	138	155		102.564	94.7455	108.253	112.949	102.371	110.598		114.157	228.455	233.423	193.527	122.825	221.794
	194	182	195	142	170	203		102.429	93.3589	108.31	111.951	100.373	110.743		114.408	219.635	238.022	195.084	123.066	220.654
	182	216	168	116	69	206		102.156	92.5884	108.653	111.582	98.6674	111.853		113.222	222.032	240.255	192.541	124.328	219.977
	169	134	171	125	192	120		101.858	91.9367	109.055	110.993	97.1746	112.975		111.131	220.222	241.169	264.688	125.463	220.29
	75	88	148	118	227	126		101.901	91.8264	109.392	110.285	96.4147	112.271		110.023	224.735	228.788	264.162	126.208	219.484
	182	191	149	150	139	145		101.313	92.5697	109.457	109.882	96.3286	111.945		109.436	228.217	219.981	267.361	125.988	218.12
	163	179	157	177	94	131		100.206	93.2128	109.547	110.305	97.5722	111.633		107.038	225.509	223.622	266.416	125.03	216.826
	177	176	174	130	159	127		99.1524	94.3378	109.279	109.998	99.2915	111.907		108.432	222.775	225.61	264.392	123.577	216.329
	189	174	173	118	140	148		98.2873	95.2861	108.911	108.954	100.806	112.051		110.072	220.76	226.609	262.565	123.159	216.21
	212	167	186	131	132	153		97.8368	96.0639	108.394	108.051	101.547	112.487		111.34	224.949	227.102	260.623	124.006	216.305
	166	173	180	177	143	126		97.7365	96.7306	107.989	107.426	101.994	112.579		110.928	224.933	245.511	259.831	240.478	215.991
	201	181	172	152	141	132		97.6681	97.3582	107.623	107.479	102.787	112.538		97.2783	229.571	254.452	261.739	239.514	215.086
	232	94	212	132	141	150		97.1269	97.7859	107.425	108.049	102.831	112.464		112.718	237.379	201.189	264.685	121.646	216.343
	225	138	172	140	113	127		97.387	98.7285	107.467	108.364	102.956	112.552		111.061	242.181	197.741	267.438	121.838	218.766
	176	179	171	149	158	133		98.2504	98.9752	107.592	108.647	103.229	112.558		114.512	250.932	196.687	269.515	236.53	218.145
	165	124	183	141	142	123		99.3289	99.009	108.067	108.19	103.45	112.792		115.348	127.353	194.957	268.866	236.678	213.097
	177	105	208	220	138	130		100.224	98.664	108.862	107.761	101.776	112.949		114.512	126.57	193.251	269.202	239.423	213.101
	169	200	165	160	116	128		101.311	98.5189	109.173	107.741	101.941	112.942		113.83	127.972	194.583	93.5475	243.281	212.363
	166	170	191	142	158	116		102.849	97.901	109.091	107.848	102.206	112.655		113.032	204.989	195.235	128.539	121.814	212.777
	171	169	122	118	172	138		104.214	96.4567	108.639	107.791	102.3	112.396		172.827	216.974	166.803	133.729	123.118	213.631
	172	177	93	160	145	126		107.748	94.8448	108.037	107.608	103.459	112.027		173.559	229.949	132.673	137.946	124.902	214.224
	187	215	208	115	138	100		111.174	92.7973	107.698	107.484	104.283	111.663		105.799	230.069	238.999	138.309	126.52	213.864
	188	207	229	123	128	192		115.254	92.537	107.639	108.24	104.707	111.269		105.118	229.778	197.986	107.868	125.942	209.023
	168	169	145	134	123	210		117.197	92.448	108.5	108.664	104.364	111.495		104.444	229.095	189.457	106.484	126.048	212.795
	231	158	134	132	159	126		115.611	92.524	110.428	108.926	103.432	111.474		105.346	228.462	185.271	103.739	121.795	209.747
	169	183	157	116	140	126		111.806	92.5417	112.112	108.616	102.185	112.112		106.318	226.972	202.686	104.247	121.87	209.481
	177	199	156	117	166	151		107.821	92.8205	112.468	108.493	100.276	111.984		106.831	228.168	206.963	98.561	240.417	207.994
	184	172	163	136	109	189		105.14	94.0087	112.162	108.287	98.6204	111.711		107.098	230.771	214.767	99.3126	239.221	207.708
	101	164	137	133	170	115		104.025	95.3637	110.221	108.197	97.2577	111.227		109.342	231.161	227.335	100.436	121.67	207.934
	167	178	218	152	226	131		103.584	97.652	108.659	108.024	96.6708	110.647		111.859	230.413	231.676	99.8643	121.91	206.487
	191	165	190	145	177	153		102.785	98.6957	107.189	108.118	96.729	109.989		116.391	229.267	238.213	104.864	237.88	204.682
	172	166	220	139	133	133		101.986	99.9023	107.442	107.966	98.0803	109.326		115.375	229.385	240.989	109.032	237.881	176.246
	178	166	170	129	157	189		101.501	100.714	109.72	107.933	99.8805	108.665		113.168	231.076	241.195	111.54	238.188	201.089
	127	186	162	133	139	135		100.583	101.15	107.65	107.936	101.28	108.658		112.1	232.418	224.355	113.097	239.72	202.608
	189	165	195	139	112	129		99.1612	101.252	104.636	107.914	101.889	108.952		114.659	233.61	225.114	114.325	242.41	203.835
	162	157	224	135	121	203		97.6605	101.092	100.979	107.751	102.134	108.933		118.103	230.84	226.522	114.113	123.308	204.955
	175	172	224	131	127	147		94.839	100.793	98.0347	107.614	103.095	109.073		122.096	223.677	228.282	111.763	124.865	205.498
	161	152	241	134	135	123		92.814	100.441	96.7091	107.589	103.03	109.16		121.212	218.032	231.297	111.299	126.775	206.163
	149	153	241	132	140	152		101.374	99.8179	98.0074	108.212	102.96	109.529		119.672	236.94	205.263	111.25	127.041	205.955
	157	206	168	143	176	139		101.924	98.7908	100.64	108.009	102.809	109.996		117.47	240.231	200.12	110.551	125.96	204.813
	194	176	159	117	187	159		102.531	97.7067	104.125	107.945	103.003	110.524		116.275	217.172	195.439	110.989	239.718	203.782
	170	167	145	132	150	162		103.082	96.9131	107.217	107.988	101.291	110.58		115.91	220.127	194.622	112.121	239.136	202.475
	186	179	163	127	134	162		103.421	96.3762	109.238	107.964	101.36	110.346		115.744	230.381	193.651	112.691	240.371	202.747
	168	138	151	135	154	222		102.572	95.9879	109.929	107.631	101.739	110.209		115.184	230.835	194.437	112.408	240.235	203.652
	105	185	105	120	136	212		102.394	95.7776	110.378	106.932	102.209	110.672		114.898	226.447	144.667	110.094	239.228	205.973
	191	171	166	153	142	74		101.913	96.2959	110.025	106.463	102.956	112.066		96.2855	223.666	145.71	109.969	238.243	206.652
	170	175	180	167	146	145		101.66	96.2262	109.549	106.504	103.886	114.415		94.7407	220.4	145.552	110.412	121.838	207.576
	196	167	145	93	134	137		101.717	96.1316	109.031	105.567	104.566	116.088		96.4896	221.938	206.197	110.184	122.151	208.162
	208	187	171	165	137	127		102.11	96.0296	108.638	104.568	104.58	116.872		101.444	224.028	192.869	110.747	122.705	209.522
	193	173	148	159	138	133		102.34	95.8269	108.562	103.832	103.789	117.263		111.021	244.366	190.306	111.175	243.771	210.574
	166	158	161	143	152	136		102.402	95.9499	109.05	103.802	102.355	116.681		113.7	249.528	212.021	105.823	238.46	211.865
	164	158	182	121	187	165		102.591	96.1799	109.642	103.839	100.57	115.831		114.818	210.623	235.999	99.6337	238.51	209.465
	197	194	183	129	179	141		102.695	96.4233	110.131	104.222	99.1506	115.258		116.029	229.29	224.435	97.0766	238.675	206.198
	221	178	176	140	172	182		102.936	96.834	109.961	104.738	97.991	114.771		113.027	229.463	228.143	95.8106	240.231	215.807
	154	170	145	152	198	137		103.517	97.2843	109.833	105.008	98.3389	113.927		107.862	229.901	235.12	95.0775	124.161	213.364
	177	181	122	135	134	132		103.782	98.2523	109.528	104.829	99.0811	112.507		104.634	229.877	227.376	95.9752	125.111	212.049
	165	148	179	147	162	127		103.804	99.791	108.995	105.008	100.09	111.224		105.174	229.167	230.774	97.2037	126.919	213.135
	180	193	188	150	137	175		103.433	101.573	108.321	105.842	101.384	110.859		107.357	228.188	233.195	98.1689	126.752	214.712
	184	148	111	138	126	131		103.099	97.9264	107.715	105.365	102.214	111.18		108.572	227.235	206.293	99.1645	235.954	215.891
	153	130	161	152	115	134		102.753	97.1176	107.303	105.137	102.768	111.536		109.584	225.084	244.882	100.469	236.573	217.943
	87	168	214	143	115	126		102.57	95.8328	107.025	104.599	102.821	112.067		109.303	225.98	255.201	103.439	236.837	220.356
	182	176	182	142	132	150		102.505	94.2846	106.93	104.204	103.167	112.497		109.518	228.743	199.315	110.864	237.518	221.345
	189	180	185	203	128	154		102.87	93.0979	106.551	103.851	102.667	112.975		108.858	230.626	196.15	110.636	237.234	222.176
	224	189	238	200	123	88		101.121	92.446	106.342	103.985	102.418	113.453		108.131	230.016	195.681	110.196	235.579	221.964
	129	116	186	135	137	121		101.921	92.2546	106.74	104.799	102.697	113.865		109.702	229.6	196.281	111.533	121.959	221.256
	158	103	156	129	169	115		102.606	92.0686	107.988	105.792	103.571	114.793		110.16	231.346	198.673	111.752	122.392	219.454
	155	175	161	186	160	112		103.308	92.3415	108.953	106.659	101.586	115.133		110.415	232.608	200.606	111.743	123.379	218.408
	177	186	164	135	135	135		103.632	93.1309	109.172	106.982	101.6	115.098		111.248	235.194	201.417	110.451	241.934	219.282
	92	168	165	140	130	141		103.924	94.0821	108.929	107.381	101.814	114.577		111.783	237.497	205.435	108.565	240.168	219.282
	165	171	178	155	132	144		103.978	95.1441	107.291	107.446	102.111	113.78		110.727	233.16	206.846	108.248	242.878	218.025
	163	183	172	153	148	137		103.597	95.7713	106.453	107.272	103.132	113.259		109.824	225.547	209.067	105.894	247.95	216.027
	149	186	227	121	137	126		102.77	96.3519	105.783	107.026	103.978	112.58		107.993	219.295	208.415	107.318	125.211	215.412
	139	165	190	132	143	120		102.094	96.9447	106.44	106.849	104.541	112.301		104.91	254.826	210.068	107.758	229.811	215.704
	167	175	139	118	112	156		101.747	97.5094	108.371	107.078	104.524	112.164		104.932	260.657	210.976	202.102	226.428	216.116
	171	182	77	145	144	186		100.939	98.2412	110.441	107.547	103.707	112.189		108.144	247.912	225.419	201.969	229.788	216.038
	158	134	155	129	156	162		100.012	98.491	111.33	107.908	102.366	112.407		111.393	243.557	231.085	199.032	232.733	216.548
	148	167	145	142	195	149		98.6942	98.5327	111.361	108.345	100.697	112.853		113.765	262.035	239.102	195.929	233.997	217.776
	177	201	206	159	184	138		97.1658	98.3354	109.615	108.409	99.5943	113.314		114.993	215.213	240.395	192.391	122.175	220.476
	151	163	190	138	139	123		95.5781	97.9621	108.031	108.47	99.003	113.383		114.276	215.258	239.77	203.104	122.224	219.971
	204	141	198	147	146	127		94.0116	97.3156	106.717	108.235	99.3821	113.019		113.281	216.732	239.031	107.403	123.596	218.803
	218	164	214	162	138	144		93.0964	95.6775	107.12	107.805	100.287	112.737		112.276	231.974	233.603	110.36	242.537	217.177
	194	162	172	141	161	131		92.6363	93.9766	109.255	107.293	101.328	113.052		110.96	233.225	224.222	111.162	241.655	215.549
	224	148	195	159	72	122		94.2642	91.6724	111.525	107.136	102.448	113.795		109.046	228.859	225.162	111.329	243.188	214.035
	163	161	145	158	144	129		96.3002	91.2447	110.683	107.172	102.973	114.633		108.771	223.69	228.419	111.306	243.285	213.995
	122	210	162	153	127	147		99.2017	91.1393	109.755	107.153	102.972	115.09		107.898	219.8	231.051	116.656	242.803	214.582
	117	179	155	136	120	127		101.415	91.2148	107.856	107.364	102.86	115.043		108.074	220.765	235.056	122.394	240.622	214.389
	171	187	161	163	120	166		102.39	91.4509	104.957	107.65	102.831	114.667		111.658	226.701	221.273	132.341	231.494	214.219
	81	184	216	136	103	120		102.364	92.1528	101.551	107.878	102.502	113.77		99.6129	238.429	205.756	130.964	233.268	213.369
	159	169	206	109	125	116		102.098	93.7949	98.8678	108.277	102.515	113.238		116.113	240.748	224.779	128.448	233.387	210.826
	171	176	224	111	170	147		101.845	95.2977	97.0682	108.374	103.046	112.256		117.378	222.528	199.241	126.199	122.392	210.875
	159	202	234	145	133	115		101.673	98.0302	98.1841	108.19	104.177	111.433		118.687	227.134	197.121	123.081	121.404	214.103
	200	162	194	159	200	133		100.783	99.016	100.912	107.969	101.877	110.692		116.436	213.275	197.459	120.188	245.545	210.211
	203	172	157	149	135	142		99.155	100.196	104.425	107.806	101.779	110.175		113.936	212.829	197.573	115.557	244.129	208.829
	220	165	161	123	144	115		97.803	100.807	107.265	107.151	101.878	110.115		112.124	213.403	197.547	112.959	243.485	207.472
	186	175	189	132	153	138		97.0331	101.358	108.709	106.838	102.151	110.35		171.669	216.121	198.734	107.598	242.976	207.735
	191	178	160	123	113	143		96.8489	101.465	108.973	106.976	103.256	111.465		174.426	216.907	202.696	101.958	243.145	208.444
	162	170	186	95	124	128		97.2664	101.074	108.908	106.863	104.069	112.456		174.995	215.807	196.989	99.4284	242.27	207.079
	215	160	162	141	138	131		97.5016	100.774	108.838	106.726	104.906	114.163		116.516	216.072	208.76	99.0389	241.57	206.083
	212	182	178	120	115	132		96.6243	99.5963	108.668	106.466	104.715	114.363		105.704	231.579	211.243	194.202	227.775	204.504
	217	196	174	142	161	113		97.0485	98.7153	108.168	106.721	103.874	112.873		105.655	231.993	227.54	197.7	229.64	205.13
	139	191	157	124	117	131		98.0427	97.2869	107.987	106.506	102.537	113.26		106.113	230.512	213.07	197.74	232.318	205.512
	205	181	196	154	181	143		99.3112	95.9459	108.273	106.31	101.273	112.907		105.796	229.176	244.649	192.425	233.509	206.144
	137	210	225	135	180	155		100.308	94.9807	108.85	106.215	100.376	112.151		106.446	228.659	224.884	182.193	237.397	207.125
	205	214	163	134	145	151		101.205	94.4517	109.619	106.083	100.37	111.589		106.638	228.412	226.16	180.751	233.949	207.854
	190	120	175	178	151	149		102.469	94.2045	110.051	105.533	100.947	111.363		106.708	227.648	229.665	184.192	235.627	208.486
	171	162	191	124	160	148		103.563	94.109	109.833	104.424	101.968	111.466		106.704	225.909	233.57	188.342	235.289	208.686
	154	149	205	190	177	153		106.201	96.0061	109.441	103.147	103.121	112.069		108.491	225.615	227.227	195.246	241.642	206.702
	154	155	210	221	137	133		108.743	96.2827	108.889	102.053	103.596	112.115		110.356	226.484	224.275	197.657	241.387	204.856
	69	152	186	212	148	131		111.596	96.5276	108.054	102.713	103.62	112.161		114.285	228.068	199.173	196.856	241.742	203.153
	171	188	111	176	137	152		112.78	96.572	107.411	103.82	103.196	112.333		117.388	229.674	199.656	185.812	244.211	203.305
	175	154	136	155	98	131		111.815	96.5967	106.834	105.555	102.779	112.374		113.814	230.462	200.034	90.0694	244.611	203.579
	151	182	158	144	154	121		109.327	96.6024	106.722	107.141	102.578	112.321		113.424	230.609	200.121	90.5554	244.557	205.073
	88	172	174	161	174	116		106.738	96.9124	106.786	107.877	102.332	112.352		116.038	232.278	199.952	91.6218	243.347	204.712
	172	190	183	146	121	126		105.234	97.1531	106.847	107.762	102.662	112.34		121.3	233.875	119.199	93.613	242.176	206.238
	168	145	173	117	119	135		104.554	97.9002	106.531	107.249	103.423	112.405		119.989	240.407	209.052	267.82	230.129	210.821
	171	116	206	127	126	155		103.868	98.6669	106.289	106.908	104.515	112.309		118.098	239.632	193.998	264.237	229.105	206.309
	201	121	235	191	187	135		102.774	100.099	106.816	107.438	102.309	111.817		116.38	235.279	194.309	266.176	226.576	198.367
	177	136	169	209	150	155		101.819	101.983	108.147	108.213	102.413	111.714		115.431	229.627	218.339	264.579	226.015	225.6
	164	145	181	150	133	118		101.095	104.001	109.492	109.14	102.488	111.338		115.595	248.013	216.106	265.472	227.352	214.646
	150	161	150	155	167	211		100.573	96.14	109.711	110.262	102.645	111.398		115.256	260.003	215.614	265.295	230.739	214.276
	173	155	196	149	114	124		99.5638	96.2599	109.31	111.637	103.436	111.806		115.288	140.634	255.397	264.979	233.12	215.34
	94	237	169	149	124	133		98.6654	95.8703	107.41	113.103	104.362	112.239		115.488	241.44	91.6552	264.558	236.945	217.061
	135	225	185	160	157	133		97.7111	94.9897	106.242	113.905	105.215	112.894		104.061	239.517	229.027	264.481	231.296	217.936
	164	199	206	123	105	130		96.2866	93.6788	104.937	114	105.225	112.642		101.768	220.361	218.901	266.454	232.896	218.072
	125	173	139	141	177	134		95.5091	92.9065	105.304	114.297	104.325	111.911		98.831	220.612	219.115	267.433	234.942	216.504
	194	166	132	150	175	173		96.1239	92.3999	107.17	113.706	103.052	111.174		97.0786	224.044	218.681	269.206	237.119	215.138
	163	147	164	133	132	139		101.051	91.9644	109.5	112.637	101.959	110.705		105.672	226.319	216.891	269.519	239.01	214.861
	156	167	148	151	157	166		100.909	91.513	110.672	111.653	101.26	110.41		113.825	228.628	226.437	123.781	242.487	214.294
	174	163	123	121	123	136		101.239	91.7019	110.918	111.063	101.503	109.68		119.192	230.416	137.575	125.543	243.172	213.73
	161	194	110	126	126	137		101.688	92.4369	109.419	110.558	102.157	109.23		116.352	231.683	134.434	128.167	243.713	214.803
	132	174	149	120	82	137		102.517	93.4256	108.297	110.075	103.181	108.951		111.306	234	129.38	108.696	231.956	215.556
	163	170	185	66	114	130		103.062	94.4264	107.14	109.735	103.947	109.033		107.375	235.416	199.598	108.484	230.73	217.042
	183	181	158	181	132	121		103.366	95.4047	107.689	109.932	104.115	108.863		105.987	235.508	199.95	108.449	229.889	218.337
	136	177	127	144	118	130		102.632	96.096	109.578	109.539	103.642	108.766		107.019	226.272	199.534	106.525	227.915	219.763
	109	179	177	138	139	166		102.233	96.5075	111.259	108.657	102.995	108.58		109.166	216.472	200.213	105.42	226.405	220.105
	204	166	200	159	124	143		101.72	96.534	110.885	107.779	102.553	108.818		109.154	213.228	201.33	103.644	226.662	220.472
	165	166	161	169	135	126		101.414	97.2446	110.673	107.184	102.006	109.395		107.383	214.206	113.468	102.779	229.731	219.582
	185	180	135	136	139	140		101.948	97.4114	109.603	107.205	102.133	109.968		110.404	214.951	115.868	101.671	232.395	219.829
	185	173	162	157	153	148		102.653	97.4833	107.965	107.697	102.661	109.994		108.549	216.744	117.31	100.96	237.403	217.853
	191	193	175	115	136	155		103.217	97.5466	105.667	108.152	103.549	109.965		107.993	216.278	209.787	100.248	230.509	215.851
	145	192	146	134	138	195		103.377	97.2715	102.641	108.278	104.558	109.768		108.767	214.275	209.907	101.032	232.237	216.802
	151	185	168	131	162	183		103.446	96.4007	100.679	108.12	102.883	110.18		108.967	214.504	221.804	104.472	234.713	218.201
	177	172	202	161	170	161		103.626	94.4681	99.1983	107.775	103.273	111.458		110.895	229.942	216.433	108.253	236.306	217.075
	147	184	228	141	117	170		103.8	92.9389	100.103	107.654	103.37	113.32		111.38	230.744	255.74	112.039	237.801	215.781
	129	219	181	128	132	131		104.194	91.1737	101.907	107.707	103.386	114.686		111.621	229.943	255.666	114.051	240.78	215.066
	176	233	183	123	115	146		104.603	90.3675	104.555	107.757	103.594	115.165		111.673	229.124	255.747	113.364	242.189	215.128
	129	199	83	124	144	135		104.655	90.0772	106.522	107.873	104.531	116.02		111.21	228.296	255.63	114.123	241.75	215.775
	174	207	175	155	144	136		104.1	90.619	107.206	107.583	105.415	115.838		109.388	227.758	92.3583	114.624	232.1	216.473
	86	238	209	129	120	142		103.548	91.2972	106.894	108.159	105.53	115.546		106.95	228.094	231.363	113.134	231.425	217.151
	184	200	146	157	163	148		103.299	92.1713	106.611	108.301	104.581	115.187		106.735	227.336	225.041	111.293	230.823	218.987
	168	172	129	133	200	120		102.725	93.5904	107.169	108.367	103.475	114.719		110.268	226.289	223.045	109.941	229.8	221.208
	186	176	155	109	98	133		102.552	95.0666	107.013	108.332	102.495	113.701		112.376	226.411	214.535	109.554	228.165	220.699
	104	139	164	141	162	120		101.789	97.4858	107.086	108.371	102.055	112.159		114.204	227.137	214.108	109.775	226.877	220.061
	180	165	112	129	154	161		100.964	98.8183	107.246	108.22	102.402	110.766		114.509	228.551	213.08	110.788	229.905	219.838
	197	177	132	146	156	131		99.9391	100.18	107.713	107.793	103.054	110.677		113.043	229.092	203.907	111.73	232.613	217.801
	108	159	135	155	139	121		99.3481	100.971	108.487	107.237	103.794	110.596		112.259	230.233	206.207	111.351	236.809	215.486
	181	176	194	143	129	142		100.027	101.103	109.158	106.807	104.059	110.705		110.302	231.046	137.56	111.407	236.421	214.295
	117	172	166	140	125	127		100.767	101.097	109.699	106.872	103.847	111.077		108.262	232.394	138.125	110.314	237.526	214.59
	144	174	193	148	139	143		101.164	100.543	109.368	106.858	103.302	111.712		106.986	232.928	134.298	109.995	234.562	214.465
	161	169	179	184	143	130		101.886	99.9921	108.879	107.294	102.738	112.364		105.396	237.78	129.756	108.68	231.261	213.684
	137	155	165	143	138	118		102.545	99.2804	108.034	107.601	102.381	113.222		104.567	236.565	125.948	107.547	231.593	211.811
	181	208	147	141	117	139		103.417	97.7007	107.017	107.653	101.863	113.82		90.0301	235.016	201.141	107.753	231.275	212.704
	143	156	232	127	157	115		103.437	96.2156	106.376	107.794	102.02	115.003		269.97	90.7785	200.813	106.531	233.969	209.095
	164	165	140	140	128	142		103.296	95.02	105.884	107.746	102.68	115.254		91.2093	247.185	199.991	102.331	235.079	208.147
	193	186	148	155	154	150		102.664	93.1944	106.171	108.038	103.621	115.104		96.367	139.573	199.685	98.5941	239.079	206.986
	174	194	160	137	141	158		101.926	91.5288	106.45	107.691	104.595	114.395		98.5425	224.3	201.787	94.9024	240.496	206.695
	148	215	180	142	127	156		101.433	91.4285	106.66	107.515	103.378	113.362		98.4976	218.276	112.281	95.0804	231.229	207.576
	175	224	193	140	135	133		101.112	92.3906	106.312	107.694	103.995	112.577		96.8513	215.636	220.1	94.838	231.181	207.013
	165	211	168	130	134	143		101.097	94.239	106.342	107.62	104.208	112.201		94.6893	219.474	218.041	94.9751	230.818	208.286
	193	173	203	137	120	129		100.591	96.0895	107.204	107.379	103.99	111.931		102.269	226.743	217.65	95.6033	230.021	206.341
	159	150	175	131	135	139		99.3575	97.8009	108.87	107.097	103.82	111.794		120.516	228.503	216.044	97.0961	227.217	207.517
	201	181	144	130	76	187		97.7249	98.0797	110.095	106.721	104.445	111.806		121.96	230.293	256.225	97.6889	226.069	208.758
	217	174	165	180	134	128		96.3041	97.9189	110.154	106.373	105.214	112.11		120.61	231.032	255.964	99.0226	227.288	208.318
	216	185	159	130	137	136		95.2331	97.9818	109.727	105.624	105.312	112.433		116.961	232.133	256.157	110.337	231.518	207.452
	162	229	198	153	135	141		94.5981	98.0964	107.838	104.709	104.621	112.678		169.805	232.714	228.244	110.179	238.349	207.87
	160	227	212	144	148	122		94.5216	97.566	106.509	104.239	103.544	112.709		168.956	233.637	225.04	109.815	238.866	209.164
	192	156	215	139	169	118		94.6838	99.0574	105.263	104.23	102.868	112.312		172.902	230.987	222.118	110.697	235.669	208.478
	189	138	191	126	115	123		95.8348	100.426	105.358	104.525	102.646	112.049		172.937	225.64	220.768	112.131	232.255	207.682
	163	128	183	143	122	123		97.3492	102.452	107.029	105.028	103.217	112.219		117.961	218.114	212.487	112.423	230.989	206.074
	188	165	195	128	111	125		99.6583	104.276	109.048	105.228	103.645	113.107		114.98	213.699	211.792	111.761	231.248	204.616
	186	160	182	116	127	145		101.575	105.724	110.307	105.549	103.968	114.127		107.249	213.053	209.754	110.714	231.706	203.912
	194	172	169	137	142	98		102.468	95.115	110.731	105.632	104.039	114.743		105.141	214.517	203.409	111.118	232.614	204.205
	113	143	184	137	149	123		102.656	95.5303	109.973	105.724	103.638	114.746		105.656	215.932	206.516	110.948	233.26	204.927
	175	150	166	181	164	115		102.378	95.5798	109.062	105.952	103.088	114.274		106.184	217.573	207.44	109.727	228.622	205.098
	175	150	198	147	165	146		102.043	95.3191	108.264	105.531	102.76	113.447		106.834	216.768	207.721	108.513	228.742	205.432
	174	155	167	149	153	183		101.768	95.0705	108.732	105.733	102.68	112.623		106.908	216.749	133.902	104.882	229.639	206.591
	165	208	195	147	139	147		100.547	94.2187	110.227	105.892	102.148	111.857		107.111	227.709	130.259	104.858	230.322	208.495
	192	126	175	145	165	146		98.787	93.3406	111.486	105.756	102.44	110.929		106.964	229.118	126.016	104.993	230.642	210.031
	195	189	101	141	154	155		97.236	92.6879	110.577	105.442	103.126	110.011		106.612	229.357	122.489	109.228	230.376	213.784
	229	199	183	117	167	178		96.3559	92.2709	110.667	105.104	104.036	109.67		105.956	228.332	212.928	201.55	230.915	213.409
	205	207	180	136	96	190		96.5948	91.8142	110.168	104.557	104.945	109.559		106.497	227.82	212.246	107.914	228.457	212.604
	170	150	152	159	136	121		97.3953	91.4163	109.34	104.001	103.738	109.822		108.532	227.069	209.322	108.208	227.057	213.119
	166	211	172	187	126	145		98.087	91.2915	108.186	103.385	104.525	110.996		112.161	227.144	201.856	109.026	228.769	215.036
	175	225	224	202	142	153		97.5903	91.8553	106.413	103.365	104.508	111.862		115.602	227.655	201.587	107.896	231.392	222.109
	134	163	174	125	121	161		97.8549	92.7823	104.165	103.858	104.14	113.715		114.271	227.361	215.053	197.292	242.003	217.419
	194	158	172	135	128	125		98.5122	93.8518	102.531	104.747	104.338	113.994		117.174	227.065	242.928	112.138	240.079	216.812
	175	166	191	158	139	118		99.2786	94.8024	101.732	105.485	104.539	114.48		119.643	227.209	219.191	111.465	240.138	216.693
	204	181	141	125	137	138		100.051	95.7206	101.896	105.89	104.943	113.231		122.874	227.894	218.722	117.145	236.293	216.526
	183	178	154	135	130	96		100.651	96.1522	102.655	106.908	104.99	113.838		122.185	228.65	229.899	121.039	234.137	217.019
	191	177	139	140	122	153		101.854	96.2372	103.982	107.189	104.254	114.381		120.137	228.926	254.36	128.368	229.819	217.62
	185	171	168	144	130	145		102.789	97.0132	105.11	107.391	103.516	113.937		118.78	228.276	255.233	130.078	229.93	217.67
	178	191	156	150	131	145		104.06	97.1417	105.312	107.156	103.198	112.859		116.154	230.18	91.3899	129.809	230.047	217.887
	193	143	224	137	157	130		105.315	97.2358	104.752	106.924	103.273	111.872		114.405	230.878	91.9347	114.725	230.293	217.55
	192	184	172	118	151	141		106.642	96.9894	104.467	107.126	103.598	111.331		114.435	231.335	226.497	109.974	230.258	216.454
	185	149	176	149	129	158		107.071	96.7131	105.563	107.432	103.968	111.038		115.455	234.631	220.918	106.599	226.321	215.218
	158	189	145	139	140	164		106.416	95.79	105.945	107.65	104.258	111.665		115.457	233.935	216.723	102.848	226.333	215.719
	167	170	218	127	128	129		105.591	94.3208	106.577	107.896	104.216	111.706		115.487	235.718	213.788	102.551	227.381	215.919
	172	176	167	139	152	123		104.817	92.8499	106.981	108.067	103.814	111.951		106.17	90.074	212.968	102.095	228.937	216.535
	163	212	164	104	163	111		104.377	91.5145	107.566	108.294	103.431	112.492		105.195	139.958	207.082	197.147	229.743	217.029
	173	212	187	55	164	107		104.681	91.1658	108.452	108.114	103.161	112.597		107.996	124.338	201.022	198.903	230.204	217.144
	175	184	171	205	128	126		104.159	91.2413	108.981	107.772	103.196	112.475		105.557	228.994	201.792	200.56	230.653	217.544
	166	176	128	145	159	129		103.013	91.9768	109.218	107.287	102.984	111.938		102.007	220.614	206.504	187.545	229.371	218.565
	171	167	214	156	137	81		101.876	92.5114	109.354	107.292	103.308	111.659		110.771	224.134	207.921	180.089	228.263	217.596
	171	204	221	137	140	136		101.163	93.1299	108.598	107.377	103.845	111.525		115.216	222.074	209.017	180.345	228.865	217.987
	176	195	87	146	148	149		100.642	94.0037	107.636	107.137	104.672	111.371		121.159	216.468	209.586	184.565	230.372	219.04
	177	160	181	140	135	123		99.8221	95.2577	106.507	107.539	105.381	111.242		117.959	221.515	128.723	189.27	239.77	218.378
	176	168	207	83	117	147		99.1056	97.6169	105.583	108.083	104.048	110.932		114.82	227.854	124.432	195.059	240.092	218.039
	164	181	181	175	124	116		98.978	98.635	105.281	108.472	104.633	110.821		107.246	229.393	115.8	198.158	239.45	217.209
	169	108	165	92	137	134		98.1553	99.7967	105.627	108.869	104.442	110.993		105.231	230	108.218	200.449	237.312	215.555
	100	189	181	137	125	137		97.705	100.36	105.969	109.001	104.078	111.61		105.897	230.519	210.122	198.955	229.511	215.111
	94	182	198	141	106	150		97.979	100.619	105.721	108.925	104.753	112.005		104.678	231.109	210.374	183.989	229.077	218.32
	167	171	75	152	119	147		98.5193	100.645	105.706	108.676	104.697	112.536		104.48	231.772	207.691	182.487	228.925	220.44
	191	160	131	107	137	166		99.2319	100.203	106.278	108.069	104.682	112.229		101.951	232.028	207.6	170.606	228.653	221.83
	151	164	107	147	137	153		100.547	99.5633	107.386	107.189	104.511	111.645		110.901	230.097	214.794	261.861	228.827	222.214
	186	198	159	124	133	140		100.455	98.5425	109.228	106.714	104.14	111.18		109.965	220.673	213.818	264.024	228.366	219.379
	175	208	168	134	142	115		100.45	97.3408	110.478	106.971	103.573	110.884		108.552	219.912	222.018	263.726	227.904	218.037
	169	190	174	141	150	135		100.807	95.8426	110.656	107.297	103.535	110.847		108.673	223.384	220.09	266.2	225.036	216.304
	180	172	181	131	139	119		101.373	94.5021	110.263	107.348	103.801	110.475		109.786	223.917	214.535	267.834	225.766	214.71
	165	191	186	129	134	146		102.037	92.1826	108.494	107.215	103.705	110.078		111.03	224.142	228.553	263.569	227.157	214.995
	169	193	174	164	113	150		102.61	90.0305	107.308	107.156	104.077	109.677		111.423	224.638	223.096	262.457	228.518	214.322
	80	201	222	132	166	126		102.992	90.0118	106.239	106.838	104.388	109.58		111.81	224.537	250.532	262.454	230.108	211.005
	191	170	124	136	149	148		102.622	91.0584	106.297	106.705	104.345	109.295		111.888	215.275	252.898	264.212	230.91	211.382
	238	196	143	129	140	149		102.278	93.9043	107.697	106.547	104.105	108.836		111.446	214.935	90.5045	265.146	230.637	214.755
	226	213	174	116	144	163		101.841	96.078	109.224	106.642	103.863	108.495		110.001	216.507	91.0294	265.848	229.948	214.203
	154	190	160	147	142	126		101.872	98.2859	110.217	106.061	103.671	108.618		107.46	219.425	92.1324	266.609	229.323	205.934
	181	179	171	122	151	149		102.407	98.9435	110.584	104.838	103.595	109.089		109.922	219.548	231.391	267.494	229.708	205.949
	177	180	184	184	155	108		103.277	99.1129	110.448	103.365	103.621	109.649		112.028	218.853	225.937	90.8314	230.708	206.458
	184	164	205	212	125	155		103.807	99.5729	109.901	102.346	103.882	110.202		112.645	217.762	219.447	92.9282	237.904	207.374
	163	234	193	169	137	160		103.915	99.4239	109.435	103.301	104.26	110.183		113.381	224.528	217.184	96.1731	237.972	207.813
	147	199	174	145	153	132		104.795	99.0134	109.93	104.492	105	110.297		112.412	226.732	215.275	130.69	236.923	208.658
	169	120	174	125	146	175		104.753	100.16	111.091	106.105	105.4	110.677		110.859	228.046	209.703	130.317	236.578	208.93
	182	177	179	151	144	142		104.761	101.473	112.206	107.556	103.568	111.628		109.728	228.7	210.748	128.302	230.402	208.051
	118	155	153	143	138	133		104.993	103.101	112.26	107.909	103.867	112.919		107.831	228.062	126.591	129.334	229.553	207.683
	207	172	158	165	128	148		105.221	104.668	108.358	107.587	103.98	113.644		106.458	227.082	120.81	130.78	228.865	208.066
	159	103	184	124	185	144		105.353	94.6981	109.208	107.081	103.869	113.596		90.7882	226.427	107.063	104.007	228.686	208.525
	183	158	175	118	166	142		105.014	94.8743	109.393	106.793	104.594	114.443		93.5862	226.845	105.082	107.736	228.415	208.791
	175	157	209	128	135	141		104.29	95.2316	109.41	107.462	104.584	114.535		94.102	227.624	210.976	110.707	228.22	207.919
	172	186	174	209	131	182		103.553	95.2199	109.18	108.185	104.461	114.639		94.171	227.921	208.993	111.171	227.317	206.633
	144	151	171	147	156	138		103.005	94.8921	108.736	108.903	103.948	114.503		95.579	227.675	222.413	110.069	226.587	207.173
	168	154	225	165	116	136		102.443	94.4048	107.625	109.796	103.522	114.109		93.8989	227.999	209.546	107.7	223.543	208.876
	163	144	231	152	124	124		101.647	94.1844	105.92	110.669	103.172	113.166		98.196	227.755	215.121	106.817	224.412	206.71
	172	166	153	146	136	132		101.961	93.4225	104.5	111.662	102.978	111.506		107.554	228.073	221.808	105.619	227.304	206.878
	175	190	131	145	126	165		101.834	92.7181	103.299	112.403	103.061	110.384		119.505	226.713	221.536	105.056	228.74	205.932
	139	160	171	140	146	149		101.461	92.33	102.894	112.612	103.871	110.188		119.354	226.918	220.264	103.776	230.721	205.517
	178	169	120	126	125	169		101.074	92.2373	102.905	113.026	103.774	110.195		121.694	226.095	221.209	103.366	231.734	204.993
	175	178	141	175	135	146		100.44	91.8419	103.313	112.766	103.584	110.351		162.447	226.865	220.532	102.86	231.49	205.518
	135	205	169	165	133	171		100.066	91.5015	103.605	111.947	103.773	110.623		149.779	230.485	220.068	103.793	231.673	205.543
	177	192	169	137	122	131		100.451	91.0967	103.713	110.715	104.064	111.347		173.174	231.777	219.738	106.831	231.771	205.454
	155	196	207	124	169	149		100.942	91.5138	103.482	110.129	104.12	112.138		178.271	230.685	248.909	109.536	232.482	204.832
	141	160	211	137	158	143		101.262	92.2721	103.344	109.884	104.069	112.9		188.584	90.4046	269.481	113.556	232.852	206.393
	136	142	217	136	163	142		101.736	93.4244	105.048	109.704	103.682	113.492		186.116	240.947	269.403	114.393	234.525	207.64
	167	181	190	135	134	136		102.204	94.5751	105.62	109.425	103.804	114.595		108.325	236.814	90.579	115.201	233.585	209.05
	123	184	237	165	131	136		102.972	95.7039	106.587	109.577	104.034	114.867		110.665	139.97	91.6941	112.235	233.435	209.64
	165	200	162	126	140	145		102.75	96.3591	107.455	109.105	104.413	114.515		110.652	139.944	232.411	107.775	230.591	210.529
	167	193	150	131	128	138		102.069	96.3859	108.213	108.059	104.906	113.763		109.049	138.406	211.93	108.316	229.887	211.09
	151	191	142	159	148	147		100.897	97.0315	108.891	107.008	105.336	112.739		109.195	125.476	214.764	108.508	229.663	212.847
	184	169	176	183	163	166		100.052	96.9855	109.239	106.491	103.52	112.208		109.175	127.203	216.383	109.043	229.177	212.36
	198	148	144	127	155	158		99.7457	96.6786	109.442	106.625	103.937	111.993		107.983	219.206	217.01	110.639	229.159	212.002
	139	169	175	141	146	157		99.863	96.2562	109.464	107.465	104.112	111.927		107.053	219.776	216.398	111.584	228.45	212.122
	186	180	174	131	129	152		100.099	95.8399	108.624	108.116	104.032	111.706		108.038	226.96	189.805	110.622	227.467	216.767
	162	190	204	129	129	125		100.272	95.319	107.61	108.403	104.372	112.078		107.532	222.244	208.112	109.461	223.882	218.836
	162	159	190	139	82	131		98.9834	94.4308	106.448	107.975	104.384	112.233		107.39	222.279	206.021	109.633	223.692	215.138
	211	222	193	139	141	136		97.4047	93.5344	105.428	107.665	104.038	112.489		107.353	222.082	212.508	108.93	223.718	216.033
	201	207	167	129	124	131		96.0911	93.2006	104.876	107.379	103.692	112.657		106.994	223.306	212.082	107.935	225.174	216.301
	230	198	190	158	130	138		95.5404	93.3337	104.692	107.496	103.267	112.447		106.971	224.625	210.213	106.675	226.191	216.659
	166	210	208	118	137	112		95.5785	93.8613	104.948	107.743	103.049	112.232		106.125	227.471	207.426	106.332	227.979	216.032
	184	164	138	128	123	123		96.2961	94.7886	105.078	108.028	103.105	112.125		104.938	228.697	212.401	103.668	230.091	215.746
	169	171	101	107	165	132		97.005	94.8613	105.329	108.072	103.106	111.991		103.438	229.61	217.313	99.231	232.388	217.282
	136	174	149	133	111	159		97.7723	94.9363	106.059	108.418	103.63	112.811		105.267	229.956	213.887	96.6415	233.824	217.451
	175	219	111	154	144	141		98.9116	95.4783	107.365	108.402	103.67	113.94		110.578	230.694	211.846	94.9043	234.216	218.126
	182	173	160	138	140	122		100.545	96.2339	109.268	108.382	103.564	114.544		116.286	231.649	225.091	95.0315	235.146	218.655
	214	163	160	163	160	130		101.951	98.0835	110.588	108.241	103.865	114.637		115.345	232.206	223.84	94.914	236.414	218.919
	165	199	178	121	119	156		102.923	98.8153	110.922	108.276	104.157	114.134		116.225	231.311	213.274	95.131	232.838	218.846
	158	178	83	136	145	113		103.189	99.3473	110.702	107.822	104.641	113.245		119.409	224.688	214.117	96.3648	231.766	218.364
	163	177	156	147	167	162		102.914	99.5496	109.271	106.629	104.588	112.656		121.837	223.039	212.752	97.6367	232.598	217.466
	176	179	205	147	172	135		102.545	99.7795	108.324	105.331	104.315	111.734		121.49	223.254	211.326	99.4128	231.772	215.822
	181	193	214	201	115	153		101.769	100.017	107.495	104.712	104.105	110.689		120.39	223.448	215.751	101.328	231.648	215.464
	188	179	161	96	133	150		100.58	99.6885	107.668	105.045	104.313	109.633		118.536	223.594	216.661	108.791	231.772	215.544
	175	167	144	148	135	208		98.7024	99.0737	108.738	105.808	104.433	109.186		115.874	224.484	223.973	111.127	231.654	215.838
	194	134	166	180	105	214		97.2393	97.8617	109.728	106.781	104.809	109.212		113.226	224.41	225.983	110.731	229.996	215.934
	182	160	183	144	127	131		96.6083	97.1123	110.307	107.418	105.462	109.653		113.121	222.743	90.2448	110.614	228.481	215.808
	181	202	170	150	66	146		97.1228	96.1008	110.531	107.507	103.447	110.688		114.035	221.342	269.978	112.405	225.463	216.464
	172	103	160	137	133	145		98.2307	94.5203	110.414	107.413	103.808	111.489		116.36	219.539	90.3146	112.917	225.253	217.316
	169	204	179	151	131	158		99.0866	91.5676	110.385	107.518	104.02	113.268		115.648	224.519	90.1374	112.828	225.232	217.068
	170	236	168	171	149	129		99.2628	89.0382	110.252	107.77	103.936	113.748		110.004	224.955	91.3938	110.769	226.056	218.223
	152	234	187	140	150	139		99.0644	88.8169	110.718	107.313	104.005	114.288		103.992	223.063	93.5774	110.128	225.978	218.524
	188	155	163	114	146	195		99.0901	90.0318	111.685	107.102	103.964	114.839		102.756	220.813	209.761	110.533	227.132	220.511
	172	161	142	160	126	132		99.3834	94.2066	112.706	107.197	103.702	115.132		108.349	222.738	210.826	110.653	229.323	222.024
	164	134	161	123	114	150		99.8226	96.6733	113.084	107.296	103.413	112.05		107.644	225.634	212.469	108.995	231.931	222.29
	183	152	207	117	123	163		100.501	99.2857	106.772	107.194	103.229	113.745		106.848	227.018	214.704	107.919	234.568	221.056
	175	149	214	124	139	154		101.678	100.718	107.271	106.947	103.094	114.616		108.748	227.649	215.699	106.795	235.636	219.404
	168	163	188	165	124	160		102.603	101.544	107.524	106.771	103.259	115.27		110.298	227.994	211.435	106.703	237.745	217.473
	164	167	159	160	147	140		102.921	102.142	107.925	106.414	103.257	114.8		117.024	227.179	197.326	103.531	233.427	216.178
	194	151	152	152	181	131		102.932	101.905	108.512	105.659	103.44	113.669		112.671	226.466	196.641	103.174	233.087	214.864
	193	160	154	135	137	137		102.863	101.35	108.907	104.856	103.559	112.388		108.265	226.196	118.442	103.062	233.113	212.983
	190	165	160	165	134	130		102.603	102.195	109.145	104.687	103.687	111.491		105.76	226.834	118.004	114.336	233.77	216.319
	180	196	190	181	152	133		102.481	102.926	108.694	104.971	103.923	111.042		103.753	228.014	108.998	114.174	234.044	216.604
	169	152	218	155	121	149		102.649	104.084	107.378	105.483	104.382	111.544		103.048	228.262	211.29	115.398	232.713	215.18
	194	159	143	133	123	123		103.09	104.905	106.179	105.77	104.863	111.765		101.417	228.956	208.142	115.561	227.548	209.844
	163	162	209	127	135	153		103.696	95.1588	104.068	105.951	104.926	112.135		102.117	228.513	212.147	114.002	227.661	207.485
	135	191	239	138	129	137		104.321	95.1135	103.426	106.46	104.653	112.827		122.558	227.562	209.623	108.941	227.686	207.538
	170	140	173	155	131	130		103.775	95.0925	102.902	106.516	104.24	112.879		116.103	225.689	211.867	107.346	227.103	207.661
	149	194	159	147	135	134		103.001	95.3046	102.768	106.703	104.072	112.519		113.596	223.495	212.278	105.005	226.758	208.177
	112	158	177	153	125	113		102.319	95.3209	102.972	106.545	104.075	111.905		111.06	221.278	212.633	196.544	226.989	208.006
	180	148	162	143	131	142		101.634	94.8807	103.053	106.073	104.306	111.331		110.21	223.296	211.684	199.673	230.027	208.722
	182	181	177	119	122	151		100.817	94.204	102.874	107.837	105.044	111.088		111.093	227.501	206.442	202.84	232.395	209.735
	130	161	228	130	138	185		99.9288	93.7251	103.037	108.059	103.576	111.027		111.503	229.148	212.31	204.474	234.787	209.295
	229	159	210	127	122	131		98.9861	93.2828	105.139	107.603	103.508	110.779		111.913	207.46	215.883	110.413	236.171	209.275
	237	163	162	144	117	158		99.2056	92.6354	105.893	106.854	103.406	110.556		112.057	233.247	217.396	110.859	238.453	209.955
	149	165	217	148	124	117		98.6281	92.1593	106.984	106.163	103.211	110.506		111.613	231.672	217.667	114.634	231.236	210.993
	148	165	165	135	113	129		98.0429	92.0892	107.914	105.702	103.177	110.737		110.937	229.336	214.188	117.187	233.598	209.244
	217	175	141	140	131	135		97.9912	92.031	108.69	105.787	103.169	111.121		110.01	219.65	212.033	120.225	234.601	208.918
	167	167	171	158	160	145		98.269	91.6965	109.369	106.107	103.107	111.46		107.75	225.345	220.292	125.015	235.183	208.94
	137	196	181	131	109	169		98.8778	91.4664	109.633	106.189	103.043	111.712		107.778	226.086	205.852	122.794	234.888	208.922
	179	230	84	133	124	136		99.7494	90.9538	109.598	105.946	103.025	111.552		110.115	226.306	209.514	109.587	236.091	207.723
	166	181	174	112	124	114		100.379	91.2622	109.34	105.793	103.22	111.394		111.157	228.479	210.047	108.265	236.871	205.827
	160	173	158	153	139	129		101.02	92.1622	108.743	104.816	103.4	111.196		111.192	229.182	209.595	104.775	234.879	205.614
	146	194	166	155	125	148		100.562	93.3406	107.64	104.049	103.422	111.369		111.6	230.282	215.727	103.831	229.757	206.628
	160	208	203	140	142	111		99.7897	94.7805	106.709	103.226	103.377	111.466		110.544	231.74	224.098	107.852	228.432	203.78
	175	193	190	151	128	168		99.7272	95.9409	105.421	102.829	103.7	111.292		109.648	232.713	225.924	200.929	227.733	203.749
	155	62	151	154	143	153		99.7782	96.6541	104.555	103.251	103.988	110.858		108.417	232.252	223.624	202.911	227.524	205.995
	154	180	203	202	134	163		100.189	96.9958	104.075	103.98	104.114	110.86		107.835	226.81	96.3234	187.739	228.15	207.616
	182	177	173	220	110	144		101.035	97.4244	104.104	104.663	104.543	110.751		246.954	226.203	91.5653	179.618	228.818	207.755
	186	156	96	173	87	145		101.812	97.1442	104.744	104.936	104.772	110.322		247.305	223.76	94.2018	178.506	229.642	206.524
	140	181	135	150	117	163		102.303	96.5192	105.208	106.37	104.576	109.744		251.173	224.168	208.459	188.975	232.847	205.73
	185	170	117	116	145	172		102.576	95.6096	105.809	106.976	104.246	109.234		255.179	224.207	208.854	186.059	235.557	204.719
	151	186	127	135	131	128		102.871	95.0541	107.248	107.273	103.817	109.197		269.076	224.553	210.322	184.247	231.476	205.052
	205	161	167	139	154	121		102.654	95.0255	109.055	107.18	103.483	109.55		269.499	224.244	211.505	101.164	230.405	205.827
	172	169	193	160	157	162		102.58	94.8777	110.562	106.968	103.369	110.02		90.1754	223.423	214.866	179.938	231.083	207.159
	183	141	172	117	122	179		102.83	94.7321	111.019	106.973	103.399	110.614		92.2139	224.689	202.05	171.565	232.415	208.044
	48	133	189	148	137	118		103.425	95.6164	110.863	107.111	104.049	111.021		120.863	225.973	195.226	170.916	233.697	208.971
	152	100	176	161	128	146		103.985	96.1465	109.885	107.197	103.752	111.461		120.979	227.666	116.317	258.77	234.504	209.513
	209	172	194	148	129	140		104.207	96.9574	109.205	107.341	103.342	111.975		122.159	228.439	117.741	262.2	235.576	210.266
	182	175	174	150	144	115		104.194	97.6238	108.648	107.54	102.751	112.503		92.5922	226.848	119.334	263.193	236.083	211.584
	204	183	216	132	126	104		105.596	97.4915	108.796	107.846	102.33	113.034		268.38	223.204	119.709	264.862	236.445	211.93
	168	180	205	104	131	117		105.676	96.9426	109.474	107.968	102.256	112.875		146.953	224.044	119.375	260.95	237.441	211.433
	168	212	202	120	121	125		105.766	97.106	110.144	107.686	102.56	112.527		147.754	225.711	106.756	260.873	237.859	210.778
	152	210	182	128	137	127		105.944	97.4936	110.481	107.449	102.611	113.164		148.65	227.465	103.836	262.442	236.282	209.921
	186	175	155	149	121	129		106.145	98.8369	110.527	107.369	102.745	113.233		181.343	227.773	100.061	265.614	234.232	212.889
	164	202	181	122	144	112		106.065	99.167	110.521	107.405	103.147	113.187		187.017	228.112	210.897	267.355	231.349	214.817
	184	173	150	140	136	151		105.366	99.2433	110.49	107.125	103.672	113.088		185.458	227.668	209.871	269.369	230.497	215.734
	161	168	192	131	122	133		104.586	99.1288	110.488	107.778	103.962	112.699		184.396	226.998	209.958	91.2973	229.759	215.464
	174	167	159	152	141	144		103.721	99.199	111.074	108.316	104.017	111.898		184.935	226.434	210.993	95.878	228.865	215.797
	176	177	155	121	136	149		102.932	99.3438	111.954	108.713	104.016	110.724		109.162	226.171	211.752	98.4601	228.37	215.41
	181	107	186	135	147	139		101.466	99.0233	112.869	109.035	104.308	109.872		108.292	226.81	207.596	134.025	227.984	215.028
	168	143	145	145	117	141		101.392	98.5154	113.421	109.273	104.633	109.917		107.926	228.311	207.86	132.311	227.938	216.324
	160	117	179	140	144	137		101.564	97.7122	104.252	109.195	104.669	110.068		108.164	229.298	208.743	96.8591	228.667	216.963
	155	118	239	161	127	137		101.736	97.3307	104.279	108.891	104.789	110.615		109.473	228.732	214.859	102.01	229.733	217.812
	186	189	189	153	132	117		101.533	96.891	104.223	108.14	104.792	111.145		109.321	227.482	213.369	106.064	232.205	219.111
	186	186	154	160	138	154		101.191	95.1896	104.485	107.369	104.401	111.862		108.445	225.738	223.512	111.608	237.616	219.663
	175	203	187	127	131	138		101.021	92.1723	105.594	106.675	103.814	112.233		109.375	222.694	219.109	113.263	232.253	220.058
	159	237	188	123	144	158		100.442	89.5322	106.701	107.038	103.177	112.883		109.379	220.738	219.78	112.953	230.885	219.76
	164	230	152	131	126	132		100.021	89.5661	107.662	107.562	102.894	113.442		109.418	206.457	202.612	109.45	231.056	219.156
	167	220	169	132	115	143		100.047	90.7542	108.693	107.608	102.643	113.856		108.045	227.353	200.888	108.4	232.124	217.437
	120	110	158	125	137	148		100.327	95.4887	108.986	107.36	102.836	113.833		107.314	231.929	206.583	107.543	233.269	216.179
	147	197	178	155	121	123		100.533	98.1271	108.464	107.323	103.35	113.519		106.39	229.52	207.239	106.976	234.525	215.455
	161	206	159	150	150	144		100.921	101.348	107.655	107.037	103.82	112.702		104.951	224.516	206.833	105.994	236.024	215.452
	162	114	202	127	150	150		101.62	103.329	105.446	107.027	103.204	111.848		103.912	230.822	222.429	105.523	236.754	214.842
	151	136	226	142	124	146		101.906	104.585	104.418	107.015	102.443	111.447		101.964	228.174	223.067	105.459	236.854	215.524
	169	119	156	144	172	171		101.527	105.179	103.128	107.134	101.905	111.496		103.861	227.561	222.504	106.298	237.539	217.064
	188	174	146	119	140	161		100.662	104.647	102.862	106.754	101.633	111.635		106.127	228.132	205.86	108.424	237.764	217.936
	183	159	188	138	145	102		99.4594	103.807	102.947	105.551	101.966	111.626		111.913	229.045	202.406	169.73	236.621	217.763
	199	164	158	153	116	158		98.5821	103.854	103.247	104.341	102.443	111.919		114.518	229.755	196.664	115.578	234.935	218.689
	219	158	142	138	175	130		98.5765	104.088	103.519	103.644	102.689	112.158		118.344	232.347	196.326	115.291	232.193	221.32
	215	165	174	91	188	134		98.9649	104.38	103.731	104.134	103.263	112.394		120.761	233.506	194.626	108.832	230.916	224.906
	162	141	148	142	119	128		99.425	104.762	105.61	105.293	103.961	112.48		122.468	233.05	116.783	106.033	230.136	221.512
	166	104	149	134	124	122		100.252	96.4559	106.919	106.749	104.562	112.505		119.213	229.27	116.997	106.481	229.688	222.114
	152	140	153	137	137	136		99.1826	95.6327	108.27	107.705	104.719	112.358		116.302	227.796	118.657	107.441	229.159	221.979
	194	147	180	118	130	116		97.683	95.6993	109.031	107.817	104.46	112.404		113.267	226.299	120.304	109.284	228.419	220.843
	206	193	173	146	152	106		96.6347	95.6219	109.371	107.42	104.759	112.201		116.702	226.202	110.647	110.711	227.831	219.19
	183	169	157	125	152	151		96.1319	95.6663	109.792	106.973	105.031	112.733		115.985	225.878	95.9255	111.202	227.615	217.448
	175	187	163	121	123	143		96.6957	95.6566	110.082	106.936	104.928	113.605		114.004	225.235	266.678	109.9	226.844	214.959
	189	176	165	129	143	111		97.6013	95.333	110.062	107.661	105.018	114.091		109.818	225.235	210.115	108.585	227.711	211.171
	172	167	163	79	134	122		98.4768	94.4621	109.055	108.392	104.858	114.007		100.376	225.334	209.025	108.786	234.128	223.139
	156	165	139	142	151	96		99.2979	93.4443	108.305	108.862	104.185	113.808		100.438	224.677	208.084	108.253	238.869	211.868
	131	162	183	156	122	127		100.172	93.0894	107.355	109.315	103.517	113.341		99.2152	224.487	207.986	107.767	233.29	214.18
	160	184	215	146	150	113		101.29	92.5837	106.042	109.791	102.59	112.773		96.8873	226.501	206.052	107.164	231.825	215.783
	165	145	152	139	155	74		102.423	92.0513	105.085	110.472	102.507	111.849		109.645	227.208	200.651	105.616	231.176	215.549
	169	189	167	159	108	170		103.346	91.7781	104.367	111.071	102.562	110.736		108.83	228.185	199.467	102.965	231.716	214.132
	147	161	216	144	116	155		103.691	91.7097	103.587	111.384	102.963	109.697		108.49	228.297	215.99	96.6792	232.283	210.946
	169	184	128	157	152	178		103.353	91.539	103.433	111.773	103.534	108.922		110.271	226.733	219.127	95.8281	234.019	208.255
	150	171	117	169	142	144		102.98	91.0859	103.788	111.669	103.694	108.97		105.921	227.42	220.553	95.3195	235.993	208.475
	165	166	131	177	137	132		102.069	90.5751	104.829	110.817	103.104	109.637		105.402	228.612	204.775	95.5966	236.798	208.185
	162	178	162	122	132	151		100.96	90.4606	106.237	109.639	102.37	110.507		102.243	229.023	205.185	95.5766	236.996	208.869
	186	168	174	128	131	128		99.383	91.1937	107.9	109.058	101.886	111.21		102.81	229.049	206.01	96.012	237.415	211.053
	219	201	177	144	158	133		98.2192	92.2324	109.184	108.984	101.485	112.79		101.448	228.655	207.172	97.144	236.987	211.077
	200	201	182	135	128	135		97.7239	93.6148	110.164	109.054	101.754	113.294		100.451	228.156	208.15	99.7563	235.75	210.663
	187	200	169	133	140	117		98.1908	94.8578	110.592	108.937	101.918	113.9		123.909	226.912	208.823	101.964	234.156	210.954
	175	174	162	159	97	156		99.1683	96.2479	110.604	109.39	102.393	114.505		119.396	226.104	219.861	103.605	232.334	208.616
	173	200	140	126	86	150		100.164	96.9624	109.981	108.778	102.83	115.05		116.424	226.033	239.722	106.764	231.226	208.319
	172	174	190	144	118	106		100.405	97.4168	109.445	107.686	103.618	114.913		111.641	226.567	255.555	109.176	230.355	208.345
	173	172	136	178	125	128		100.197	97.6162	109.041	106.606	104.288	111.519		111.64	227.879	222.375	111.69	229.959	208.291
	171	175	185	202	135	141		99.7855	97.3106	109.101	105.911	104.538	113.257		112.36	229.812	201.691	111.784	229.376	207.214
	176	171	162	182	133	169		99.632	96.4297	109.565	106.481	104.653	115.098		112.098	229.05	199.108	111.516	228.759	205.096
	169	176	154	123	123	105		99.851	95.2599	109.849	107.624	104.894	115.84		112.26	228.364	197.151	113.956	228.584	202.562
	171	203	178	126	133	126		100.607	94.6431	109.999	108.377	105.017	116.337		112.744	226.562	196.286	114.023	227.726	202.439
	178	165	178	128	130	144		101.777	94.8357	110.045	108.328	104.943	115.663		111.008	223.27	195.146	111.025	226.887	201.37
	167	185	196	164	130	126		102.64	95.2916	110.215	108.181	104.837	114.234		110.844	221.789	122.053	109.707	227.164	202.01
	165	175	173	138	142	137		102.5	95.7763	109.937	107.597	104.671	113.054		110.322	221.37	118.864	109.272	227.215	205.725
	195	187	167	149	132	149		101.988	97.5191	109.683	107.157	104.06	112.038		108.565	222.925	117.86	109.509	227.337	208.566
	180	200	175	145	128	118		101.314	98.1625	110.019	107.119	103.312	111.562		108.982	223.816	117.995	109.389	234.538	206.62
	193	165	120	137	149	104		100.728	99.0231	111.071	107.643	102.401	111.578		110.516	215.453	120.297	108.009	232.972	205.462
	172	180	135	141	203	133		100.555	99.5192	112.454	108.231	102.543	111.832		110.76	202.501	114.479	106.227	232.024	205.48
	170	159	159	122	148	138		101.197	99.2235	113.502	108.528	102.912	112.267		109.697	206.323	103	105.481	231.283	205.494
	147	178	194	143	118	109		102.165	98.4116	113.894	108.618	103.451	112.72		109.72	226.805	100.084	104.662	231.244	206.144
	143	161	152	153	133	101		102.876	98.1153	103.513	108.571	103.975	112.84		109.22	227.195	90.3612	101.598	234.211	206.852
	166	160	230	129	161	143		103.295	98.3231	102.762	108.452	103.342	112.272		107.939	232.031	268.05	100.799	236.243	207.453
	150	162	189	126	145	135		103.231	99.8371	102.321	108.388	102.955	111.688		107.214	211.66	209.911	101.503	237.347	208.874
	146	167	123	133	118	142		103.006	99.7969	102.512	108.154	102.328	111.089		106.56	214.261	207.895	116.296	237.516	209.539
	158	171	154	143	118	143		102.65	99.4738	103.451	107.225	101.793	111.216		247.37	217.177	207.171	116.152	237.706	209.684
	166	184	177	153	121	129		102.11	98.8735	104.889	105.179	101.31	110.885		248.129	232.46	175.959	113.458	237.27	210.111
	166	145	133	176	121	115		101.068	98.6787	106.326	103.496	101.465	110.709		251.186	227.177	197.852	116.127	235.555	210.306
	199	153	172	231	137	155		99.8729	98.6572	107.665	102.881	101.569	110.546		254.785	228.136	221.063	117.025	233.994	210.226
	229	168	203	186	128	129		99.0322	98.5404	108.672	103.602	101.649	110.678		258.885	229.711	207.087	116.437	232.794	209.307
	211	147	164	162	122	122		99.1144	98.0689	108.911	104.934	102.147	110.87		268.35	232.373	206.402	108.921	231.709	211.68
	159	176	153	108	142	116		98.6113	97.7708	108.614	106.353	102.888	111.038		268.956	234.367	205.225	107.335	230.036	211.565
	170	176	153	135	198	145		98.1079	97.821	106.486	107.037	103.504	110.992		269.625	234.594	205.229	106.063	229.688	210.184
	203	177	151	132	113	116		97.8218	97.6372	105.446	106.949	103.843	111.476		167.632	232.482	206.268	194.204	229.707	211.375
	232	161	148	157	128	119		98.2417	96.565	104.28	106.949	104.649	111.438		91.6086	231.441	207.207	199.828	229.322	213.029
	157	193	162	144	129	113		98.9511	94.1268	103.861	107.038	104.805	111.507		167.734	229.159	206.914	201.836	228.547	213.469
	202	241	175	148	151	139		99.9662	91.8013	104.122	107.479	104.788	111.515		149.609	228.935	229.251	202.879	227.986	213.084
	185	214	157	167	147	125		100.627	91.7522	104.456	107.164	104.482	111.865		147.446	228.492	231.633	109.624	227.251	210.517
	178	198	149	99	112	132		101.005	92.9749	104.93	106.977	104.315	111.837		147.297	226.049	232.26	110.615	226.339	211.624
	85	161	150	84	137	129		100.7	97.5788	105.349	107.155	104.236	111.54		151.756	224.789	224.915	110.224	226.001	213.4
	169	167	156	123	123	131		100.05	100.192	106.516	107.085	103.678	111.046		183.587	224.889	223.897	110.171	225.135	213.975
	160	163	151	122	133	129		99.4363	103.525	107.658	106.851	103.1	111.642		184.045	224.934	223.274	108.447	236.63	215.231
	177	165	133	115	147	118		98.759	105.851	108.678	106.721	102.583	111.539		184.492	225.201	236.605	107.684	234.418	217.07
	189	192	178	133	135	117		98.4233	107.196	109.443	106.49	102.898	111.211		105.728	226.134	199.743	102.954	232.759	218.283
	175	191	194	160	175	136		98.2885	107.613	109.78	106.497	103.411	110.666		109.979	225.875	194.145	100.47	231.574	219.132
	203	111	109	124	127	127		98.5383	106.8	110.055	105.832	104.027	110.319		109.078	226.957	125.127	106.984	231.623	219.513
	175	172	168	181	141	140		98.8959	105.471	110.162	105.303	104.467	110.139		109.831	227.257	121.886	111.211	234.622	219.493
	179	159	162	146	175	116		98.8932	104.549	110.091	105.238	101.663	110.365		110.346	226.126	119.684	109.746	236.662	219.758
	218	141	190	139	153	123		98.5911	104.204	109.164	105.714	102.207	110.521		110.88	229.32	118.644	109.266	237.743	218.364
	152	100	189	147	137	133		98.7849	104.088	108.417	106.164	102.198	110.984		105.489	230.757	108.566	109.648	237.619	216.832
	168	188	202	153	122	142		99.4855	98.3104	107.193	106.393	101.824	111.751		203.162	230.437	104.619	110.187	237.47	215.973
	183	168	132	119	131	138		99.9844	97.1547	106.132	106.357	101.558	112.557		101.156	229.195	103.464	188.718	237.073	215.534
	172	177	71	109	114	125		100.01	96.3132	105.107	107.083	100.852	112.711		104.407	228.926	102.504	111.746	235.72	215.823
	165	138	198	140	123	132		99.569	96.465	104.418	107.251	101.083	112.906		109.73	228.822	91.9723	184.664	234.096	215.821
	147	151	158	135	121	133		98.6923	96.2728	104.02	107.276	101.294	112.719		247.02	227.526	90.1824	181.755	232.63	218.182
	180	178	118	136	128	116		98.6282	96.1073	103.926	107.008	101.448	112.02		247.539	226.236	208.605	181.003	231.173	219.607
	159	158	107	178	116	149		98.9003	95.8456	104.373	106.207	101.778	111.423		119.491	226.354	206.939	180.834	229.904	219.02
	175	94	138	162	192	135		99.6992	95.5272	105.265	105.591	102.439	111.933		120.85	226.624	175.533	174.316	228.456	220.093
	177	165	176	106	201	136		100.771	95.0677	106.56	105.572	103.014	112.056		103.698	227.777	201.239	173.836	228.624	225.063
	151	149	171	125	152	126		101.799	93.9108	107.987	101.337	103.537	111.925		115.097	228.829	201.689	173.341	228.889	228.979
	174	189	182	159	128	128		102.579	92.7755	109.235	103.869	103.864	111.617		112.086	229.086	203.748	259.99	229.226	231.438
	127	130	194	138	153	136		102.885	92.6674	109.859	106.065	103.616	111.01		110.744	228.782	205.611	264.432	228.605	223.22
	146	151	105	161	135	173		103.419	92.3678	110.12	107.931	103.483	110.39		110.777	222.388	206.049	264.151	227.615	221.97
	184	154	141	140	132	140		103.507	92.1561	109.991	108.591	104.163	109.544		111.6	221.96	204.92	263.679	226.924	219.782
	174	237	163	142	133	156		103.855	91.9932	109.813	108.773	104.623	109.082		97.6696	222.559	204.162	262.285	226.123	217.628
	163	210	147	143	116	174		104.321	91.6099	109.547	107.887	104.621	109.336		96.6357	224.713	206.439	262.572	224.676	223.499
	164	148	161	126	143	149		104.635	90.6436	109.269	107.173	103.966	109.995		95.527	213.597	205.671	263.368	238.105	211.336
	188	147	177	133	127	144		104.721	89.5089	109.358	106.426	103.37	110.838		94.8123	210.312	205.479	267.835	235.146	214.333
	164	168	178	134	190	138		104.575	88.8571	109.761	106.304	102.917	111.588		109.752	213.823	232.776	90.0291	232.66	214.82
	166	187	168	154	74	154		104.499	89.1935	110.015	106.513	103.604	112.235		108.485	218.943	231.096	92.633	231.62	214.523
	161	168	174	142	116	156		105.141	90.5853	109.915	106.596	104.428	112.61		110.536	225.149	230.9	95.9544	231.648	209.531
	168	174	192	123	123	122		106.212	92.4576	110.02	106.354	104.87	112.989		189.956	226.413	228.323	98.3612	234.698	205.076
	153	171	165	119	134	108		107.55	94.0937	110.036	105.973	104.709	113.22		189.564	221.529	230.211	100.996	236.766	205.631
	154	178	178	128	118	131		108.662	95.2438	109.601	105.207	100.697	113.231		100.296	228.332	232.389	135.902	237.622	207.425
	137	176	157	154	133	120		109.056	96.2317	108.83	104.7	101.243	113.007		99.5611	231.47	230.408	134.096	237.447	209.062
	188	153	148	134	135	137		107.87	97.0635	108.505	104.138	101.456	112.513		98.5154	213.081	228.19	97.5178	237	209.406
	162	176	125	190	149	124		105.967	97.4339	109.203	103.703	101.476	111.762		99.6574	231.483	128.633	97.4994	236.431	210.138
	155	162	170	175	189	165		104.031	97.565	110.475	103.344	101.33	111.266		101.537	233.02	126.977	101.477	235.324	210.757
	172	182	195	216	123	155		103.941	97.5141	111.765	103.315	100.951	111.046		104.233	226.596	124.839	106.732	234.066	212.071
	178	176	151	210	110	133		102.027	96.809	112.369	103.928	101.316	111.195		119.959	227.869	122.357	112.167	232.417	211.517
	155	191	167	185	127	132		101.712	95.6099	104.512	104.675	101.522	111.255		121.321	229.197	105.237	114.221	230.857	209.862
	117	232	171	154	145	114		101.587	94.8667	102.981	106.324	101.306	111.827		122.092	232.526	105.254	113.818	228.504	208.851
	174	222	219	85	129	111		101.621	95.0504	101.425	106.613	101.525	111.961		119.748	234.497	103.713	111.026	227.559	206.507
	191	161	212	150	162	153		101.493	95.9651	100.224	107.254	101.848	112.146		116.049	234.865	258.48	109.488	228.354	206.874
	211	187	200	153	168	127		101.205	96.6241	100.658	107.641	102.372	112.056		112.563	234.722	256.891	108.757	229.54	204.686
	209	151	221	133	94	114		100.948	98.2796	101.478	107.618	102.871	112.251		112.818	233.771	211.889	107.977	230.001	201.922
	167	103	172	198	133	142		100.205	98.9759	102.797	107.351	103.027	112.284		114.867	231.797	211.011	106.844	229.989	192.888
	161	167	146	168	180	140		99.4058	99.8742	104.306	106.94	102.951	112.332		112.779	231.552	208.85	106.159	229.769	199.355
	189	164	130	132	167	116		98.5234	100.367	106.214	106.893	103.216	112.508		111.844	229.424	173.884	106.337	229.185	199.663
	148	167	127	134	167	118		98.1473	100.181	107.614	107.129	103.957	112.024		110.681	227.448	200.723	106.932	227.766	204.233
	154	171	141	122	123	116		97.9699	99.5727	108.605	107.232	104.864	112.257		170.326	224.853	201.089	109.563	225.557	205.452
	140	160	153	141	133	104		98.4735	99.1612	108.849	107.275	104.914	112.693		168.183	224.539	201.761	170.527	237.786	206.114
	191	153	154	136	127	126		99.1494	99.0841	107.515	107.403	104.279	112.849		105.429	225.195	200.021	169.391	235.669	206.256
	205	172	173	85	145	132		100.035	100.15	106.51	107.16	103.799	113.099		107.928	226.024	200.824	116.128	232.582	207.077
	181	155	135	154	134	134		100.306	100.188	105.412	106.996	103.936	113.053		109.528	224.625	203.886	113.224	231.254	207.567
	171	180	132	115	138	134		100.118	99.7152	105.047	106.881	104.369	112.906		109.186	225.004	205.686	107.863	231.456	208.731
	193	184	177	143	153	138		99.4377	98.9742	105.341	106.984	104.603	112.781		107.732	225.817	209.129	105.475	234.966	209.526
	204	193	165	142	157	130		98.5319	98.6971	105.833	107.729	104.871	111.561		106.399	225.944	206.159	106.333	236.938	209.122
	176	95	132	138	140	225		98.059	98.5923	106.425	107.978	104.807	110.788		107.918	231.609	205.447	107.487	237.644	208.852
	212	132	180	140	157	124		98.3871	98.3605	106.814	108.217	99.817	109.929		110.259	231.438	203.748	109.452	237.124	209.09
	222	152	185	136	133	106		99.1096	97.9191	107.438	108.851	100.401	109.371		108.725	230.058	245.806	111.761	236.236	208.696
	179	189	134	129	127	129		99.5736	98.3605	108.22	109.111	100.805	109.449		107.483	229.146	227.972	111.528	235.102	208.938
	168	184	158	145	193	153		100.282	98.2452	109.021	108.928	101.193	109.915		106.379	228.31	226.627	110.152	234.236	210.574
	148	173	164	135	169	138		99.5422	98.3237	109.548	108.641	101.188	110.629		246.829	227.569	226.189	108.686	233.513	210.811
	201	160	159	124	167	122		98.3408	98.0088	109.829	108.455	101.503	111.186		247.326	226.576	225.813	108.321	231.988	208.808
	195	146	180	142	122	129		97.4003	96.4301	110.065	108.036	101.812	112.364		248.716	226.792	225.935	107.864	229.777	208.978
	176	188	179	137	135	136		96.8667	94.9098	109.878	107.742	102.002	112.812		252.042	226.628	223.993	108.348	227.135	208.756
	182	188	180	133	142	141		97.3208	94.7774	109.561	107.496	101.561	113.45		256.017	226.065	224.601	108.376	226.019	209.38
	177	225	180	127	170	120		98.4193	95.6605	108.998	107.943	101.298	114.035		259.115	226.415	225.559	108.193	227.912	208.865
	170	193	186	122	120	126		99.0327	99.201	108.345	108.152	101.372	114.666		263.985	227.898	225.983	105.185	229.929	206.9
	170	149	140	141	140	133		99.8794	101.761	107.31	108.058	101.794	114.739		269.24	229.124	221.577	99.0401	231.296	208.062
	219	149	162	129	173	120		100.644	104.687	106.182	107.676	102.21	114.397		91.0424	228.6	220.644	97.1133	231.719	209.935
	186	194	151	151	221	114		101.681	106.805	105.371	107.57	102.42	110.817		96.0395	228.312	228.294	96.4914	231.959	212.271
	191	190	164	153	179	113		102.922	108.091	104.946	107.536	102.572	113.597		167.92	227.839	227.127	96.8358	231.16	214.975
	181	162	118	134	154	133		103.789	108.335	104.774	107.682	103.144	115.926		166.714	226.49	219.465	96.79	229.795	216.552
	153	186	138	135	88	126		104.179	107.408	104.663	107.668	104.17	118.711		157.408	223.613	210.721	96.7391	226.899	217.779
	172	169	102	150	125	141		103.81	106.134	105.226	107.432	105.101	119.088		185.974	222.976	214.271	98.0121	237.457	218.699
	171	138	151	123	126	139		103.306	104.279	105.845	107.149	105.209	118.831		185.94	223.115	213.386	99.8454	235.686	219.105
	176	137	167	113	125	120		102.596	104.027	106.934	106.378	104.854	117.319		186.088	222.909	203.652	101.873	234.119	219.384
	162	151	169	161	120	166		101.737	103.596	107.971	105.777	104.474	115.475		108.117	219.688	202.139	104.191	232.933	219.189
	167	138	161	179	145	116		100.552	99.1188	109.018	105.096	104.953	113.847		108.755	213.84	204.831	106.299	232.166	217.74
	188	153	190	134	128	129		99.4782	98.5323	109.658	105.392	104.993	112.779		110.299	216.182	132.189	109.265	236.033	217.146
	211	154	194	173	120	110		98.9036	97.7712	109.711	106.222	104.926	112.303		110.619	219.47	112.841	111.118	237.178	217.206
	154	214	165	136	134	121		99.1833	96.8997	109.648	107.211	104.833	111.828		183.586	223.853	106.13	111.504	237.813	217.11
	152	169	195	128	139	125		99.8913	96.2301	109.648	107.723	104.768	111.928		184.509	226.303	102.754	112.189	237.217	216.984
	194	181	180	131	179	118		100.673	96.1816	109.66	107.343	99.8937	112.061		203.443	234.749	259.975	113.918	235.632	216.861
	81	148	146	154	138	139		100.811	96.1949	109.691	106.7	100.22	112.28		205.56	233.957	260.179	114.132	233.778	218.027
	166	195	152	116	140	129		100.714	95.8369	109.743	106.593	100.741	112.304		242.817	243.976	257.651	112.389	233.032	220.279
	169	158	174	114	163	152		100.512	95.4856	109.811	107.05	101.162	111.733		244.984	209.791	251.052	111.456	232.238	220.822
	176	172	165	140	170	158		100.434	95.053	109.948	107.93	101.437	111.271		110.827	213.021	217.972	108.954	231.37	220.603
	174	149	184	80	139	78		100.541	94.3556	109.871	108.555	102.199	110.974		108.966	212.989	215.959	108.139	229.875	221.422
	168	182	170	159	138	93		100.965	93.3731	109.785	108.935	102.393	111.188		110.709	231.661	212.941	107.881	228.031	226.854
	177	218	171	106	122	123		101.67	92.4104	109.604	108.723	102.411	110.794		111.278	231.757	210.112	106.267	227.61	230.402
	165	192	169	145	129	154		102.328	92.5797	108.827	108.309	101.74	110.463		110.897	229.433	172.1	104.264	228.503	232.064
	174	165	190	144	123	97		102.111	92.8082	107.302	108.608	101.081	110.518		110.418	227.348	172.124	103.632	230.51	218.657
	171	176	242	170	131	143		101.468	93.057	106.161	109.451	101.019	110.755		100.704	227.198	201.222	103.316	232.554	212.661
	186	178	171	137	132	163		100.799	92.9909	106.079	110.305	101.411	111.011		98.4572	228.209	201.309	101.742	234.667	219.621
	183	192	144	75	110	135		100.18	91.9	107.124	110.583	101.916	111.063		100.385	229.549	180.018	100.314	233.641	223.962
	187	167	155	138	121	149		100.163	89.9291	108.848	110.53	102.429	110.736		108.164	232.614	209.466	100.649	232.065	218.889
	182	126	141	151	151	121		100.483	87.7648	109.905	109.82	102.663	111.463		108.744	235.531	214.453	115.721	230.291	220.167
	159	241	135	133	96	136		101.368	86.5934	106.222	108.61	103.267	111.566		111.243	236.023	209.656	115.698	227.951	216.737
	161	241	195	119	105	134		101.983	87.5581	105.176	107.841	104.377	111.573		112.449	235.322	209.553	116.389	237.82	215.028
	179	162	159	135	118	135		102.434	89.6403	103.316	107.748	105.029	111.604		112.868	234.108	207.948	115.909	236.213	223.159
	200	115	236	128	111	125		102.511	92.5199	101.245	107.77	105.298	111.695		95.7598	232.063	205.313	113.427	234.573	209.217
	172	198	231	182	121	113		102.654	94.5531	99.6895	107.742	105.141	111.591		99.7778	228.856	246.215	107.01	233.996	213.586
	181	168	160	156	137	119		102.63	95.5588	100.165	108.275	104.849	111.155		99.3155	225.956	246.846	108.325	233.73	214.509
	200	163	154	126	131	133		102.156	96.1736	100.623	108.156	105.195	110.576		99.0433	223.664	244.81	107.509	235.682	214.526
	178	155	170	154	129	133		101.075	96.6669	101.381	107.992	105.067	110.964		99.7698	222.917	244.619	196.192	237.018	213.337
	151	170	214	171	130	122		99.9922	97.1221	102.585	107.731	104.857	110.898		101.213	223.145	233.602	197.493	237.731	212.196
	182	155	141	205	122	117		99.3992	97.3629	104.221	107.008	104.631	110.96		104.753	224.523	228.961	199.762	237.089	209.669
	161	151	89	196	136	114		99.0814	97.6681	105.915	106.916	104.736	110.892		115.875	225.924	224.067	201.494	235.054	212.816
	169	187	124	133	118	130		98.7214	97.4225	107.236	107.935	100.626	110.759		120.265	226.819	224.118	202.58	233.513	206.03
	171	158	167	144	169	78		98.194	96.6563	107.785	108.95	100.96	110.56		122.685	226.348	224.193	108.632	232.647	205.777
	192	176	118	148	159	145		98.1326	95.827	107.495	109.532	101.308	110.571		121.576	224.231	224.333	109.907	231.877	206.113
	193	192	162	155	104	147		98.6402	95.9502	106.723	108.816	101.731	110.755		119.738	232.485	223.68	108.148	231.681	207.477
	174	181	174	131	83	131		99.6058	96.5996	105.979	107.727	102.061	111.006		119.214	233.176	226.483	107.346	230.019	209.566
	152	185	190	147	154	131		100.398	97.1711	105.818	106.682	102.803	111.852		117.684	231.516	223.532	105.273	228.542	211.671
	168	166	140	172	139	124		100.928	98.8491	106.11	106.48	103.025	112.623		117.9	230.058	221.672	103.299	229.006	210.489
	179	148	130	147	137	114		101.151	99.6291	106.694	106.949	102.679	112.798		114.466	229.121	217.776	100.17	230.37	210.44
	179	162	132	118	134	114		100.792	100.721	107.411	107.698	101.809	112.426		170.241	228.135	210.711	97.546	231.714	211.181
	174	169	200	136	124	127		100.108	101.297	107.855	108.045	100.785	111.756		168.881	227.518	211.055	97.4178	233.965	210.724
	170	172	197	136	134	142		99.5393	101.365	108.602	108.591	100.719	110.755		105.904	227.1	208.518	98.4514	235.614	208.201
	117	186	107	118	125	214		99.1386	100.696	108.767	108.76	101.197	109.918		104.859	226.887	205.776	103.934	235.589	204.921
	167	229	175	125	120	147		98.6527	100.423	108.909	108.73	101.754	110.705		106.91	226.673	205.124	110.174	234.545	170.656
	169	167	160	114	130	138		98.3773	100.197	108.891	108.431	102.522	110.738		108.193	226.477	204.764	112.868	232.892	172.579
	173	129	139	141	166	143		98.2158	100.37	109.169	107.711	102.813	110.507		107.802	226.625	116.591	112.467	231.138	189.806
	163	187	166	137	136	144		98.6918	100.466	109.285	106.27	103.469	110.1		106.905	227.023	97.5974	110.02	238.051	189.367
	131	207	157	201	140	117		98.441	100.364	108.922	104.263	104.296	109.331		106.508	227.513	99.3583	110.063	235.702	197.635
	130	135	180	235	108	154		97.8362	99.9049	108.555	102.734	104.813	108.702		107.053	227.327	258.358	109.623	234.139	205.215
	186	157	168	171	150	137		97.6008	99.6822	108.591	102.425	105.006	108.277		108.907	228.068	258.961	109.208	234.019	205.074
	152	156	197	138	118	130		97.9651	99.7015	108.299	103.556	104.989	108.079		108.753	228.956	240.415	187.984	234.573	206.034
	176	145	150	130	117	122		98.3471	99.3285	107.741	105.264	104.867	108.55		108.035	228.072	239.798	189.954	235.809	207.423
	188	170	210	131	128	177		98.3614	98.7734	106.938	106.676	104.853	109.363		247.252	225.389	234.267	107.12	236.854	208.523
	142	160	168	135	139	163		97.8934	99.0667	106.429	107.174	104.976	110.413		247.599	224.316	223.9	110.351	237.096	208.791
	180	154	165	175	164	147		97.3625	98.7601	105.847	107.089	104.973	111.307		249.204	224.666	218.796	111.338	236.316	208.972
	226	165	143	161	138	73		97.4127	98.7596	105.46	106.712	104.852	111.777		252.454	225.766	213.05	111.314	234.981	208.78
	189	166	185	174	149	164		97.9046	99.0226	105.188	106.545	105.077	112.188		255.129	220.714	212.246	169.865	233.177	208.346
	182	176	206	176	168	132		98.9609	98.4784	105.7	106.763	101.522	112.567		257.934	216.499	203.38	174.124	231.973	208.103
	179	194	152	170	162	121		100.365	97.6285	106.017	106.981	101.627	112.768		261.326	219.902	202.165	177.494	230.689	208.526
	149	187	163	179	146	112		101.737	97.444	106.771	107.225	101.867	112.923		267.698	224.469	202.819	179.819	230.727	208.748
	173	147	208	146	84	139		102.741	98.0093	107.912	107.314	102.234	112.789		100.468	229.098	172.04	180.334	229.65	209.166
	147	177	97	141	128	137		103.358	99.7268	108.781	107.407	102.654	112.33		161.546	230.985	170.356	180.426	229.786	209.87
	148	143	174	117	160	131		104.028	101.878	109.593	107.209	103.286	111.796		169.447	239.081	179.835	177.596	230.949	210.35
	157	154	178	143	125	111		104.422	104.264	109.64	106.563	103.371	111.251		170.453	242.452	184.147	176.255	233.078	210.596
	188	185	190	150	146	143		105.016	105.861	109.524	105.831	103.058	111.262		149.049	98.0606	212.605	174.155	235.446	209.96
	155	165	167	167	148	122		105.455	106.787	109.74	106.08	101.997	111.434		127.968	216.765	214.408	263.976	236.475	208.857
	134	167	182	169	122	123		105.439	107.199	109.706	105.998	100.943	111.539		128.757	211.932	212.408	261.335	237.737	206.668
	117	168	173	146	170	113		105.055	106.326	109.855	105.763	100.652	112.132		125.342	230.59	212.481	262.317	237.15	206.562
	185	176	181	168	175	133		104.792	105.368	109.85	105.717	100.927	112.207		159.943	232.673	213.105	264.807	236.667	205.557
	151	51	170	141	139	138		104.72	104.24	109.838	105.963	101.389	112.34		187.449	232.864	212.187	264.247	235.658	205.341
	170	137	161	138	131	141		105.626	103.928	109.633	106.438	102.274	112.241		187.086	231.073	242.986	265.173	234.099	204.805
	175	211	189	166	125	147		108.514	99.3679	109.644	106.766	102.616	112.085		187.111	230.291	236.235	268.703	238.424	204.287
	157	142	153	133	113	120		112.448	98.9356	109.621	106.875	103.217	112.055		193.477	230.772	235.136	91.2497	234.908	206.113
	154	100	174	135	129	122		115.536	98.6176	109.228	106.868	103.651	112.163		199.982	228.998	233.576	92.9473	233.128	207.632
	162	168	169	139	117	109		116.205	98.0013	107.921	107.386	103.865	112.13		203.779	229.091	228.124	95.7178	233.152	211.203
	183	146	205	137	154	117		113.921	97.2999	106.05	107.791	104.093	111.757		198.837	229.719	226.023	98.3999	233.61	214.29
	179	182	242	123	126	129		109.307	96.4832	104.07	107.48	104.427	111.687		196.124	230.551	225.182	100.244	236.226	216.374
	201	200	242	117	130	149		105.698	95.9585	103.391	106.879	104.733	111.493		193.648	232.711	225.762	102.286	236.203	218.036
	166	174	163	169	138	169		104.572	95.5391	104.202	106.288	104.505	111.369		193.156	235.309	226.064	138.78	235.225	218.113
	169	183	161	189	130	148		102.577	95.4981	106.199	105.989	104.972	111.833		192.73	236.088	225.211	136.184	233.491	218.512
	153	177	108	177	135	142		102.271	95.427	107.622	105.977	105.39	112.136		109.555	234.572	224.283	133.457	231.751	218.441
	154	146	172	145	129	154		101.91	94.9322	106.988	101.617	105.276	112.346		185.505	232.437	220.899	97.8132	230.679	217.692
	164	179	211	184	153	128		101.619	94.407	106.978	101.214	102.337	112.37		183.636	231.087	210.435	99.344	229.36	217.556
	165	169	169	144	136	128		101.459	93.9358	106.052	101.909	102.213	111.442		184.952	228.719	209.413	101.797	228.818	218.098
	123	179	219	139	150	136		101.272	93.0297	104.223	103.303	102.418	111.093		185.36	226.71	213.45	106.558	230.525	218.266
	121	229	166	150	167	115		101.13	92.1858	101.946	105.148	102.677	110.653		185.005	224.792	212.001	112.103	233.265	217.168
	145	213	231	161	162	124		100.844	92.703	100.323	106.862	103.16	110.333		184.319	223.83	209.996	114.121	236.035	216.01
	169	187	142	115	158	167		98.9793	93.1901	100.193	108.315	103.555	110.399		184.075	224.804	209.73	114.211	237.176	218.508
	160	166	158	144	128	130		97.9384	93.9348	100.102	108.945	103.7	110.952		190.67	225.669	209.061	110.94	238.278	220.504
	174	166	182	130	125	129		96.7043	93.9246	100.286	108.879	103.444	111.511		200.02	226.503	207.174	110.05	238.661	222.702
	207	175	136	139	133	166		95.8423	92.261	101.014	108.58	102.299	112.002		97.8708	227.149	108.877	109.285	237.252	222.986
	165	142	181	120	145	164		95.7251	89.3261	102.429	107.837	101.189	112.345		253.811	227.148	97.9932	108.601	237.593	224.435
	172	186	173	146	124	105		96.225	86.4485	104.176	106.953	100.559	112.899		254.2	229.15	258.062	106.936	237.81	227.081
	191	241	183	127	159	135		97.3625	84.7905	105.672	106.699	100.684	113.274		104.327	228.328	236.824	105.716	236.312	230.65
	187	235	200	132	131	130		98.354	86.0942	106.408	107.057	100.727	113.74		105.21	228.012	235.541	106.332	236.258	232.441
	181	151	137	137	131	123		98.9834	88.8663	106.795	107.057	101.683	113.95		108.727	227.443	230.319	106.73	234.62	235.939
	176	109	173	117	120	126		98.8456	92.2913	106.295	106.755	101.995	114.281		108.38	227.693	213.047	109.101	232.132	219.914
	179	179	148	115	130	116		98.5983	94.8101	105.821	106.375	102.424	114.317		108.167	227.672	208.181	110.554	232.033	209.611
	155	189	184	123	119	140		98.1527	95.8234	105.985	105.858	102.669	114.134		107.71	226.987	207.597	116.501	233.12	208.369
	163	177	179	130	138	133		98.1633	96.0109	106.55	105.248	102.755	110.67		110.497	226.91	202.103	113.805	235.511	219.537
	189	185	159	175	164	108		98.7879	96.5002	107.32	104.641	103.027	112.273		110.67	226.789	201.074	109.316	234.705	219.851
	175	118	101	182	191	124		99.6029	96.8446	108.187	104.108	103.812	115.644		110.717	226.805	173.418	107.493	233.97	219.114
	139	198	172	69	141	120		100.286	97.1395	108.615	103.59	104.315	118.668		111.408	227.207	172.444	107.696	229.666	215.505
	158	136	174	135	128	122		100.259	97.756	109.264	103.501	104.312	122.366		102.707	230.61	171.335	108.409	230.266	211.401
	158	158	121	186	135	122		99.7124	97.9474	109.15	104.115	105.255	122.296		93.8274	229.493	169.677	110.345	231.776	210.012
	206	171	207	154	124	110		98.8407	97.5238	108.902	104.798	105.945	121.41		93.4163	226.653	182.069	112.012	239.219	210.28
	168	163	192	148	137	123		98.0097	96.7239	108.61	106.272	105.837	119.11		91.8343	225.895	183.488	112.402	238.193	214.442
	175	170	146	82	113	139		97.6642	96.6447	108.403	106.666	102.702	116.644		97.2639	226.267	212.037	110.444	238.762	206.656
	203	175	162	145	141	130		97.9256	97.1555	108.366	107.064	102.661	114.597		97.9827	220.052	212.443	108.98	238.416	212.227
	187	188	152	137	123	151		98.6802	97.4949	108.094	107.439	102.811	113.402		98.9513	217.076	213.098	108.295	237.21	213.563
	177	196	187	156	136	129		99.589	99.3553	107.858	107.519	103.126	112.778		99.8716	213.356	212.394	108.418	235.461	214.692
	206	164	194	156	150	130		99.8411	100.193	108.081	107.378	103.641	111.903		102.086	213.043	212.234	108.35	235.057	211.758
	230	149	184	168	195	130		100.636	101.332	108.349	107.05	103.914	111.826		105.409	220.647	212.694	109.394	232.888	212.015
	161	174	172	156	125	120		101.724	102.216	108.354	106.699	104.003	111.815		114.13	225.214	242.963	109.478	231.306	210.505
	165	176	211	142	125	125		103.124	102.339	108.022	106.722	103.725	111.876		117.532	228.146	226.615	106.685	231.319	209.644
	199	158	180	146	129	132		104.093	101.928	107.533	106.743	102.523	111.628		122.303	227.16	227.199	100.015	233.484	207.817
	173	232	174	165	123	122		104.48	101.364	107.009	106.924	101.21	111.167		123.542	102.974	222.025	99.2462	237.639	207.327
	158	166	156	148	160	144		104.021	101.115	106.285	106.949	100.498	110.705		123.347	104.999	219.232	99.0365	237.392	207.525
	137	160	169	162	128	123		103.432	100.578	105.717	106.907	100.087	110.626		122.955	234.163	210.276	99.1188	237.683	209.265
	180	103	182	166	115	104		102.984	100.895	105.658	106.633	100.013	111.039		122.658	234.621	213.135	98	233.016	209.745
	140	140	189	130	141	120		102.271	100.844	105.712	106.499	101.12	110.462		118.927	234.741	212.537	97.8955	232.328	207.698
	151	171	220	108	132	149		101.201	100.589	106.206	106.576	101.599	110.073		116.429	233.152	212.619	98.4005	233.596	210.804
	184	178	226	141	112	154		100.13	100.861	107.373	107.756	101.896	110.135		152.341	232.441	213.995	99.2792	235.786	207.344
	163	165	160	137	140	109		99.6441	100.882	108.543	107.82	101.921	110.679		106.382	232.901	210.713	101.205	238.063	193.241
	189	162	152	121	142	88		99.52	100.623	109.337	108.254	101.789	110.994		104.61	231.408	94.3763	102.9	240.108	203.634
	174	191	144	140	157	153		99.9563	100.039	109.709	108.472	102.063	110.916		106.046	231.234	236.554	106.097	239.497	205.207
	109	166	189	137	185	112		100.409	99.4409	109.735	108.596	103.027	110.578		107.359	230.67	236.731	107.993	238.363	204.801
	190	210	176	146	145	134		100.914	98.9028	109.788	108.566	103.897	111.348		107.53	230.817	240.362	110.404	237.245	204.584
	155	160	178	136	155	118		100.974	98.9971	109.815	108.303	104.261	111.267		106.345	232.738	215.943	111.128	236.467	206.037
	170	165	174	123	131	124		101.072	99.5241	109.826	108.254	105.509	111.3		107.413	235.26	175.184	112.858	233.635	206.45
	174	145	164	134	133	122		100.911	99.5857	109.677	108.251	106.256	111.303		108.897	235.902	174.458	113.833	231.471	208.667
	173	147	211	141	132	129		100.962	99.0827	109.234	107.898	106.145	111.129		110.155	236.785	170.277	114.433	230.409	208.48
	172	194	185	142	110	124		101.245	98.9533	109.074	107.624	102.556	110.989		110.575	231.084	205.456	114.246	231.565	208.9
	176	163	164	169	127	134		101.589	99.2651	109.146	107.796	102.671	110.6		109.481	229.631	215.695	112.325	246.322	208.851
	181	151	156	134	141	121		101.788	99.5617	109.206	108.144	102.817	110.006		246.603	228.63	213.709	109.147	245.777	208.588
	157	147	159	149	125	125		101.509	101.371	108.978	108.13	103.231	109.731		247.847	225.829	213.241	107.33	239.843	208.611
	162	170	140	132	123	109		101.085	103.349	107.726	107.89	103.731	109.821		250.034	227.374	214.678	106.039	236.955	208.256
	185	153	192	134	121	103		100.42	104.48	105.553	107.78	104.419	110.126		252.748	227.359	243.361	103.037	235.627	208.927
	185	168	243	179	140	125		100.1	105.256	103.421	107.772	104.576	110.333		254.987	228.043	243.72	101.645	237.665	210.178
	198	118	243	139	171	142		100.058	105.63	102.419	107.842	104.278	110.398		256.804	227.778	242.642	102.119	240.591	210.76
	142	150	217	135	135	149		100.374	105.187	103.112	108.099	103.221	110.413		259.741	230.417	242.564	103.584	241.954	210.78
	147	176	198	155	133	131		100.776	104.322	104.621	107.89	101.537	110.389		267.635	229.099	242.762	104.151	242.969	210.312
	155	176	160	124	106	156		101.141	104.357	106.076	107.579	100.273	110.37		91.3246	228.651	238.357	102.06	241.972	208.743
	132	158	189	140	194	168		101.742	98.6769	107.956	106.796	99.7488	110.664		101.472	228.183	235.051	101.377	237.477	204.733
	195	174	237	157	138	126		101.938	98.6449	107.617	105.946	99.7064	111.685		103.891	228.158	228.479	116.108	234.891	203.303
	159	146	198	190	121	132		102.187	98.4415	106.579	105.424	100.433	112.363		165.918	228.208	224.549	116.794	231.984	202.004
	183	124	213	119	133	120		102.288	98.1758	104.697	105.594	100.689	112.295		167.353	228.428	224.86	104.905	230.215	201.718
	190	161	180	178	144	123		101.862	97.615	102.528	106.259	100.815	111.643		169.548	228.333	225.797	106.008	101.07	202.329
	162	142	207	144	132	179		100.94	96.8847	100.971	107.167	100.622	110.647		171.277	228.31	222.493	107.053	239.281	205.345
	180	146	224	162	119	138		100.107	96.0964	99.7111	107.498	100.456	109.559		123.1	227.55	220.338	107.558	240.873	209.308
	181	178	239	137	147	236		99.545	95.7385	98.9652	107.12	101.101	108.812		126.766	227.153	218.174	190.354	243.629	212.305
	180	114	156	193	142	189		99.0448	96.0808	98.5988	106.625	102.517	109.637		130.436	226.605	192.494	199.902	120.282	214.925
	173	151	152	119	135	137		98.8009	95.7239	99.169	106.793	103.563	109.696		130.718	227.495	225.332	196.663	122.992	216.655
	152	168	206	154	131	136		98.5593	95.3674	100.784	107.17	104.017	109.546		130.107	233.107	229.485	199.883	116.532	216.411
	182	168	155	125	134	156		98.5818	95.5831	102.846	108.17	104.289	109.165		133.018	231.957	255.895	201.928	232.434	217.217
	182	170	190	141	137	179		99.1425	95.7592	104.428	108.557	104.975	108.328		181.205	229.011	236.311	202.571	100.646	217.2
	184	163	143	156	133	133		100.112	95.3106	105.289	108.631	105.672	107.721		187.608	226.886	237.607	103.45	120.948	217.3
	137	179	210	151	123	172		100.866	94.3046	105.526	108.092	102.503	107.357		188.796	226.098	204.882	106.415	123.316	217.719
	163	174	166	131	134	128		101.129	93.5547	105.18	107.373	102.644	107.224		190.739	223.736	177.185	107.663	122.644	219.565
	178	183	102	149	175	96		101.258	93.9038	104.888	107.431	102.8	107.777		198.325	220.686	198.154	106.273	121.829	215.057
	181	170	172	174	149	161		100.71	94.2109	105.062	108.133	103.092	108.674		199.477	218.445	211.226	105.846	121.105	218.189
	190	166	98	157	110	133		100.155	94.5553	106.045	108.964	103.451	109.761		202.023	214.381	211.665	104.646	119.705	221.26
	163	96	181	148	152	140		99.5474	94.0727	107.117	109.614	104.233	110.5		195.393	212.19	212.63	102.616	118.914	224.187
	182	178	181	151	137	138		99.2274	91.6841	108.291	109.481	104.415	111.121		193.305	212.188	214.922	99.6028	120.06	224.834
	203	184	162	141	142	144		98.7389	88.2849	109.022	108.912	104.404	111.433		193.158	214.455	216.62	98.3111	121.597	225.714
	129	235	179	129	137	121		98.5437	85.3698	109.488	107.901	103.538	111.91		191.598	217.642	240.251	97.3708	124.581	227.67
	175	242	160	133	150	117		98.2658	84.0217	109.286	107.163	102.161	112.332		185.876	220.299	241.706	97.0992	126.591	229.495
	163	195	150	144	179	127		98.5623	86.193	108.971	107.178	100.903	112.727		185.632	223.187	241.001	104.764	129.319	231.133
	111	157	177	152	146	145		98.0677	88.9189	108.487	107.362	100.291	112.679		185.562	99.6949	240.932	110.687	129.883	223.143
	152	180	153	157	172	135		97.2185	92.4849	107.969	107.529	100.199	112.283		186.068	102.882	240.297	112.464	116.884	217.005
	187	199	146	162	115	90		96.4294	94.7718	107.564	108.037	100.735	111.863		187.373	234.865	228.37	112.315	116.761	210.043
	202	152	209	134	131	93		96.4115	95.6496	107.393	108.115	100.772	111.609		192.267	234.555	222.741	110.158	116.1	210.268
	194	177	180	135	200	163		96.754	95.8025	107.042	108.22	100.728	111.787		194.256	231.094	222.539	109.043	118.106	211.707
	178	204	182	156	192	202		96.6905	95.7987	107.657	108.315	100.391	111.675		240.813	231.453	222.861	109.234	119.844	214.151
	191	204	159	162	137	144		96.4372	95.7737	108.126	108.161	100.368	111.963		95.6816	231.153	221.495	190.829	120.716	217.922
	175	202	86	131	131	122		96.2581	96.4881	108.752	108.334	101.069	112.668		251.329	230.546	98.1945	191.556	121.833	219.012
	238	150	169	128	140	112		96.3104	97.0662	108.895	109.022	102.344	112.81		253.813	231.957	191.283	102.731	122.549	218.173
	173	179	185	129	131	123		97.1085	97.7342	108.702	109.927	103.451	112.647		252.575	234.292	193.86	106.606	122.618	215.401
	168	182	184	125	137	159		98.327	97.8375	107.942	109.99	103.707	112.227		99.1946	236.258	236.889	109.41	121.688	210.989
	183	151	159	149	157	112		99.8808	97.5063	106.942	109.079	103.947	112.125		101.255	234.057	239.859	110.233	120.615	211.897
	173	121	186	151	167	137		101.419	97.1934	106.156	107.825	104.384	111.977		101.07	231.157	206.825	110.786	119.035	215.385
	191	159	201	216	97	158		102.682	97.3713	105.593	106.817	104.999	111.858		108.177	225.352	198.378	109.871	119.285	207.383
	145	174	197	221	198	105		103.44	97.7931	105.619	106.393	102.53	111.731		108.146	227.055	201.131	100.701	120.647	205.506
	143	174	229	155	116	140		104.358	99.113	105.969	106.694	102.478	111.648		113.195	228.311	202.148	95.2087	122.567	200.655
	169	176	216	119	138	147		104.947	99.8102	107.11	107.309	102.572	111.254		113.154	230.099	204.227	208.077	124.821	197.387
	189	173	161	135	145	102		105.624	101.138	108.32	107.688	102.869	110.753		111.925	230.255	206.638	170.522	126.772	198.507
	181	168	137	134	119	217		106.07	102.535	109.019	108.524	102.971	110.568		111.767	228.731	207.22	171.595	129.086	213.232
	155	146	153	143	123	118		105.74	103.939	109.458	108.417	104.062	110.961		190.786	228.901	208.383	172.366	129.962	214.765
	122	170	204	121	119	111		105.189	104.025	109.428	108.332	104.356	111.511		191.203	228.826	210.136	173.139	116.694	214.692
	176	181	200	137	156	147		104.764	102.891	109.593	108.002	104.444	111.863		92.9353	229.168	211.561	174.484	116.96	214.515
	163	179	173	165	163	129		104.585	101.556	109.598	107.257	103.923	112.001		91.7338	229.288	214.926	176.54	116.771	212.958
	149	174	174	168	118	132		107.616	100.682	109.36	105.862	102.916	111.489		93.5688	228.629	215.458	178.856	116.767	212.879
	173	161	193	166	186	126		112.052	100.348	108.953	104.189	101.771	111.373		95.5238	227.43	235.848	180.41	118.853	211.612
	162	171	173	178	102	147		118.174	100.301	108.487	102.903	100.942	111.502		97.487	226.282	238.777	180.869	99.6007	210.614
	186	173	141	147	134	140		123.036	100.963	108.197	102.934	100.847	111.564		99.1605	232.907	238.835	178.692	118.7	210.426
	165	152	149	161	139	113		124.114	101.532	108.476	104.087	101.146	111.727		100.833	227.967	238.957	176.932	118.032	208.572
	161	140	98	117	125	165		120.551	101.516	108.734	105.654	101.011	112.029		109.268	226.55	238.506	174.936	119.289	209.194
	173	172	152	175	155	143		114.034	100.995	108.883	106.808	100.687	112.699		111.749	224.202	234.509	175.376	121.193	210.159
	167	187	162	152	143	123		108.852	100.402	107.876	107.174	100.377	112.885		116.13	221.704	227.114	258.742	121.773	205.246
	205	192	164	154	146	133		102.539	99.4466	106.408	106.966	100.434	112.768		118.259	218.031	221.501	261.504	120.529	203.781
	157	206	188	172	167	128		102.178	99.1404	104.605	106.499	101.277	113.082		121.841	214.305	220.082	263.088	119.872	207.868
	154	167	175	144	126	109		101.893	99.0654	103.506	106.312	102.56	113.289		122.89	211.392	225.378	264.336	119.312	209.012
	131	173	211	158	158	110		101.501	99.2531	103.718	106.571	103.584	113.519		124.181	210.619	205.919	265.296	120.187	203.756
	173	170	176	151	149	114		101.402	99.7294	104.624	106.964	103.478	113.495		123.199	211.453	204.486	265.476	121.575	204.494
	161	148	147	165	143	120		101.63	99.883	105.67	107.104	103.548	113.558		120.876	212.877	105.98	266.986	123.192	204.124
	123	176	162	137	135	128		101.661	99.6362	109.974	107.166	103.624	113.875		116.422	214.73	204.001	90.0825	125.406	208.324
	110	177	163	142	155	116		100.823	99.475	109.436	107.287	104.036	113.801		114.624	215.299	191.69	93.355	126.583	208.179
	154	180	180	141	127	120		100.077	99.4643	108.144	107.145	102.193	111.607		106.811	217.102	208.362	95.0135	129.096	209.334
	179	220	196	120	120	121		98.1703	99.3742	106.614	106.553	102.337	111.638		105.813	218.918	216.853	97.6464	116.72	209.743
	207	154	142	143	126	115		95.5436	99.8532	104.819	105.872	102.406	113.567		106.043	218.541	219.794	100.452	116.928	209.718
	202	153	221	135	129	126		92.7609	101.066	102.782	105.703	102.537	118.112		107.21	97.8241	220.989	102.085	116.76	208.288
	185	161	167	155	131	139		91.0312	101.922	101.102	105.665	102.605	122.538		107.596	99.7692	232.164	103.224	116.022	209.882
	215	167	233	143	123	132		91.0388	102.469	98.4184	105.506	103.689	125.866		106.8	234.981	232.74	101.037	113.56	211.658
	195	125	241	136	134	144		92.5792	102.531	97.394	105.513	104.066	126.407		109.392	236.116	236.339	99.6574	97.3567	212.026
	182	172	235	139	140	128		95.3033	102.362	96.4978	105.92	104.406	124.409		110.398	235.356	143.32	100.176	99.0307	211.83
	197	156	175	149	167	115		97.5956	97.7535	97.0562	106.418	104.189	119.852		112.378	234.981	210.008	102.234	118.203	210.393
	184	148	151	119	145	137		98.1808	98.4526	98.9611	106.806	103.413	115.842		112.184	232.157	225.035	106.568	117.496	208.226
	154	158	184	149	126	127		98.2057	98.532	101.188	106.804	102.359	114.076		111.234	231.48	197.616	111.402	116.153	202.639
	168	210	169	167	99	142		98.5292	98.4424	103.007	107.067	101.617	113.226		108.161	230.719	198.481	113.261	117.363	200.961
	165	158	184	122	132	135		98.5446	98.2053	103.929	107.528	101.185	112.307		248.438	230.593	199.38	113.022	118.546	199.915
	178	167	178	122	107	109		98.8538	97.57	103.814	107.847	101.336	111.988		250.721	231.078	200.199	110.913	120.777	200.544
	147	180	181	121	133	134		99.4436	96.7885	103.236	107.895	101.101	111.741		253.114	233.244	202.282	110.276	121.289	201.002
	178	162	176	122	138	132		99.9319	96.232	102.698	107.407	100.812	111.175		254.995	234.353	204.708	109.31	120.069	201.848
	172	163	177	162	151	129		100.235	95.8186	103.027	106.877	100.471	110.747		257.344	228.917	206.28	109.213	118.859	209.081
	196	164	142	199	154	105		99.8843	95.9565	104.142	106.722	100.774	110.426		178.274	228.083	207.079	107.916	118.906	212.957
	204	184	138	140	124	164		99.632	95.741	105.832	106.683	101.587	110.252		177.046	226.967	208.767	106.373	120.291	215.669
	159	171	157	145	140	140		99.0563	95.7554	107.281	107.84	102.759	109.914		173.446	227.384	210.171	106.287	122.08	215.817
	167	189	125	146	119	127		98.6152	96.2265	108.276	105.511	103.591	109.482		266.179	229.509	213.133	107.194	123.286	216.186
	170	182	116	137	131	123		98.4314	96.6716	109.288	105.307	103.413	109.637		101.753	106.908	224.49	108.835	125.066	216.309
	173	156	121	125	141	109		98.6055	96.5694	109.35	104.999	102.973	109.187		103.742	238.848	226.481	110.628	116.862	220.003
	160	172	172	147	160	133		99.0821	95.7256	109.175	104.758	102.964	109.007		103.641	237.237	224.071	112.849	116.998	219.205
	211	192	186	129	135	152		99.4866	95.0317	108.543	104.489	103.291	109.519		168.897	235.101	224.571	115.755	117.092	216.312
	127	158	167	136	159	145		99.8742	94.8523	107.712	104.756	101.834	109.699		170.158	230.024	236.035	117.342	114.528	214.106
	124	159	193	135	109	120		100.6	94.8413	107.014	105.705	102.144	109.802		120.462	229.637	219.771	116.923	113.403	216.324
	180	190	123	149	126	146		101.647	94.8124	106.715	106.97	102.269	109.72		121.995	229.366	199.291	114.637	112.559	220.391
	145	169	168	114	126	107		103.04	94.0243	106.639	107.993	102.395	109.998		126.378	229.409	211.278	111.892	99.1602	225.575
	140	175	185	126	128	120		104.161	91.9244	107.193	108.861	102.493	110.618		130.167	229.191	211.105	109.349	116.191	227.315
	164	148	172	149	128	131		104.414	88.9296	107.666	109.099	103.401	110.798		132.479	228.466	217.364	109.352	117.256	227.733
	166	235	166	137	122	129		103.963	86.5302	108.524	109.067	103.775	110.706		132.192	224.428	219.324	109.79	115.448	231.933
	74	241	166	128	121	99		103.446	85.5549	109.107	108.911	104.035	110.285		133.241	223.761	222.057	110.906	112.665	233.106
	188	200	200	155	137	115		102.645	87.3711	109.034	108.17	103.872	110.247		134.412	230.138	224.673	112.207	113.301	223.117
	166	164	171	141	139	110		101.868	89.8111	108.532	107.424	103.44	110.146		180.193	230.679	231.162	112.239	116.43	217.398
	154	189	181	123	136	106		100.796	92.8628	107.482	107.365	102.809	109.685		180.795	227.169	210.471	110.422	118.771	214.206
	151	186	169	126	131	139		99.9489	94.7436	106.665	107.426	102.12	109.167		189.122	225.572	213.734	108.519	120.268	212.139
	182	172	186	143	126	127		99.3111	95.4179	106.117	107.569	101.632	109.402		193.863	223.208	205.964	107.54	120.632	212.898
	150	147	186	153	202	123		99.1084	95.5071	106.066	107.291	101.311	109.376		199.099	219.41	196.534	107.711	119.995	215.672
	194	184	188	132	116	123		99.4051	95.3931	106.46	107.022	101.078	109.549		200.124	215.129	195.404	109.099	115.44	217.324
	178	198	175	133	126	123		100.128	95.3388	107.346	106.778	100.847	109.709		199.718	211.48	197.395	110.613	117.871	217.271
	182	230	162	132	171	124		101.25	96.1646	108.556	106.007	100.816	109.981		193.33	209.122	198.064	110.989	220.839	216.737
	151	170	79	141	216	170		101.655	96.4919	109.079	105.089	101.258	110.067		191.597	209.204	199.651	107.665	213.948	213.977
	147	199	131	165	159	162		101.78	96.9901	108.953	104.426	102.093	110.089		186.923	209.895	203.156	102.321	116.687	215.305
	164	192	199	94	119	150		101.642	97.1175	108.887	104.021	103.096	110.418		186.72	210.747	205.352	99.5759	116.922	219.695
	143	167	214	129	131	151		101.253	96.8165	108.513	104.018	103.816	110.656		188.504	212.225	206.602	101.353	116.819	221.974
	175	170	173	157	127	143		100.971	96.8119	108.582	104.558	103.255	111.457		189.452	216.423	207.923	100.961	116.201	206.397
	181	159	181	146	128	128		101.053	97.1901	108.52	105.244	102.791	112.414		189.94	213.676	208.453	99.7072	116.319	206.259
	188	184	192	145	157	159		101.172	97.6046	107.972	106.213	102.469	112.385		166.634	217.77	219.21	98.7275	115.779	206.871
	170	172	185	133	119	117		100.688	99.0157	107.786	106.258	102.826	111.687		254.644	98.4911	219.063	98.455	116.44	208.994
	140	169	189	148	127	179		100.461	99.7368	107.793	106.786	101.403	110.257		94.2206	238.763	217.933	99.2362	115.787	206.148
	151	165	158	76	131	166		99.8493	101.144	108.073	107.044	101.827	108.848		91.316	238.577	221.544	100.84	105.991	205.282
	206	174	165	149	110	220		99.2139	102.594	108.477	107.443	102.002	108.13		100.569	234.396	222.991	102.157	108.773	200.92
	139	159	142	122	70	158		98.8173	103.818	108.602	107.352	102.35	109.162		102.158	234.019	230.036	105.661	111.791	203.737
	217	168	173	148	126	140		99.0793	104.194	108.051	106.772	102.584	108.822		114.2	235.248	221.583	107.019	115.698	207.506
	236	184	161	159	126	134		99.675	103.209	107.109	106.277	103.347	108.395		113.986	234.616	225.717	109.034	235.91	212.27
	169	163	177	144	108	194		100.134	101.94	106.148	106.316	103.463	107.827		191.534	233.578	204.226	110.363	234.011	214.264
	89	187	201	155	106	215		100.839	100.53	105.643	106.262	103.695	107.117		191.896	232.384	202.745	113.747	232.904	214.321
	195	177	166	164	117	150		101.136	100.22	105.298	106.561	103.565	106.763		93.8728	232.41	216.936	116.005	231.133	210.101
	155	176	206	163	128	168		101.455	100.116	105.584	106.676	103.364	106.329		96.8726	231.543	226.546	115.454	227.314	212.822
	180	163	175	138	133	141		102.069	100.577	105.838	106.441	102.925	106.217		96.1476	229.914	132.432	114.749	222.599	213.51
	169	132	197	165	115	111		101.791	101.111	106.782	106.117	102.24	107.277		98.7964	231.052	135.315	112.035	219.617	214.273
	176	195	178	167	143	113		100.67	101.178	112.553	106.097	101.773	107.656		102.22	231.994	137.836	108.612	214.213	214.7
	169	212	215	179	159	126		99.6127	100.718	111.739	106.34	101.375	108.306		110.407	232.076	142.157	106.382	118.226	214.667
	177	176	166	158	117	157		99.0108	100.154	110.474	107.297	101.227	109.167		115.833	228.548	211.914	104.332	118.566	214.35
	141	191	146	129	129	134		98.518	99.4771	108.576	107.396	101.168	110.187		119.66	227.595	210.734	102.267	120.394	212.431
	185	190	185	127	130	110		98.7618	99.1961	106.688	107.613	101.216	111.164		121.549	237.53	205.2	101.283	118.768	210.775
	124	192	147	146	123	146		98.8196	99.2157	104.799	107.856	101.798	111.889		121.842	234.38	212.57	102.683	117.712	210.259
	179	180	209	132	131	144		99.2043	99.2918	102.643	107.867	102.575	112.118		122.6	232.022	207.893	106.507	113.379	209.363
	184	78	209	140	132	121		100.161	99.6535	101.078	107.743	103.355	112.481		123.294	232.359	195.436	104.901	106.007	208.682
	167	165	232	161	151	141		101.048	99.7805	97.5088	107.801	104.022	112.808		118.452	231.298	196.084	104.448	105.016	204.484
	167	94	242	159	128	136		101.195	99.5594	96.2456	107.909	103.216	112.933		117.029	230.701	196.851	102.425	108.1	207.817
	171	170	242	138	145	123		100.853	99.2533	95.1598	108.241	102.863	113.173		114.249	229.672	197.125	102.019	112.23	206.465
	186	199	240	135	143	120		100.828	98.4419	95.6612	107.863	102.598	113.049		112.376	228.317	198.105	104.554	235.058	207.768
	181	226	150	140	141	147		100.363	98.2943	97.6205	107.623	102.665	113.045		111.162	227.596	201.526	190.773	229.034	209.61
	180	149	172	139	120	123		99.9015	98.3392	99.9099	107.795	101.178	113.074		109.797	226.272	204.369	199.458	227.128	211.126
	170	150	179	129	128	137		99.6829	99.1791	101.779	107.921	101.403	113.152		108.319	223.229	205.806	198.066	223.644	211.543
	168	154	152	147	125	128		99.3837	100.404	102.551	107.957	101.697	113.318		107.264	229.094	206.809	201.212	221.097	210.347
	141	184	214	129	100	133		98.8658	101.271	102.336	107.938	102.231	113.252		106.486	228.018	206.538	203.804	217.038	208.582
	168	127	229	126	120	113		98.2371	101.808	101.467	107.968	102.742	112.538		106.818	226.054	213.205	101.349	119.432	206.109
	184	192	237	137	137	121		97.9887	97.8668	100.764	108.186	103.415	112.235		107.061	225.126	218.09	101.318	120.149	199.872
	190	179	215	134	142	122		97.918	97.5327	100.864	108.411	103.445	111.977		107.643	222.472	217.83	103.55	119.759	198.43
	214	160	162	141	121	129		97.7031	98.1738	102.271	108.508	103.369	111.938		108.205	218.944	224.054	105.534	118.573	199.319
	194	156	116	114	102	96		97.046	98.3314	104.179	108.462	103.244	111.844		110.075	215.244	222.641	105.493	113.422	201.348
	201	173	131	140	133	145		95.9514	98.4639	106.197	107.816	103.041	111.756		109.336	211.161	219.835	105.654	104.546	203.061
	224	164	107	132	141	148		94.8271	98.1792	107.286	107.009	102.633	112.227		111.456	208.875	221.972	105.017	103.587	205.128
	241	147	189	137	131	180		94.743	97.5553	109.163	106.095	102.052	111.494		111.971	207.987	231.986	102.91	101.886	205.694
	154	178	156	159	116	131		95.701	96.7826	109.472	105.539	101.612	110.424		109.555	207.894	235.119	100.34	238.711	208.372
	111	183	177	136	119	173		96.5815	96.0593	109.412	105.754	101.244	110.037		107.337	213.969	219.424	99.2917	223.134	213.933
	174	156	155	130	132	123		96.34	95.9021	108.653	106.313	101.125	110.393		106.908	215.632	219.356	99.3169	120.242	215.549
	179	151	161	142	107	157		96.9484	95.8946	107.607	107.135	101.036	110.853		258.502	224.927	221.281	99.1184	119.705	215.966
	160	160	150	161	86	140		97.9708	95.8779	106.699	107.337	101.252	111.407		253.092	266.588	223.92	105.506	120.216	216.407
	183	179	164	150	161	130		98.9134	96.0398	106.401	106.988	101.752	111.806		254.404	90.4034	222.784	108.509	120.361	218.502
	183	209	127	151	131	123		100.021	96.7681	106.356	106.792	102.449	111.16		254.863	96.4527	201.601	112.142	266.606	218.701
	184	173	146	133	147	119		101.234	97.5233	106.85	106.96	103.341	111.556		255.69	226.013	200.531	111.348	240.266	217.026
	202	170	157	132	123	146		102.376	97.7943	107.473	107.588	103.869	111.809		266.026	236.402	212.985	108.662	238.528	212.797
	166	181	172	124	123	142		103.027	97.2104	108.328	108.296	103.372	112.054		177.573	236.006	219.61	171.43	228.335	215.147
	165	171	161	132	103	136		104.225	96.574	108.999	108.377	102.82	112.229		176.266	232.437	217.669	170.471	227.83	217.312
	156	158	121	145	148	138		104.844	96.022	109.131	108.13	102.555	112.609		173.768	233.068	218.984	169.263	226.073	217.536
	148	160	150	140	157	134		105.467	95.3909	108.845	107.347	102.633	113.279		172.798	232.202	221.801	105.673	225.082	217.861
	191	89	159	142	118	120		105.492	94.6988	107.88	106.463	101.008	113.834		172.557	230.861	227.441	103.029	119.632	222.69
	147	176	162	188	141	119		105.16	93.7718	106.94	106.326	101.213	113.287		104.349	231.702	222.673	100.244	119.758	224.593
	95	202	161	175	138	123		104.79	92.247	106.908	106.895	101.478	113.1		119.144	231.875	218.794	98.2347	120.089	216.984
	186	196	159	103	177	176		104.814	90.0274	106.641	107.648	102.116	112.716		121.219	231.286	141.487	97.8204	241.9	215.937
	161	205	190	149	138	120		104.647	88.5183	107.08	108.444	102.822	112.892		125.621	230.951	150.577	98.2615	240.912	214.858
	148	223	155	166	129	119		108.245	87.8265	107.855	108.48	103.321	113.234		130.368	231.067	209.191	99.1004	238.947	215.647
	127	183	207	128	141	132		114.448	89.4364	108.861	108.049	103.272	113.71		133.166	230.828	217.988	102.757	237.199	215.762
	225	195	172	141	132	108		124.293	91.3915	109.078	107.208	103.195	113.953		133.478	231.435	210.904	105.974	234.67	217.074
	204	112	179	123	109	147		131.967	93.723	108.866	106.591	102.825	113.974		134.452	229.766	221.274	108.384	231.035	217.514
	169	157	188	140	142	119		133.371	95.0233	108.378	106.606	102.616	113.396		134.676	228.192	218.427	109.789	232.406	217.62
	166	153	173	148	147	131		128.535	95.3227	107.606	107.125	102.208	111.765		181.489	226.942	198.066	109.623	226.986	219.233
	175	155	132	171	144	138		119.245	95.2123	107.673	107.264	101.737	112.211		197.823	239.23	198.375	108.225	225.741	218.926
	154	155	177	152	140	126		110.676	94.924	107.665	107.549	101.209	112.379		200.734	242.007	197.583	105.4	225.352	217.556
	159	143	157	137	132	123		102.496	94.9326	107.441	107.93	100.814	114.111		201.099	235.919	196.857	100.317	223.321	221.526
	152	111	220	135	120	142		101.616	95.6168	107.297	108.387	100.775	118.453		200.082	233.1	197.206	207.008	119.194	221.124
	206	150	198	163	126	113		101.384	95.9751	107.474	108.892	100.799	122.551		199.241	231.435	197.701	207.818	119.027	219.411
	159	178	159	88	117	56		101.073	96.2448	107.965	109.173	100.899	125.935		198.368	229.1	199.558	205.957	119.543	219.067
	131	181	168	134	152	169		100.872	96.2326	108.26	109.452	101.455	126.264		97.1145	227.534	204.504	267.539	249.072	209.701
	180	141	155	141	142	138		101.253	96.0635	108.32	109.863	102.015	124.114		193.035	226.432	206.746	116.323	247.819	209.111
	191	182	145	128	119	147		101.175	96.1196	108.041	110.472	102.941	119.609		192.817	225.215	206.86	167.608	246.619	208.318
	204	185	110	125	137	102		100.397	97.0076	107.603	110.32	103.474	115.637		193.086	223.583	206.396	170.224	244.753	208.559
	156	170	175	114	131	128		99.5633	97.6215	107.277	109.522	103.356	113.897		191.949	224.526	210.289	171.552	243.134	209.893
	149	170	232	140	114	117		97.0026	98.6891	107.04	108.264	102.954	113.169		186.994	228.272	211.738	172.678	240.983	203.806
	231	198	164	226	135	138		93.9487	99.4702	106.62	107.166	102.663	112.577		187.732	227.996	220.571	173.452	239.039	203.067
	231	161	175	212	162	140		90.183	100.382	106.203	106.543	102.764	112.109		188.634	225.583	222.088	174.678	236.828	202.291
	231	171	212	133	137	92		87.9342	101.889	105.909	106.664	101.339	111.714		189.556	224.031	221.594	175.135	233.933	207.149
	236	165	164	114	210	159		87.8891	103.02	106.63	107.064	101.523	111.258		182.255	221.186	241.613	176.252	230.694	205.766
	222	148	189	143	175	132		90.0446	103.455	115.438	107.277	102.014	110.623		166.705	219.383	229.553	173.648	234.519	206.714
	185	160	164	130	128	134		93.4273	102.932	115.575	108.081	102.639	110.227		261.143	216.397	224.407	257.661	232.359	209.151
	178	163	191	128	165	170		96.0671	102.041	114.27	108.185	103.009	109.613		263.35	212.935	224.867	260.695	229.9	212.33
	178	164	203	118	136	121		97.6736	100.442	111.345	107.956	103.648	108.76		90.5181	208.065	224.784	263.822	225.183	211.607
	188	160	207	150	126	136		97.8613	100.158	107.763	107.408	103.795	108.049		98.1505	206.743	220.306	264.353	118.562	209.104
	171	177	189	176	136	133		97.9883	100.019	105.399	106.718	103.857	108.108		104.264	220.75	218.508	266.766	119.122	208.88
	167	166	192	160	118	150		98.3591	100.017	104.232	105.6	103.864	107.781		114.763	228.584	220.314	267.222	119.427	211.924
	173	151	168	199	102	152		98.7779	100.252	102.989	104.218	103.262	107.716		115.333	259.53	218.879	269.098	250.27	213.387
	141	184	232	166	117	144		99.1551	100.199	101.587	103.229	102.218	108.47		114.372	263.398	222.055	92.4245	247.945	213.98
	161	177	216	138	148	144		99.2808	99.9111	97.9858	103.576	101.142	108.96		99.1979	225.406	222.482	95.1137	245.298	214.505
	167	170	236	145	228	148		99.0405	99.6991	96.6726	104.453	100.395	108.829		258.907	226.837	222.279	96.8652	243.539	214.448
	239	168	241	130	171	166		98.8476	99.6654	95.5927	105.728	100.374	108.923		97.7263	234.035	140.307	100.333	241.048	210.263
	234	161	237	138	156	133		98.7032	99.4525	95.6985	106.686	99.9184	109.052		99.7513	232.978	139.294	102.3	239.037	209.142
	166	154	179	142	113	126		98.6433	99.3043	97.1216	106.831	99.9925	109.849		101.187	231.113	153.419	103.604	236.736	208.328
	117	171	150	148	135	116		98.6051	99.6071	99.1455	106.699	100.911	110.005		122.781	227.338	212.102	103.565	234.536	206.001
	184	177	127	98	121	124		98.7255	99.8544	101.196	106.192	102.059	110.07		123.883	229.673	214.328	102.93	231.389	205.178
	177	182	140	134	153	102		99.3415	99.8084	102.55	106.157	102.561	109.873		122.674	230.676	223.355	102.049	231.739	205.102
	200	163	193	134	132	131		99.8827	99.5554	102.676	106.808	102.95	109.804		122.549	230.788	221.682	101.275	230.71	139.461
	177	128	238	158	129	112		100.234	99.2242	101.987	107.168	103.077	109.774		121.826	230.725	204.364	101.329	118.417	206.469
	173	191	237	132	117	119		100.355	98.2785	101.335	107.09	103.169	109.231		117.914	230.567	200.661	100.847	119.069	203.339
	161	185	214	131	120	121		100.779	97.7213	101.203	107.159	103.28	108.5		115.31	230.985	206.488	101.794	119.451	201.75
	174	192	240	139	129	156		101.602	97.367	101.921	107.17	103.499	108.838		113.846	226.141	207.134	104.757	246.255	200.977
	170	154	166	144	114	133		102.722	97.6242	103.494	107.028	103.234	108.899		112.997	226.443	207.102	109.816	245.838	199.524
	160	154	118	137	149	120		103.882	98.7726	105.788	106.424	101.615	109.176		112.107	225.69	209.242	110.98	243.591	198.065
	162	158	160	158	124	168		104.169	100.404	107.282	105.663	101.787	109.627		109.351	224.234	208.85	111.243	242.025	203.757
	181	108	192	125	137	146		103.979	102.01	108.492	105.357	102.534	109.832		109.122	232.113	210.605	110.782	239.666	204.692
	163	157	166	154	153	120		103.405	99.3649	109.301	105.306	103.361	109.942		107.719	243.506	216.172	111.242	237.106	204.862
	160	140	145	153	158	152		102.772	98.2812	110.03	105.302	103.879	109.99		106.871	232.792	230.085	110.775	234.804	205.545
	172	192	156	179	131	176		101.781	97.8632	109.685	105.599	105.008	109.989		106.31	232.068	224.699	110.413	232.538	207.456
	161	163	180	166	118	147		100.493	98.1577	108.58	106.141	104.991	110.272		106.152	231.65	222.772	110.391	229.693	211.939
	154	163	150	161	139	156		99.2351	98.3647	107.34	106.665	104.967	111.012		108.259	227.415	246.78	109.873	228.996	214.249
	177	164	203	132	127	162		98.2093	98.6107	106.66	106.858	104.548	111.861		108.788	226.411	249.22	108.519	225.699	216.031
	197	179	136	123	122	131		97.9548	98.2456	106.434	106.977	104.082	112.095		107.041	224.182	248.885	108.237	119.128	216.661
	190	158	137	145	119	117		98.3884	97.4376	106.946	107.226	102.953	111.553		107.615	225.123	224.082	108.588	119.463	216.738
	207	174	112	130	120	125		99.1393	96.6991	107.33	107.6	101.705	110.475		109.946	225.168	225.917	110.413	119.922	217.321
	191	232	185	132	208	148		100.858	96.0901	107.826	107.954	100.541	109.397		110.828	225.511	225.956	111.539	248.386	216.975
	153	190	129	127	166	136		101.48	96.0488	108.173	108.22	100.017	108.899		109.712	226.055	224.018	113.076	243.853	213.768
	166	172	180	132	182	146		101.932	96.1006	108.759	107.935	99.6137	109.028		258.744	227.873	218.923	114.506	235.556	211.993
	122	118	182	132	142	168		102.01	95.9676	108.599	107.576	99.7148	108.554		257.49	228.394	217.1	116.007	233.763	211.562
	169	161	168	192	132	145		101.51	96.238	108.059	107.4	100.716	107.959		174.714	225.609	218.885	116.103	231.879	211.732
	171	154	186	139	143	146		101.065	97.0538	107.544	107.496	101.947	107.425		174.786	223	219.285	115.32	228.527	213.207
	178	170	176	104	116	137		100.852	98.0311	107.536	108.546	102.646	107.016		172.999	221.617	221.399	113.849	228.615	213.199
	169	139	185	128	133	148		100.783	98.333	108.124	108.576	102.853	106.413		172.214	220.99	228.202	110.907	229.072	214.396
	172	179	156	136	140	208		100.049	98.0056	108.751	107.382	103.092	106.07		172.705	220.246	218.345	110.957	228.982	221.175
	173	152	155	158	136	135		99.6037	97.4845	109.161	106.984	103.346	105.902		170.42	219.667	140.057	110.959	227.982	221.968
	175	158	165	115	137	202		98.9406	96.3588	109.686	106.898	103.538	106.871		117.094	214.706	157.986	111.767	227.99	219.726
	223	162	114	111	132	117		98.532	95.2699	109.8	106.906	103.596	107.187		118.837	210.212	154.601	112.287	119.401	218.573
	117	168	140	135	120	125		98.5209	94.0182	109.393	106.837	103.362	107.704		121.368	212.788	206.566	111.705	119.59	217.876
	185	172	201	131	128	74		98.915	93.148	108.676	106.86	102.42	108.532		125.332	212.729	205.694	108.891	119.809	217.706
	190	218	114	127	151	150		99.1487	92.2183	108.063	106.38	102.849	109.539		134.117	218.676	206.947	106.555	238.365	218.208
	164	215	177	137	111	114		99.2754	91.0851	106.7	106.697	103.907	110.532		134.016	224.891	209.637	106.809	239.079	218.576
	168	169	176	144	154	145		99.8328	90.3967	105.407	107.457	105.304	111.453		190.137	223.649	224.582	107.076	240.377	217.86
	130	190	162	133	138	112		99.9808	90.3288	105.542	108.336	106.111	111.636		194.345	253.81	207.876	109.415	240.189	223.013
	152	173	171	119	138	136		100.77	91.6229	106.361	109.108	107.343	112.615		97.1747	241.932	208.432	111.569	234.641	223.505
	190	194	163	139	133	129		101.469	92.9509	107.321	109.369	107.073	112.945		97.3847	230.48	207.109	112.948	234.697	93.5072
	144	184	164	179	115	126		101.388	94.4514	107.911	109.414	106.625	113.31		97.0284	229.573	206.679	109.263	233.96	221.413
	172	177	159	137	151	138		100.409	95.1291	108.272	109.164	106.061	113.636		197.758	230.342	207.863	105.109	231.091	219.759
	190	179	157	124	128	123		99.1265	95.0829	107.613	108.618	105.218	113.782		96.4765	231.717	214.635	101.214	227.859	218.895
	198	205	156	141	120	151		98.3632	94.917	107.226	108.099	104.083	113.978		194.662	226.968	235.882	101.541	228.726	212.565
	190	188	167	131	115	155		98.3185	94.6328	106.953	107.626	102.608	114.048		190.673	227.263	229.208	101.397	228.461	213.018
	170	165	225	130	126	141		98.6067	94.4172	107.131	107.488	101.53	114.009		189.609	229.378	245.811	100.313	227.681	211.46
	135	182	223	125	160	124		99.0449	95.1327	107.385	107.684	100.049	113.622		189.754	232.322	249.651	99.444	229.627	210.413
	175	205	160	144	161	122		99.7125	95.3712	107.266	107.745	99.4522	113.283		187.961	232.97	252.66	99.2451	119.377	212.378
	173	173	164	139	191	133		100.531	95.3247	106.702	107.496	99.5036	112.663		188.029	233.294	219.21	99.6624	120.125	213.972
	114	183	207	143	206	132		101.181	95.1873	106.271	107.312	100.421	112.271		189.285	230.622	221.283	102.105	120.276	213.993
	179	183	170	133	142	116		100.985	94.9584	106.661	107.042	101.819	112.2		181.042	229.762	223.906	103.933	122.95	213.252
	175	176	197	144	140	144		100.425	95.3277	116.906	106.278	102.537	112.24		177.832	226.364	224.879	106.046	238.337	211.863
	177	102	188	140	165	108		99.9764	96.3058	120.414	105.221	103.018	112.26		167.065	227.28	226.441	107.217	231.875	206.439
	170	161	172	137	124	149		99.6029	97.4039	120.08	104.484	103.197	112.326		93.3649	235.013	220.312	108.624	234.331	206.694
	142	144	178	135	135	93		99.3052	98.1609	117.918	104.056	103.537	112.192		260.118	238.859	214.944	112.243	238.083	208.893
	165	182	239	160	124	78		99.2044	98.5142	113.522	104.009	103.639	111.426		265.733	99.0745	218.635	116.448	236.914	209.351
	176	190	237	138	136	116		98.8815	99.261	108.625	104.685	103.778	110.468		93.6101	115.868	219.925	117.782	234.066	209.235
	159	197	241	171	142	117		98.3033	100.135	105.374	105.337	103.494	110.084		95.9808	229.555	221.308	115.58	234.368	206.459
	171	173	227	191	121	113		97.6411	101.08	103.916	105.855	103.63	110.306		101.73	226.32	227.059	114.259	234.378	212.798
	161	169	181	147	124	151		97.1451	101.693	102.428	105.903	104.565	110.794		105.364	225.259	218.525	110.71	233.766	213.411
	171	162	173	146	108	139		97.2536	101.563	101.176	106.156	106.525	111.269		108.14	224.506	215.769	107.98	232.969	213.566
	194	174	222	158	167	172		97.0066	101.178	98.6611	106.759	108.831	111.384		116.975	226.719	143.84	106.366	231.068	213.861
	171	170	240	126	149	146		96.4614	100.407	97.4383	107.156	110.541	111.257		118.08	226.558	141.612	104.846	228.428	206.675
	164	161	240	153	155	136		95.4792	100.24	96.3337	107.032	111.134	111.666		117.847	226.714	137.991	103.37	228.406	203.85
	239	161	242	138	154	122		94.6056	99.9552	96.3192	106.404	110.307	111.973		185.705	228.009	207.432	192.658	227.285	203.773
	173	167	230	127	129	130		94.5525	99.6553	97.771	105.805	108.934	112.06		95.6955	229.874	211.996	195.303	227.923	204.189
	184	161	241	150	156	125		95.4539	99.4238	99.6501	105.937	107.494	112.272		103.481	230.131	212.165	196.915	121.188	141.608
	184	167	230	142	141	139		96.3933	99.055	101.758	106.049	106.277	112.53		124.529	227.572	213.97	101.838	120.429	139.039
	178	156	174	149	121	117		97.2793	98.7888	103.326	106.188	105.159	113.144		124.425	224.146	226.565	101.946	120.366	199.914
	168	157	129	152	106	118		97.7193	98.662	103.974	106.277	103.795	113.579		123.315	222.64	231.468	189.32	121.32	204.338
	180	147	147	160	129	109		98.5495	99.9298	103.459	106.092	102.686	112.979		123.189	222.226	210.16	191.056	233.962	205.39
	164	154	158	176	149	120		99.4928	99.8051	102.673	105.767	100.65	112.912		120.657	222.006	209.53	189.97	233.852	206.207
	188	166	219	174	166	139		100.433	99.7702	102.501	105.995	99.8034	112.677		117.409	221.936	206.353	195.833	229.4	208.154
	161	190	230	171	158	128		101.337	99.8696	102.799	106.294	99.6861	112.772		116.037	220.674	204.762	205.179	230.441	212.794
	160	170	159	133	157	116		102.41	99.9957	104.04	106.685	100.494	113.147		116.11	215.051	205.099	103.129	231.715	214.298
	174	187	149	130	152	121		102.946	100.143	105.83	106.862	101.919	113.687		116.16	217.3	238.841	100.803	231.895	214.876
	180	154	135	132	136	124		104.278	100.037	107.264	106.98	102.945	114.132		115.827	216.604	238.201	101.355	232.156	214.979
	152	145	168	120	120	136		104.926	99.7911	108.525	107.12	103.367	114.519		110.044	216.742	234.376	104.055	233.134	215.636
	164	164	148	124	123	126		105.33	99.2547	109.276	107.03	103.421	113.834		109.331	220.56	238.2	105.696	233.361	216.149
	189	193	176	141	162	131		105.293	98.159	110.059	106.869	103.624	113.323		121.455	221.932	247.19	105.131	233.095	216.324
	182	197	128	170	105	151		105.092	97.3444	109.913	107.192	103.697	111.28		107.045	237.678	218.553	106.049	231.298	216.7
	167	170	157	164	131	115		104.878	97.2907	109.105	107.328	103.886	112.04		104.37	223.096	218.523	105.871	230.596	214.973
	179	187	170	130	128	120		104.937	98.3536	108.042	107.673	103.853	112.648		105.956	227.409	218.683	103.736	229.084	212.474
	182	126	184	126	139	129		105.023	100.3	107.302	107.51	105.219	112.757		107.233	230.629	220.949	101.485	227.263	211.146
	183	135	161	128	205	142		109.18	100.689	107.13	107.492	106.767	114.142		107.603	233.048	223.193	100.231	227.524	210.714
	182	155	140	137	161	171		115.759	99.5037	107.608	107.452	109.88	117.705		109.818	230.035	223.684	100.645	225.468	211.217
	176	151	146	147	122	119		126.141	98.5357	108.023	107.567	113.787	121.093		110.806	228.381	226.27	100.981	225.632	212.136
	150	165	188	154	94	128		134.54	98.2237	108.484	107.631	116.504	124.315		111.208	226.859	222.919	105.047	121.795	214.052
	158	172	190	126	153	136		136.338	98.6862	108.681	107.727	116.424	124.341		112.399	225.512	219.095	108.919	121.114	218.726
	165	146	167	147	66	103		131.714	99.0956	108.677	107.678	114.725	122.222		111.864	224.038	221.255	111.136	121.046	219.056
	163	174	175	142	164	123		122.101	99.0309	108.316	108.763	111.953	118.173		110.433	223.561	227.496	111.267	121.392	220.315
	223	115	174	130	147	112		102.381	98.5873	107.846	108.88	109.143	114.915		111.139	225.173	227.787	108.008	234.317	221.9
	175	178	164	142	117	183		102.124	97.8077	107.455	109	107.312	113.563		105.855	226.822	221.588	172.674	232.594	221.161
	176	190	179	143	130	137		100.913	96.9677	108.458	108.708	106.068	113.227		173.577	228.412	217.816	173.691	232.082	220.222
	181	166	171	147	140	135		100.713	96.3566	109.205	108.034	104.898	112.66		173.358	230.94	215.049	103.896	229.429	219.972
	203	156	120	127	121	157		100.269	96.2027	109.855	106.953	103.87	112.641		173.056	230.875	212.861	102.427	229.891	220.119
	170	164	161	111	140	141		100.421	96.3545	110.418	106.088	101.562	112.066		172.313	229.339	143.003	100.179	230.619	219.998
	183	163	159	175	190	135		100.669	96.1938	110.865	105.424	100.576	111.602		171.726	226.883	140.365	98.4332	231.648	219.52
	189	170	196	129	118	137		100.693	96.3999	110.884	106.059	100.097	111.016		171.474	227.336	137.07	98.1175	233.176	219.549
	200	171	209	176	130	153		99.9063	97.0731	110.115	106.641	100.798	110.552		98.624	228.552	219.469	98.1496	233.012	219.507
	169	132	133	128	134	156		98.9047	97.9951	109.186	107.173	102.191	109.388		101.846	229.407	146.514	98.4539	232.72	223.478
	149	170	154	142	132	196		96.5279	98.2644	107.062	107.337	103.183	107.747		117.841	236.997	214.15	101.543	231.899	223.375
	222	209	227	159	161	133		93.1443	97.9977	105.326	107.133	103.514	106.367		121.521	252.476	217.174	104.287	230.837	222.351
	208	173	236	159	162	127		88.7077	97.4483	103.758	106.967	103.657	106.047		139.707	116.182	229.296	106.921	228.989	96.9776
	235	165	181	159	142	121		86.0208	96.3885	104.067	107.406	103.555	106.058		196.131	116.951	230.445	108.118	227.333	214.006
	241	167	240	131	135	139		86.1891	94.8963	105.674	107.837	103.676	106.447		94.7851	117.384	234.37	107.903	227.703	216.054
	227	166	165	137	141	144		88.5064	93.1643	107.267	108.129	104.061	107.53		96.303	227.179	213.809	106.161	227.109	216.036
	172	188	171	135	135	152		92.1752	92.4653	108.196	108.156	104.192	108.17		97.5311	227.155	208.653	102.007	229.209	215.546
	146	204	152	129	147	116		95.0827	92.0804	108.711	107.63	105.665	108.127		97.6734	228.358	204.974	99.5097	122.039	214.138
	175	200	163	136	160	155		96.7	91.9043	107.479	106.766	106.194	107.907		199.967	227.828	201.872	207.376	121.527	209.374
	167	156	210	143	131	193		96.7268	91.9826	106.793	105.97	108.196	108.07		200.201	231.205	239.002	206.502	120.89	204.714
	158	195	223	220	141	117		96.8571	92.2806	106.134	105.785	112.616	109.092		96.9547	231.093	234.736	204.757	235.865	210.724
	171	185	172	187	168	130		97.4176	93.214	106.346	106.265	117.977	109.227		197.684	230.026	219.203	91.1654	232.352	211.895
	172	185	158	125	167	119		98.1707	93.9388	106.634	106.906	121.622	109.181		91.7956	228.419	218.336	116.274	230.967	205.359
	159	184	70	140	153	149		98.4907	94.8442	106.728	107.477	121.642	109.231		195.09	225.302	218.984	118.437	233.273	200.782
	160	172	174	161	131	128		98.0996	95.1468	106.559	107.587	119.191	109.204		191.582	223.611	219.012	118.386	233.133	201.64
	181	174	162	119	163	123		97.6861	94.8416	106.155	107.511	114.855	109.153		189.969	223.234	218.72	161.984	232.572	151.891
	232	150	149	135	130	119		97.5125	94.3905	106.665	106.869	110.532	108.581		189.778	223.186	219.06	167.428	232.158	139.589
	173	167	221	133	120	131		97.7225	94.2006	125.18	106.494	107.865	107.831		187.073	218.529	220.511	170.148	231.34	205.96
	150	163	223	129	114	149		98.013	93.9594	130.206	106.68	106.573	107.874		186.777	218.136	222.494	171.704	229.309	206.829
	180	202	138	157	130	162		98.6789	94.4765	129.406	107.177	105.589	108.108		105.824	217.559	223.52	172.561	227.664	207.601
	186	152	163	139	161	170		99.5122	94.5954	125.36	107.425	104.696	108.704		175.258	218.978	222.993	173.573	226.76	207.211
	181	169	241	128	145	163		100.292	94.6835	118.209	107.497	102.541	109.347		257.931	223.227	229.081	174.798	227.899	209.811
	138	170	229	148	178	128		100.893	94.2575	110.521	107.716	101.242	109.866		259.353	220.311	223.776	175.158	228.777	211.085
	104	156	235	127	174	119		101.334	93.8256	105.779	108.228	100.453	109.992		268.692	221.673	228.051	251.9	230.18	212.013
[truncated: 72,931 more rows]
