# Supplementary material for: Micron-resolution fiber mapping in histology independent of sample preparation
Source: Nat Commun. 2025 Nov 5;16:9572. doi: 10.1038/s41467-025-64896-9 (PMC12589536; doi:10.1038/s41467-025-64896-9)
Supplement: Supplementary file 6 — Source Data file [file 41467_2025_64896_MOESM6_ESM.zip › SourceData/Figure4.xlsx]

## Sheet: Sheet1
Panel C – Fiber orientation distributions							Panel D – Fiber orientation distributions
phi(°)	ComSLI	Nissl-ST		phi(°)	Diffusion MRI		phi(°)	ComSLI	Nissl-ST		phi(°)	Diffusion MRI
0	833.463	1.97206		0	0.673928		0	173.579	0.0134874		0	0.00766127
1	1135.82	1.97206		5	0.887586		1	187.461	0.273864		5	0.00212803
2	1363.15	1.97206		10	1.05725		2	200.654	0.602042		10	0.00410695
3	1464.84	5.01902		15	1.14931		3	210.459	0.899477		15	0.015596
4	1535.65	5.64273		20	1.14499		4	216.298	1.07169		20	0.0366427
5	1854.29	4.65996		25	1.0457		5	220.276	1.10433		25	0.0670004
6	2711.35	2.88751		30	0.87244		6	224.673	1.0565		30	0.103651
7	4397.38	1.14217		35	0.659612		7	231.767	0.99002		35	0.141163
8	7199.62	0.24074		40	0.44534		8	243.814	0.966693		40	0.17294
9	11062.3	0.999998		45	0.261599		9	260.596	1.04712		45	0.193003
10	15293.4	3.84862		50	0.12726		10	277.31	1.24193		50	0.197693
11	19132.4	7.66279		55	0.0459528		11	288.657	1.49527		55	0.186695
12	21818.1	10.9306		60	0.0132772		12	289.339	1.74665		60	0.162998
13	22590.4	12.1708		65	0.0151598		13	274.059	1.93559		65	0.131814
14	21085.6	11.0985		70	0.0119691		14	240.588	2.00189		70	0.0988771
15	18038.7	8.98292		75	0.0118125		15	195.181	1.91928		75	0.0687829
16	14373.4	7.19685		80	0.00894752		16	145.555	1.72789		80	0.04402
17	11013.4	6.91987		85	0.00600792		17	99.422	1.47548		85	0.0250193
18	8882.29	7.90224		90	0.00220603		18	64.4982	1.20986		90	0.0114067
19	8653.49	9.25359		95	0.0042735		19	47.2659	0.978784		95	0.0117338
20	9940.92	10.0825		100	0.0071806		20	48.9963	0.819707		100	0.0135741
21	12078.3	9.89934		105	0.00703827		21	69.5818	0.739812		105	0.0119183
22	14399.5	9.11165		110	0.00398833		22	108.915	0.740773		110	0.0219317
23	16238.2	8.24817		115	0.00210327		23	166.889	0.824265		115	0.0543739
24	17018.4	7.81168		120	0.000505267		24	242.357	0.991962		120	0.101429
25	16754.7	7.91624		125	0.0014399		25	327.378	1.2372		125	0.158913
26	15699.1	8.37664		130	0.00701562		26	411.277	1.51597		130	0.218746
27	14104.1	9		135	0.0117424		27	483.375	1.77379		135	0.270485
28	12222.3	9.5803		140	0.0115482		28	532.989	1.95616		140	0.303925
29	10295.6	9.85907		145	0.00782944		29	550.286	2.00861		145	0.311925
30	8450.81	9.56471		150	0.00628358		30	534.338	1.89338		150	0.292508
31	6746.68	8.43393		155	0.00598507		31	489.529	1.68897		155	0.24951
32	5240.84	6.52658		160	0.0427461		32	420.318	1.52323		160	0.191538
33	3990.99	4.3223		165	0.126434		33	331.161	1.52421		165	0.129595
34	3051.05	2.32875		170	0.265699		34	227.947	1.81993		170	0.0741399
35	2406.65	0.991863		175	0.455278		35	142.567	2.5196		175	0.0325404
36	1983.93	0.301243		180	0.67393		36	129.575	3.52105		180	0.0076615
37	1707.03	0.041955		185	0.887586		37	244.283	4.58923		185	0.00212803
38	1500.06	0		190	1.05725		38	542.004	5.48703		190	0.00410703
39	1288.33	0.00735314		195	1.14931		39	1075.89	5.97734		195	0.0155962
40	1039.41	0.0232068		200	1.14499		40	1819.73	5.83529		200	0.0366427
41	774.428	0.0160209		205	1.0457		41	2646.87	5.07799		205	0.0670004
42	517.951	0		210	0.87244		42	3424.18	3.94421		210	0.103651
43	294.544	0		215	0.65961		43	4018.55	2.68096		215	0.141162
44	128.642	0		220	0.445341		44	4297.86	1.53521		220	0.17294
45	31.1542	0		225	0.261599		45	4234.35	0.750606		225	0.193003
46	0	0.303912		230	0.12726		46	3993.68	0.433475		230	0.197693
47	0	0.67013		235	0.0459523		47	3762.51	0.507323		235	0.186695
48	0	0.944136		240	0.0132772		48	3727.51	0.882977		240	0.162998
49	14.8887	0.974706		245	0.0151598		49	4075.17	1.47127		245	0.131815
50	24.4495	0.73855		250	0.0119691		50	4885.32	2.18308		250	0.098877
51	25.8542	0.378572		255	0.0118125		51	5942.2	2.93633		255	0.0687829
52	21.8008	0.0487822		260	0.00894752		52	6979.33	3.6627		260	0.0440199
53	14.9875	0		265	0.00600795		53	7730.18	4.29544		265	0.0250192
54	8.11216	0		270	0.00220605		54	7928.28	4.76782		270	0.0114068
55	3.35856	0		275	0.00427351		55	7389.4	5.01311		275	0.0114068
56	0.733574	0.0108489		280	0.0071806		56	6277.57	4.99018		280	0.0117338
57	0	0.0362085		285	0.00703828		57	4848.9	4.73272		285	0.0135741
58	0	0.0283071		290	0.00398832		58	3359.49	4.28811		290	0.0119183
59	0	0.00743535		295	0.00210328		59	2065.46	3.7037		295	0.0219316
60	0.206273	0		300	0.000505246		60	1187.12	3.02685		300	0.0543744
61	0.284219	0		305	0.00143987		61	710.496	2.30586		305	0.101428
62	0.238182	0		310	0.00701559		62	527.432	1.59329		310	0.158914
63	0.130393	0		315	0.0117424		63	529.51	0.942896		315	0.218746
64	0.0230837	0.00247316		320	0.0115482		64	608.311	0.408436		320	0.270485
65	0	0.00226693		325	0.00782937		65	662.322	0.0436609		325	0.303925
66	0.0172709	0.000838107		330	0.00628355		66	662.469	0		330	0.311925
67	0.159358	0		335	0.00598515		67	622.927	0		335	0.292509
68	0.412951	0		340	0.0427465		68	558.451	0.148054		340	0.249511
69	0.789123	0		345	0.126435		69	483.795	0.469087		345	0.191539
70	1.29564	0		350	0.265699		70	413.247	0.86355		350	0.129595
71	1.88013	0.000160788		355	0.455278		71	352.626	1.29081		355	0.0741397
72	2.43784	0.000176089		360	0.67393		72	300.367	1.72356		360	0.0325404
73	2.86222	8.26926e-05					73	254.659	2.14287
74	3.04678	0					74	213.689	2.52995
75	2.88792	0					75	175.686	2.86599
76	2.39026	0					76	140.324	3.13228
77	1.69534	0					77	109.108	3.31186
78	0.953538	9.72709e-06					78	83.6594	3.38935
79	0.315199	1.32876e-05					79	65.6025	3.34944
80	0	7.54209e-06					80	56.5461	3.1768
81	0	3.92902e-11					81	56.7198	2.85708
82	0.0424676	0					82	63.795	2.41486
83	0.360817	0					83	75.1656	1.92661
84	0.723321	0					84	88.2255	1.47239
85	1.03211	5.19618e-07					85	100.37	1.13226
86	1.21723	9.73578e-07					86	109.632	0.985863
87	1.28617	6.51565e-07					87	115.822	1.06127
88	1.25965	9.27362e-08					88	119.05	1.28577
89	1.15845	0					89	119.428	1.57497
90	1.00329	0					90	117.07	1.8445
91	0.814017	0					91	112.13	2.01
92	0.606572	2.06967e-08					92	104.954	2.01429
93	0.395872	6.90771e-08					93	95.9337	1.87979
94	0.196831	5.40033e-08					94	85.4631	1.64339
95	0.024367	1.41849e-08					95	73.9355	1.34201
96	0	0					96	61.9081	1.01255
97	0	0					97	51.0122	0.690145
98	0	0					98	43.3106	0.401997
99	0	0					99	40.8671	0.173078
100	0	4.71818e-09					100	45.7458	0.0283651
101	0.144135	4.32475e-09					101	59.7116	0
102	0.391439	1.59891e-09					102	81.3941	0.084717
103	0.644558	0					103	107.55	0.275395
104	0.857348	0					104	134.913	0.516352
105	0.98367	0					105	160.213	0.759001
106	0.979928	0					106	180.28	0.954753
107	0.848841	3.06579e-10					107	193.693	1.05944
108	0.633491	3.35581e-10					108	200.558	1.07845
109	0.378309	1.57434e-10					109	201.029	1.04836
110	0.127728	0					110	195.265	1.00621
111	0	0					111	183.451	0.989044
112	0	0					112	166.876	1.03268
113	0	0					113	148.225	1.14874
114	0	1.68579e-11					114	130.274	1.32667
115	0	2.07538e-11					115	115.798	1.5551
116	0.0560853	9.37464e-12					116	107.577	1.82264
117	0.300898	1.249e-17					117	108.848	2.11769
118	0.564727	4.55297e-12					118	123.702	2.4187
119	0.800162	1.35295e-11					119	156.32	2.69094
120	0.959794	1.20687e-11					120	210.885	2.89876
121	0.996244	0					121	291.573	3.00648
122	0.88662	0					122	398.415	2.97872
123	0.675844	0					123	519.969	2.8119
124	0.420481	0					124	642.816	2.56458
125	0.177097	1.20947e-10					125	753.543	2.30257
126	0.00225866	2.57992e-10					126	838.734	2.09164
127	0	2.35784e-10					127	889.535	1.99754
128	0	0					128	916.401	2.04996
129	0	0					129	934.892	2.17301
130	0.0354338	0					130	960.568	2.27153
131	0.0124087	0					131	1008.99	2.25039
132	0	1.23007e-09					132	1098.33	2.01445
133	0	3.32724e-09					133	1263.91	1.50977
134	0	3.62998e-09					134	1547.92	0.867066
135	0	0					135	1992.59	0.268789
136	0	0					136	2640.13	0
137	0.391294	0					137	3521.03	0
138	1.12039	0					138	4542.89	0.52649
139	1.89963	1.09131e-08					139	5539.88	1.54732
140	2.56619	4.1548e-08					140	6345.24	2.76056
141	2.95725	5.31457e-08					141	6792.16	3.92853
142	2.91933	1.59244e-08					142	6725.87	4.81358
143	2.46854	0					143	6209.97	5.19808
144	1.76879	0					144	5498.38	5.08916
145	0.988929	0					145	4851.37	4.63529
146	0.297821	7.13478e-08					146	4529.23	3.98712
147	0	5.01291e-07					147	4785.61	3.29529
148	0	7.4904e-07					148	5631.14	2.70524
149	0	3.99789e-07					149	6768.76	2.25899
150	0	0					150	7881.63	1.90388
151	0.0176054	0					151	8652.92	1.58373
152	0	0					152	8767.66	1.24237
153	0	0					153	8101.94	0.825346
154	0	5.80256e-06					154	6886.09	0.349436
155	0	1.0223e-05					155	5388.88	0
156	0	7.48374e-06					156	3879.08	0
157	0.105127	0					157	2625.35	0
158	1.16111	0					158	1809.22	0.153445
159	2.21397	0					159	1370.93	1.00753
160	2.73419	0					160	1209.31	2.05818
161	2.19224	6.36194e-05					161	1223.16	3.06537
162	0.0586201	0.000135476					162	1311.29	3.78909
163	0	0.000123705					163	1387.74	3.9894
164	0	0					164	1430.97	3.54034
165	0	0					165	1436.46	2.6496
166	0	0					166	1399.7	1.58567
167	0	0					167	1316.19	0.617044
168	13.5396	0.0006448					168	1183.69	0.0121927
169	30.2642	0.00174409					169	1014.85	0
170	42.2997	0.00190278					170	828.315	0.357369
171	42.6572	5.00817e-08					171	642.742	0.964994
172	24.3479	0					172	476.787	1.57414
173	0	0					173	347.68	1.96844
174	0	0					174	257.697	1.96562
175	0	0.00572036					175	200.179	1.62055
176	0	0.0217784					176	168.353	1.08879
177	20.7561	0.0278576					177	155.442	0.526258
178	221.983	0.00834715					178	154.783	0.0888813
179	510.664	0					179	161.768	0
180	833.468	0.0269142					180	173.58	0.0134897
181	1135.82	0.380943					181	187.461	0.273867
182	1363.15	1.21281					182	200.654	0.602045
183	1464.84	2.48499					183	210.459	0.89948
184	1535.64	3.66166					184	216.298	1.07169
185	1854.29	4.1396					185	220.276	1.10433
186	2711.35	3.38038					186	224.673	1.0565
187	4397.39	1.81545					187	231.767	0.99002
188	7199.64	0.622892					188	243.814	0.966693
189	11062.3	0.999976					189	260.596	1.04712
190	15293.5	3.67548					190	277.31	1.24194
191	19132.4	7.50407					191	288.657	1.49527
192	21818.1	10.8719					192	289.339	1.74665
193	22590.4	12.1971					193	274.059	1.93559
194	21085.6	11.1479					194	240.587	2.00189
195	18038.7	9.01597					195	195.181	1.91928
196	14373.4	7.20157					196	145.554	1.72789
197	11013.4	6.90861					197	99.4219	1.47548
198	8882.29	7.88989					198	64.4983	1.20986
199	8653.5	9.24778					199	47.2663	0.978785
200	9940.94	10.0835					200	48.9969	0.819708
201	12078.4	9.90285					201	69.5826	0.739813
202	14399.5	9.11441					202	108.916	0.740774
203	16238.2	8.24891					203	166.89	0.824265
204	17018.4	7.811					204	242.358	0.991962
205	16754.7	7.9153					205	327.379	1.2372
206	15699.1	8.3761					206	411.278	1.51597
207	14104	8.99998					207	483.375	1.77378
208	12222.3	9.58053					208	532.989	1.95616
209	10295.5	9.85928					209	550.286	2.00861
210	8450.8	9.56479					210	534.337	1.89338
211	6746.66	8.4339					211	489.529	1.68897
212	5240.83	6.52652					212	420.317	1.52324
213	3990.98	4.32225					213	331.16	1.52421
214	3051.04	2.32874					214	227.946	1.81992
215	2406.65	0.991873					215	142.566	2.51959
216	1983.93	0.301256					216	129.574	3.52104
217	1707.02	0.0419612					217	244.282	4.58922
218	1500.06	0					218	542.004	5.48703
219	1288.33	0.0073496					219	1075.89	5.97734
220	1039.41	0.0232041					220	1819.73	5.8353
221	774.428	0.0160203					221	2646.87	5.078
222	517.951	0					222	3424.18	3.94423
223	294.544	0					223	4018.55	2.68098
224	128.641	0					224	4297.86	1.53522
225	31.1536	0					225	4234.35	0.750615
226	0	0.303908					226	3993.68	0.43348
227	0	0.670126					227	3762.51	0.507323
228	0	0.944135					228	3727.51	0.882975
229	14.8887	0.974707					229	4075.17	1.47126
230	24.4496	0.738553					230	4885.31	2.18307
231	25.8544	0.378576					231	5942.2	2.93633
232	21.801	0.0487854					232	6979.32	3.66269
233	14.9875	0					233	7730.18	4.29544
234	8.11218	0					234	7928.28	4.76782
235	3.35855	0					235	7389.41	5.01311
236	0.733539	0.0108479					236	6277.58	4.99018
237	0	0.0362084					237	4848.91	4.73272
238	0	0.0283075					238	3359.51	4.28811
239	0	0.00743579					239	2065.48	3.7037
240	0.206279	0					240	1187.13	3.02685
241	0.284231	0					241	710.503	2.30586
242	0.238193	0					242	527.436	1.59329
243	0.1304	0					243	529.511	0.9429
244	0.0230858	0.00247315					244	608.31	0.40844
245	0	0.00226696					245	662.322	0.0436642
246	0.0172665	0.000838143					246	662.469	0
247	0.159353	0					247	622.927	0
248	0.412945	0					248	558.452	0.148054
249	0.789116	0					249	483.796	0.469085
250	1.29563	0					250	413.248	0.863547
251	1.88012	0.000160794					251	352.627	1.29081
252	2.43783	0.000176108					252	300.368	1.72355
253	2.86222	8.27118e-05					253	254.66	2.14286
254	3.04678	0					254	213.69	2.52994
255	2.88793	0					255	175.687	2.86598
256	2.39027	0					256	140.325	3.13227
257	1.69536	0					257	109.108	3.31186
258	0.953557	9.80994e-06					258	83.66	3.38935
259	0.315214	1.35124e-05					259	65.6029	3.34944
260	0	7.78752e-06					260	56.5463	3.17681
261	0	1.9645e-10					261	56.7197	2.85709
262	0.042462	0					262	63.7948	2.41487
263	0.360808	0					263	75.1653	1.92662
264	0.723313	0					264	88.2252	1.4724
265	1.0321	1.25684e-06					265	100.369	1.13226
266	1.21723	3.78057e-06					266	109.632	0.985863
267	1.28617	4.24212e-06					267	115.822	1.06127
268	1.25966	1.16846e-06					268	119.05	1.28576
269	1.15845	0					269	119.428	1.57496
270	1.00329	0					270	117.07	1.84449
271	0.814022	0					271	112.13	2.01
272	0.606578	0					272	104.954	2.0143
273	0.395877	0					273	95.9339	1.8798
274	0.196836	0					274	85.4634	1.6434
275	0.0243705	0					275	73.9357	1.34203
276	0	0					276	61.9084	1.01257
277	0	0					277	51.0124	0.690162
278	0	0					278	43.3106	0.40201
279	0	0					279	40.8669	0.173087
280	0	0					280	45.7453	0.0283698
281	0.144125	0					281	59.7108	0
282	0.391428	0					282	81.3931	0.0847128
283	0.644548	0					283	107.549	0.275388
284	0.857342	0					284	134.911	0.516344
285	0.983667	0					285	160.212	0.758993
286	0.97993	0					286	180.28	0.954748
287	0.848847	0					287	193.693	1.05943
288	0.633499	0					288	200.558	1.07845
289	0.378318	0					289	201.03	1.04836
290	0.127735	0					290	195.265	1.00621
291	0	0					291	183.451	0.989043
292	0	0					292	166.876	1.03268
293	0	0					293	148.225	1.14874
294	0	0					294	130.274	1.32667
295	0	0					295	115.798	1.5551
296	0.0560819	0					296	107.577	1.82264
297	0.300894	0					297	108.848	2.11769
298	0.564723	0					298	123.702	2.41871
299	0.800159	0					299	156.32	2.69095
300	0.959792	0					300	210.885	2.89876
301	0.996245	0					301	291.572	3.00648
302	0.886623	0					302	398.414	2.97872
303	0.675849	0					303	519.967	2.8119
304	0.420487	0					304	642.814	2.56458
305	0.177103	0					305	753.541	2.30257
306	0.00226223	0					306	838.732	2.09164
307	0	0					307	889.533	1.99754
308	0	0					308	916.399	2.04996
309	0	0					309	934.89	2.17301
310	0.0354337	0					310	960.566	2.27153
311	0.0124108	0					311	1008.99	2.25039
312	0	0					312	1098.33	2.01445
313	0	0					313	1263.91	1.50977
314	0	0					314	1547.92	0.867064
315	0	0					315	1992.58	0.268786
316	0	0					316	2640.11	0
317	0.391284	0					317	3521.02	0
318	1.12038	0					318	4542.87	0.526493
319	1.89962	0					319	5539.87	1.54733
320	2.56618	0					320	6345.23	2.76057
321	2.95724	0					321	6792.15	3.92854
322	2.91933	0					322	6725.87	4.81359
323	2.46854	0					323	6209.98	5.19808
324	1.76879	0					324	5498.39	5.08916
325	0.988934	0					325	4851.38	4.63529
326	0.297824	0					326	4529.23	3.98712
327	0	0					327	4785.61	3.29529
328	0	0					328	5631.13	2.70524
329	0	0					329	6768.74	2.25899
330	0	0					330	7881.61	1.90388
331	0.017603	0					331	8652.91	1.58373
332	0	0					332	8767.67	1.24237
333	0	0					333	8101.97	0.825346
334	0	0					334	6886.13	0.349436
335	0	0					335	5388.93	0
336	0	0					336	3879.13	0
337	0.105098	0					337	2625.38	0
338	1.16106	0					338	1809.24	0.153435
339	2.21391	0					339	1370.94	1.00752
340	2.73414	0					340	1209.31	2.05817
341	2.19223	0					341	1223.16	3.06536
342	0.0586671	0					342	1311.29	3.78908
343	0	0					343	1387.74	3.98941
344	0	0					344	1430.96	3.54034
345	0	0					345	1436.46	2.64961
346	0	0					346	1399.7	1.58568
347	0	0					347	1316.19	0.617047
348	13.5392	0					348	1183.69	0.0121927
349	30.2636	0					349	1014.85	0
350	42.2992	0					350	828.32	0.357368
351	42.6572	0					351	642.747	0.964993
352	24.3487	0					352	476.791	1.57414
353	0	0					353	347.684	1.96844
354	0	0					354	257.699	1.96562
355	0	0					355	200.181	1.62055
356	0	0					356	168.354	1.08878
357	20.7569	0					357	155.442	0.526253
358	221.982	0					358	154.783	0.0888772
359	510.661	0					359	161.768	0
360	833.463	0					360	173.579	0.0134874
