# Supplementary material for: Micron-resolution fiber mapping in histology independent of sample preparation
Source: Nat Commun. 2025 Nov 5;16:9572. doi: 10.1038/s41467-025-64896-9 (PMC12589536; doi:10.1038/s41467-025-64896-9)
Supplement: Supplementary file 6 — Source Data file [file 41467_2025_64896_MOESM6_ESM.zip › SourceData/Figure5.xlsx]

## Sheet: Sheet1
	Panel C – tongue					Panel G – colorectal					Panel L – bone				Panel O – artery wall
phi(°)	Area 1	Area 2a	Area 2b	Area 3		Area 1	Area 2	Area 3	Area 4		Area 1a	Area 1b	Area 1c		Area 1	Area 2	Area 3	Area 4	Area 5
0	7.50878	185.576	912.033	1.0878		5.83819	62.1508	0	611.611		269.446	402.675	787.742		3091.1	186.093	2683.77	1438.76	2886.76
1	8.47751	189.239	1018.48	2.03325		6.75283	63.841	0	610.218		261.25	399.71	812.385		3367.96	204.34	2806.78	1524.26	3015.52
2	9.46738	192.292	1125.1	2.95502		7.73746	67.4506	0	621.05		252.053	390.897	817.159		3628.97	223.725	2914.56	1604.67	3133.22
3	10.4272	193.975	1227.39	3.68519		8.60446	72.838	0	628.96		241.712	375.536	800.101		3866.79	243.651	3001.94	1677.49	3236.99
4	11.3069	193.548	1320.87	4.05673		9.17096	79.8605	0.0947979	619.028		231.094	355.166	764.89		4074.11	263.518	3063.75	1740.16	3323.96
5	12.1058	190.957	1402.2	3.99266		9.45997	88.3151	0.29939	585.329		221.202	331.647	715.967		4243.6	282.727	3094.83	1790.16	3391.24
6	12.8943	187.091	1469.58	3.58035		9.77551	97.917	0.543387	533.62		213.043	306.839	657.777		4367.94	300.679	3090	1824.97	3435.98
7	13.7481	182.903	1521.26	2.92469		10.4418	108.375	0.824219	470.44		207.619	282.601	594.763		4441.79	316.885	3045.81	1842.78	3456.12
8	14.743	179.349	1555.52	2.13056		11.7832	119.399	1.13932	402.325		205.937	260.793	531.367		4467.69	331.317	2965.63	1844.69	3452.94
9	15.9548	177.385	1570.63	1.30282		14.1237	130.697	1.48611	335.813		209	243.275	472.033		4450.21	344.07	2854.51	1832.57	3428.54
10	17.4595	177.964	1564.87	0.546359		17.7878	141.979	1.86202	277.442		217.298	231.456	420.294		4393.88	355.239	2717.53	1808.24	3385.02
11	19.3324	182.04	1536.52	0		23.0986	152.953	2.26264	233.735		229.264	224.828	376.04		4303.25	364.92	2559.77	1773.57	3324.48
12	21.5601	189.983	1485.75	0		30.1044	163.274	2.66057	208.185		242.813	222.381	338.249		4182.86	373.206	2386.28	1730.39	3249.04
13	23.9081	200.791	1416.99	0		38.2067	172.463	3.01298	197.522		255.862	223.104	305.897		4037.26	380.194	2202.13	1680.55	3160.79
14	26.1083	213.268	1335.22	0		46.714	180.027	3.27671	197.558		266.329	225.984	277.962		3870.99	385.977	2012.4	1625.9	3061.84
15	27.8925	226.215	1245.46	0		54.9351	185.469	3.40862	204.11		272.13	230.01	253.421		3688.6	390.652	1822.15	1568.28	2954.29
16	28.9925	238.436	1152.7	0		62.1785	188.294	3.36557	212.991		271.183	234.172	231.252		3494.63	394.312	1636.46	1509.53	2840.24
17	29.1402	248.731	1061.93	0		67.7528	188.006	3.10442	220.017		261.943	237.715	210.645		3293.62	397.054	1460.38	1451.51	2721.8
18	28.0675	255.904	978.164	0.00256478		70.9667	184.111	2.59352	221		246.856	241.924	192.381		3090.12	398.971	1299	1396.06	2601.07
19	25.6105	259.131	905.23	0		71.336	176.398	1.90127	212.858		230.155	249.044	177.954		2888.08	400.184	1156.28	1344.7	2479.97
20	22.0728	259.177	842.307	0		69.2536	165.872	1.14761	196.913		216.082	261.325	168.86		2689.07	400.915	1031.85	1297.68	2359.69
21	17.8885	257.226	787.393	0		65.3444	153.857	0.452868	175.589		208.878	281.018	166.596		2494.08	401.415	924.218	1254.91	2241.23
22	13.4918	254.459	738.49	0		60.2332	141.677	0	151.31		212.786	310.374	172.659		2304.07	401.933	831.914	1216.31	2125.58
23	9.31687	252.062	693.596	0		54.5447	130.657	0	126.501		232.047	351.642	188.545		2120.04	402.721	753.46	1181.81	2013.76
24	5.7979	251.216	650.713	0		48.9039	122.122	0	103.586		270.48	406.77	215.574		1942.95	404.028	687.379	1151.31	1906.75
25	3.36906	253.106	607.841	0		43.9356	117.396	0.642921	84.988		325.596	472.806	252.409		1773.78	406.105	632.194	1124.74	1805.57
26	2.40948	258.761	563.236	0.470403		40.2207	117.594	1.79423	72.8039		390.047	542.838	295.667		1613.52	409.203	586.427	1102.03	1711.21
27	2.83841	268.014	517.072	1.40116		37.9957	122.197	3.23378	66.699		456.359	609.839	341.911		1463.14	413.57	548.601	1083.08	1624.68
28	4.34635	280.128	470.384	2.55642		37.3345	129.91	4.81553	65.2504		517.061	666.783	387.703		1323.62	419.458	517.24	1067.81	1546.97
29	6.62214	294.366	424.21	3.87756		38.3099	139.438	6.39346	67.03		564.678	706.645	429.607		1195.93	427.117	490.865	1056.15	1479.08
30	9.35461	309.988	379.592	5.30598		40.9947	149.48	7.82155	70.6098		591.739	722.398	464.186		1081.06	436.798	468	1048.01	1422.03
31	12.2326	326.256	337.567	6.78306		45.4618	158.741	8.95377	74.5616		590.998	707.193	488.081		979.645	448.646	447.377	1043.22	1376.39
32	14.9449	342.432	299.177	8.25018		51.7841	165.922	9.67121	77.4573		564.023	661.912	501.025		890.937	462.369	428.564	1041.22	1341.1
33	17.1932	357.812	265.404	9.64936		60.0197	169.796	9.98095	77.942		523.835	597.987	506.769		813.852	477.559	411.338	1041.39	1314.67
34	18.9017	372.253	236.375	10.9386		69.9936	170.285	9.92665	75.7551		484.221	527.607	509.334		747.306	493.807	395.476	1043.07	1295.62
35	20.1835	386.067	211.557	12.0931		81.3415	168.239	9.55198	71.4787		458.967	462.963	512.74		690.212	510.704	380.757	1045.63	1282.48
36	21.1579	399.577	190.4	13.0889		93.6936	164.535	8.90062	65.7164		461.859	416.244	521.009		641.484	527.842	366.957	1048.41	1273.74
37	21.9442	413.107	172.352	13.9021		106.68	160.05	8.01623	59.072		506.684	399.642	538.161		600.037	544.812	353.854	1050.79	1267.94
38	22.6617	426.982	156.862	14.5088		119.932	155.661	6.94249	52.1491		607.177	425.319	568.202		564.785	561.205	341.226	1052.11	1263.59
39	23.4295	441.526	143.38	14.8849		133.079	152.244	5.73025	45.5514		766.495	497.879	612.192		534.642	576.613	328.849	1051.73	1259.2
40	24.3651	457.047	131.36	15.0067		145.758	150.663	4.45512	39.8732		964.194	604.15	664.599		508.523	590.626	316.5	1049.02	1253.3
41	25.4934	473.183	120.495	14.8669		157.859	151.227	3.19803	35.3425		1176.63	728.408	718.997		485.341	602.837	303.958	1043.33	1244.4
42	26.7072	488.653	110.786	14.488		169.623	153.485	2.0399	31.7119		1380.17	854.927	768.962		464.012	612.836	291	1034.01	1231.01
43	27.8888	502.112	102.257	13.8959		181.313	156.93	1.06167	28.702		1551.17	967.982	808.069		443.624	620.509	277.512	1020.69	1212.08
44	28.9205	512.215	94.9303	13.1163		193.195	161.058	0.344269	26.0335		1666	1051.85	829.893		423.971	626.98	263.814	1003.99	1188.26
45	29.6849	517.617	88.8288	12.175		205.532	165.364	0	23.427		1701	1090.8	828.009		405.022	633.704	250.339	984.797	1160.62
46	30.0642	516.971	83.9754	11.0979		218.589	169.341	0	20.6032		1640.8	1073.85	798.408		386.745	642.135	237.514	964.011	1130.23
47	29.9411	508.936	80.3925	9.91063		232.63	172.486	0.186759	17.2839		1503.06	1010.08	746.761		369.109	653.726	225.772	942.519	1098.16
48	29.2779	493.028	78.0038	8.68689		247.839	174.536	0.50782	13.4194		1313.67	913.872	681.164		352.084	669.93	215.541	921.208	1065.5
49	28.2351	470.785	76.5112	7.6541		264.216	175.798	0.772545	9.47052		1098.55	799.598	609.712		335.637	692.203	207.253	900.97	1033.3
50	27.0028	444.031	75.5866	7.07061		281.73	176.662	0.832716	5.96693		883.597	681.644	540.5		319.74	721.997	201.337	882.693	1002.66
51	25.7718	414.595	74.9019	7.19478		300.353	177.518	0.540117	3.43837		694.732	574.389	481.623		304.359	760.767	198.224	867.268	974.631
52	24.7322	384.303	74.1288	8.28495		320.055	178.755	0	2.41453		557.857	492.214	441.178		289.464	809.967	198.343	855.584	950.298
53	24.0747	354.981	72.9393	10.5995		340.808	180.761	0	3.42517		495.003	447.551	425.929		275.024	871.049	202.125	848.531	930.732
54	23.9895	328.457	71.005	14.3968		362.582	183.927	0	6.99998		499.542	437.525	432.786		261.008	945.468	210	846.998	917.006
55	24.603	306.147	68.0796	19.8533		385.174	188.481	0	13.4158		551.999	452.034	454.236		247.4	1034.24	222.23	851.636	909.85
56	25.7532	287.741	64.2448	26.6642		407.633	193.969	0	21.938		632.84	480.933	482.743		234.246	1136.54	238.401	862.13	908.618
57	27.1981	272.469	59.6653	34.3493		428.817	199.756	0	31.5789		722.531	514.075	510.772		221.606	1251.04	257.933	877.925	912.317
58	28.6952	259.563	54.5056	42.428		447.578	205.209	0	41.351		801.537	541.316	530.79		209.54	1376.42	280.244	898.465	919.958
59	30.0024	248.253	48.9302	50.4199		462.773	209.693	1.50941	50.2667		850.323	552.509	535.261		198.111	1511.37	304.753	923.196	930.548
60	30.8774	237.771	43.1038	57.8445		473.256	212.575	6.68072	57.3385		850.516	538.09	517.153		187.378	1654.56	330.877	951.56	943.096
61	31.078	227.347	37.1908	64.2212		477.882	213.22	12.0654	61.5786		801.115	497.847	476.962		177.402	1804.67	358.036	983.003	956.612
62	30.3981	216.335	31.3684	69.1733		475.728	211.136	16.3119	62.1646		714.495	439.134	420.988		168.243	1960.39	385.649	1016.97	970.103
63	28.9343	205.047	25.9071	73.506		467.617	206.958	18.0686	59.4925		603.371	369.521	355.682		159.964	2120.39	413.132	1052.9	982.579
64	26.9335	194.246	21.1198	78.7743		455.195	201.848	15.9838	54.5048		480.462	296.577	287.496		152.623	2283.36	439.907	1090.25	993.048
65	24.6439	184.7	17.3194	86.5456		440.114	196.973	8.70606	48.1465		358.484	227.873	222.88		146.283	2447.98	465.39	1128.45	1000.52
66	22.3135	177.175	14.8189	98.3871		424.025	193.499	0	41.3626		250.155	170.979	168.285		141.003	2612.91	489	1166.96	1004
67	20.1905	172.438	13.9311	115.866		408.58	192.595	0	35.0982		167.994	133.348	130.05		136.841	2776.84	510.251	1205.25	1002.75
68	18.5229	171.256	14.9692	140.549		395.429	195.426	0	30.2982		116.79	117.341	110.16		133.838	2938.38	529.034	1242.95	997.023
69	17.5537	174.316	18.2124	173.91		386.116	203.074	0	27.8514		91.2956	118.37	104.938		132.033	3096.11	545.334	1279.73	987.328
70	17.4333	181.027	23.434	214.928		380.412	215.261	0	27.8019		85.5896	131.345	110.324		131.464	3248.64	559.138	1315.27	974.171
71	18.2338	189.762	30.0156	259.908		376.659	230.604	0	29.5442		93.7524	151.178	122.262		132.17	3394.56	570.431	1349.23	958.057
72	20.025	198.868	37.3284	305.023		373.158	247.692	0	32.4557		109.864	172.78	136.693		134.188	3532.47	579.2	1381.29	939.493
73	22.8765	206.688	44.7438	346.446		368.21	265.112	55.1597	35.9143		128.005	191.062	149.558		137.556	3660.96	585.429	1411.1	918.986
74	26.8579	211.567	51.633	380.35		360.115	281.452	137.188	39.2974		142.266	200.945	156.809		142.313	3778.63	589.106	1438.34	897.041
75	32.039	211.85	57.3674	402.907		347.176	295.298	225.478	41.9827		149.102	199.606	156.211		148.497	3884.08	590.216	1462.68	874.164
76	38.4862	205.914	61.3309	410.326		327.727	305.26	305.437	43.3616		150.242	189.534	149.585		156.147	3975.9	588.744	1483.79	850.864
77	46.1151	193.567	63.4062	402.349		301.642	310.814	362.474	43.3643		148.129	173.981	139.3		165.299	4052.68	584.677	1501.34	827.644
78	54.6248	176.57	64.1279	385.167		270.894	312.631	381.997	42.6204		145.206	156.199	127.729		175.993	4113.03	578	1514.99	805.013
79	63.6975	156.821	64.0741	365.658		237.605	311.463	349.415	41.8063		143.915	139.44	117.241		188.255	4156.02	568.839	1524.51	783.441
80	73.0153	136.221	63.823	350.699		203.9	308.065	254.553	41.5985		146.698	126.956	110.207		202.06	4182.68	557.876	1530.05	763.258
81	82.2606	116.67	63.9531	347.168		171.9	303.19	141.842	42.6735		156	122	108.998		217.372	4194.59	545.934	1531.87	744.762
82	91.1155	100.067	65.0425	361.942		143.729	297.593	92.5382	45.7075		173.376	126.874	115.229		234.154	4193.33	533.834	1530.2	728.248
83	99.2639	88.3108	67.6681	401.898		121.506	292.028	188.588	51.3746		196.842	139.865	127.479		252.37	4180.47	522.399	1525.29	714.012
84	106.966	82.4348	72.0912	470.561		106.396	287.461	511.938	59.7955		223.529	158.197	143.574		271.985	4157.59	512.449	1517.39	702.35
85	115.913	81.4475	77.8652	560.658		97.3123	285.351	1144.53	69.8577		250.565	179.095	161.334		292.96	4126.26	504.808	1506.74	693.557
86	128.013	84.0662	84.4471	662.749		92.8479	287.23	2168.33	80.2815		275.081	199.784	178.582		315.261	4088.05	500.298	1493.6	687.929
87	145.176	89.0081	91.2939	767.393		91.5944	294.631	3644.84	89.7872		294.206	217.487	193.141		338.85	4044.54	499.74	1478.22	685.764
88	169.309	94.9902	97.8624	865.15		92.144	309.083	5457.88	97.0953		305.071	229.429	202.834		363.691	3997.3	503.956	1460.82	687.355
89	202.321	100.73	103.61	946.58		93.0885	332.12	7399.77	100.926		305.281	233.233	205.81		389.748	3947.9	513.769	1441.68	692.999
90	246.122	104.944	107.993	1002.24		93.02	365.272	9262.06	100		295.957	229.639	202.638		416.984	3897.93	530	1421.02	702.993
91	301.977	106.643	110.639	1024.51		90.8339	409.294	10836.3	93.5543		279.795	220.862	194.974		445.235	3848.46	553.048	1399.06	717.382
92	368.277	106.079	111.86	1016.43		86.7097	461.647	11914	82.8938		259.502	209.127	184.481		473.828	3798.52	581.618	1375.77	735.213
93	442.608	103.829	112.141	984.962		81.1663	518.924	12286.8	69.8405		237.779	196.658	172.819		501.959	3746.55	613.992	1351.11	755.282
94	522.555	100.473	111.966	937.04		74.7227	577.717	11790.5	56.216		217.333	185.677	161.649		528.827	3691.03	648.451	1325.03	776.386
95	605.705	96.5904	111.822	879.618		67.8978	634.618	10541.2	43.8422		200.866	178.408	152.634		553.629	3630.42	683.278	1297.45	797.321
96	689.642	92.7592	112.191	819.644		61.2107	686.22	8763.81	34.5408		190.941	177.017	147.376		575.563	3563.19	716.753	1268.33	816.882
97	771.954	89.5587	113.559	764.067		55.1804	729.114	6683.42	30.1338		187.974	182.718	146.612		593.826	3487.81	747.158	1237.61	833.867
98	850.369	87.4909	116.333	719.366		50.2736	760.37	4525.24	32.1245		190.732	195.955	150.407		607.617	3402.73	772.776	1205.24	847.072
99	923.819	86.4529	120.343	686.665		46.5475	780.806	2514.41	39.664		197.939	217.151	158.811		616.133	3306.42	791.887	1171.15	855.292
100	991.833	86.0566	125.159	663.691		43.8658	793.012	876.102	50.8487		208.318	246.731	171.872		618.572	3197.35	802.774	1135.29	857.325
101	1053.95	85.9121	130.35	648.116		42.0911	799.588	0	63.7703		220.595	285.117	189.641		614.132	3073.97	803.718	1097.61	851.966
102	1109.69	85.6294	135.485	637.611		41.0861	803.131	0	76.5202		233.493	332.732	212.166		602.009	2934.77	793	1058.04	838.011
103	1158.6	84.8186	140.131	629.848		40.7131	806.243	0	87.1902		245.754	389.97	239.484		581.751	2778.97	769.554	1016.65	814.697
104	1200.21	83.0898	143.858	622.499		40.835	811.523	0	93.8717		256.754	455.951	271.176		554.294	2609.1	734.919	973.914	783.021
105	1234.09	80.0811	146.255	613.274		41.3143	821.433	0	94.7918		266.699	528.058	306.228		520.926	2428.54	691.285	930.442	744.423
106	1260.51	75.8828	147.222	600.901		42.0179	836.223	0	90.2063		275.851	603.548	343.585		482.935	2240.67	640.841	886.831	700.343
107	1280.32	70.9508	146.901	585.197		42.8157	854.357	77.2906	81.9325		284.472	679.677	382.193		441.607	2048.89	585.779	843.682	652.218
108	1294.4	65.7514	145.44	566.036		43.5776	874.244	274.392	71.8278		292.821	753.704	420.998		398.23	1856.57	528.289	801.596	601.489
109	1303.6	60.7508	142.984	543.288		44.1737	894.297	358.39	61.7497		301.16	822.885	458.946		354.091	1667.11	470.56	761.174	549.595
110	1308.81	56.4155	139.683	516.828		44.4738	912.926	355.363	53.5556		309.755	884.487	494.989		310.477	1483.89	414.783	723.014	497.975
111	1310.9	53.2117	135.683	486.526		44.348	928.541	291.389	49.103		319.762	938.264	529.421		268.675	1310.29	363.149	687.719	448.068
112	1310.72	51.5982	131.13	452.262		43.668	939.575	192.548	50.2107		334.326	989.825	565.537		229.973	1149.71	317.846	655.888	401.313
113	1308.58	51.7053	126.068	414.538		42.3832	945.306	84.9178	57.1977		356.862	1045.62	607.039		195.657	1005.52	281.067	628.123	359.151
114	1303.98	53.2151	120.413	374.994		40.5486	946.179	0	68.4344		390.782	1112.09	657.629		167.015	881.121	255	605.022	323.019
115	1296.37	55.7776	114.069	335.393		38.227	942.717	0	82.1609		439.503	1195.7	721.006		145.003	778.993	241.279	587.002	294.011
116	1285.17	59.0426	106.942	297.498		35.4811	935.447	0	96.6175		506.437	1302.89	800.874		129.249	697.845	239.308	573.733	271.827
117	1269.83	62.66	98.9387	263.069		32.3737	924.894	0	110.044		594.998	1440.1	900.934		119.048	635.38	247.932	564.701	255.82
118	1249.8	66.2798	89.9641	233.869		28.9674	911.584	0	120.681		706.614	1610.63	1022.61		113.698	589.301	265.998	559.389	245.344
119	1224.51	69.5523	79.9248	211.66		25.3254	896.042	0	126.775		834.755	1804.36	1158.17		112.494	557.312	292.353	557.283	239.752
120	1193.82	72.2799	68.9228	197.496		21.5872	878.926	0	127.899		970.905	2007.65	1297.63		114.731	537.116	325.842	557.866	238.396
121	1158.62	74.6221	57.4977	190.156		18.072	861.207	6.81773	126.582		1106.55	2206.84	1430.97		119.705	526.417	365.312	560.624	240.629
122	1119.96	76.7895	46.249	187.958		15.1253	843.899	20.1149	125.757		1233.17	2388.3	1548.18		126.713	522.918	409.61	565.042	245.805
123	1078.87	78.9928	35.7761	189.224		13.0921	828.015	25.3175	128.355		1342.25	2538.36	1639.27		135.05	524.322	457.581	570.603	253.277
124	1036.41	81.4428	26.6784	192.272		12.3179	814.57	24.377	137.307		1425.27	2643.38	1694.21		144.012	528.333	508.072	576.792	262.397
125	993.622	84.3502	19.5554	195.424		13.1478	804.579	19.2448	155.545		1475.57	2691.95	1704.9		152.896	532.655	559.93	583.094	272.518
126	951.55	87.9256	15.0064	196.998		15.927	799.054	11.8722	186		1500.14	2690.31	1677.11		160.996	534.99	612	588.994	282.994
127	910.985	92.2867	13.4217	195.558		20.8509	798.445	4.21066	230.409		1512.09	2652.99	1622.88		167.748	533.474	663.236	594.058	293.262
128	871.565	97.1573	14.3495	191.088		27.4794	800.795	0	285.741		1524.58	2594.6	1554.28		173.146	528.066	713.022	598.178	303.102
129	832.611	102.157	17.1259	184.093		35.2047	803.516	0	347.767		1550.74	2529.74	1483.37		177.323	519.21	760.848	601.329	312.377
130	793.442	106.907	21.0872	175.078		43.4191	804.019	0	412.262		1603.73	2473	1422.23		180.413	507.348	806.203	603.488	320.951
131	753.376	111.025	25.5696	164.549		51.5146	799.715	0	474.998		1696.68	2438.99	1382.92		182.549	492.922	848.58	604.629	328.688
132	711.734	114.132	29.9095	153.01		58.8835	788.015	0	531.749		1841.84	2441.38	1376.73		183.864	476.376	887.468	604.726	335.453
133	667.833	115.848	33.443	140.967		64.9179	766.33	0	578.289		2037.72	2478.86	1403.45		184.493	458.153	922.358	603.755	341.109
134	621.164	115.87	35.5938	128.912		69.0771	732.56	0	611.287		2272.32	2538.04	1453.99		184.567	438.695	952.74	601.691	345.521
135	572.643	114.51	36.4352	117.192		71.348	688.464	1.6626	634.036		2533.35	2605.14	1519.02		184.222	418.444	978.105	598.51	348.552
136	523.894	112.369	36.3334	106.064		71.9665	637.616	2.63006	652.797		2808.52	2666.43	1589.21		183.59	397.844	997.942	594.185	350.066
137	476.545	110.05	35.6561	95.7809		71.1702	583.605	3.04927	673.844		3085.55	2708.14	1655.25		182.805	377.337	1011.74	588.693	349.928
138	432.228	108.156	34.7709	86.5978		69.1964	530.017	3.10178	703.454		3352.15	2716.52	1707.8		182	357.366	1019	582.008	348.002
139	392.571	107.289	34.0456	78.7684		66.2826	480.441	2.96916	747.9		3596.14	2678.05	1737.69		181.344	338.33	1019.53	574.186	344.283
140	359.204	108.052	33.8478	72.547		62.6662	438.462	2.83297	813.459		3808.95	2589.56	1741.16		181.141	320.443	1014.46	565.608	339.295
141	333.649	111.008	34.5223	68.1743		58.5831	407.463	2.87475	906		3986.78	2461.95	1721.55		181.733	303.869	1005.24	556.737	333.695
142	315.564	116.066	36.0675	65.5386		54.2432	387.489	3.26696	1025.34		4126.13	2307.17	1682.65		183.46	288.772	993.336	548.035	328.138
143	303.018	122.61	38.2139	64.1492		49.8358	375.893	4.01438	1166.65		4223.5	2137.14	1628.27		186.662	275.317	980.199	539.964	323.281
144	294.032	130.006	40.6852	63.4973		45.5494	369.948	4.97467	1324.96		4275.38	1963.81	1562.22		191.68	263.668	967.285	532.987	319.779
145	286.627	137.623	43.2048	63.0735		41.5725	366.929	6.00049	1495.31		4278.29	1799.09	1488.3		198.854	253.991	956.05	527.566	318.29
146	278.823	144.828	45.4962	62.3688		38.0936	364.11	6.94451	1672.75		4228.74	1654.91	1410.3		208.525	246.448	947.949	524.164	319.469
147	268.641	150.988	47.2831	60.8741		35.3014	358.764	7.65938	1852.31		4126.54	1538.44	1331.18		221.033	241.206	944.437	523.242	323.972
148	254.129	155.48	48.2976	58.0834		33.3804	348.209	7.99778	2029.16		3978.9	1445.62	1252.02		236.719	238.428	946.972	525.264	332.455
149	234.69	158.071	48.6114	53.7906		32.3444	331.615	7.82521	2203.65		3794.02	1370.84	1173.63		255.923	238.279	957.007	530.692	345.575
150	211.673	159.056	48.74	48.3372		31.9742	310.683	7.16626	2382.78		3580.1	1308.44	1096.81		278.985	240.923	976	539.988	363.988
151	186.575	158.772	49.2286	42.123		32.0335	287.296	6.15273	2574.03		3345.32	1252.79	1022.4		306.063	246.397	1004.88	553.413	388.182
152	160.894	157.555	50.6225	35.5479		32.2864	263.337	4.91846	2784.86		3097.89	1198.25	951.205		336.574	254.199	1042.51	570.418	417.975
153	136.128	155.739	53.4669	29.0116		32.4968	240.689	3.59727	3022.76		2846	1139.19	884.039		369.752	263.682	1087.21	590.251	453.019
154	113.774	153.662	58.3072	22.9139		32.4285	221.234	2.323	3295.18		2596.89	1071.37	821.53		404.832	274.2	1137.3	612.161	492.963
155	95.33	151.657	65.688	17.6547		31.846	206.852	1.22947	3609.56		2353.92	996.516	763.554		441.047	285.108	1191.13	635.396	537.457
156	81.6673	150.03	76.053	13.5258		30.634	198.561	0.436942	3964.43		2119.47	917.947	709.797		477.631	295.76	1247.02	659.204	586.153
157	72.1123	149.014	89.6183	10.4713		28.9613	195.351	0	4338.49		1895.96	838.965	659.947		513.818	305.51	1303.29	682.833	638.699
158	65.7555	148.832	106.569	8.36564		27.0369	195.921	0	4707.75		1685.76	762.878	613.689		548.842	313.712	1358.28	705.532	694.747
159	61.6875	149.704	127.09	7.08323		25.0702	198.97	0	5048.22		1491.27	692.992	570.71		581.938	319.721	1410.32	726.549	753.947
160	58.9986	151.855	151.367	6.49842		23.2705	203.195	0	5335.91		1314.89	632.613	530.697		612.338	322.89	1457.73	745.132	815.949
161	56.7794	155.507	179.584	6.4856		21.8469	207.296	0	5546.84		1158.67	584.614	493.41		639.277	322.574	1498.85	760.53	880.404
162	54.1203	160.882	211.927	6.91914		21.0088	209.972	0	5657		1022.05	548.434	459.153		661.988	318.127	1532	771.99	946.961
163	50.2974	168.047	248.245	7.672		20.8934	210.16	0.0778622	5648.96		903.32	521.895	428.477		680.391	309.137	1556.22	779.126	1015.43
164	45.4182	176.418	287.029	8.60878		21.3341	207.813	0.123183	5531.43		800.77	502.809	401.933		697.147	296.185	1573.35	783.015	1086.22
165	39.8223	185.233	326.432	9.59104		22.0834	203.151	0.129617	5319.69		712.681	488.987	380.071		715.605	280.113	1585.93	785.099	1159.93
166	33.8498	193.735	364.605	10.4803		22.8941	196.392	0.108899	5029		637.337	478.243	363.442		739.113	261.763	1596.52	786.825	1237.13
167	27.8405	201.163	399.7	11.1382		23.519	187.756	0.0727615	4674.61		573.023	468.387	352.598		771.022	241.978	1607.66	789.634	1318.4
168	22.1342	206.759	429.867	11.4262		23.7107	177.464	0.0329396	4271.8		518.054	457.335	348.08		814.679	221.601	1621.9	794.971	1404.32
169	17.0709	209.763	453.26	11.2059		23.222	165.735	0.0011669	3835.84		471.241	444.664	350.313		873.433	201.474	1641.78	804.28	1495.47
170	12.9569	209.547	468.531	10.3558		21.8463	152.813	0	3381.82		431.769	431.295	359.626		950.634	182.438	1669.85	819.005	1592.42
171	9.8198	206.509	478.063	8.94827		19.6971	139.127	0	2923.71		398.836	418.19	376.349		1049.63	165.338	1708.67	840.59	1695.77
172	7.54814	201.531	485.922	7.17842		17.039	125.196	0	2474.94		371.638	406.309	400.808		1173.77	151.015	1760.76	870.478	1806.08
173	6.02958	195.5	496.182	5.24343		14.1374	111.539	0.0073057	2048.96		349.372	396.612	433.334		1326.4	140.311	1828.69	910.113	1923.94
174	5.15175	189.3	512.917	3.34047		11.2578	98.6755	0.0156704	1659.21		331.235	390.06	474.253		1510.88	134.069	1915	960.94	2049.92
175	4.80228	183.817	540.201	1.66669		8.66554	87.1235	0.0148093	1319.11		316.426	387.588	523.843		1728.78	132.905	2020.95	1023.74	2184.05
176	4.8688	179.937	582.108	0.419245		6.62617	77.4025	0	1042.12		304.227	389.082	580.38		1974.58	136.473	2142.66	1096.65	2324.07
177	5.24075	178.491	642.411	0		5.3903	70.0097	0	840.633		294.03	392.991	639.539		2241	144.175	2274.96	1177.14	2467.16
178	5.83925	179.444	720.355	0		4.96932	65.0937	0	711.667		285.235	397.662	696.819		2520.76	155.411	2412.69	1262.68	2610.52
179	6.6123	182.058	811.68	0.286648		5.18115	62.5212	0	640.375		277.241	401.441	747.721		2806.55	169.584	2550.68	1350.73	2751.33
180	7.50877	185.575	912.034	1.08782		5.83819	62.1508	0	611.607		269.446	402.675	787.743		3091.09	186.093	2683.77	1438.77	2886.76
181	8.4775	189.239	1017.07	2.03326		6.75283	63.841	0	610.215		261.25	399.71	812.385		3367.1	204.34	2806.79	1524.26	3014.01
182	9.46736	192.292	1122.42	2.95504		7.73746	67.4506	0	621.049		252.054	390.897	817.159		3627.28	223.726	2914.57	1604.68	3130.27
183	10.4272	193.975	1223.75	3.6852		8.60447	72.838	0.018897	628.959		241.712	375.536	800.101		3864.34	243.651	3001.94	1677.49	3232.71
184	11.3069	193.548	1316.73	4.05673		9.17096	79.8605	0.179654	619.028		231.094	355.166	764.889		4071	263.518	3063.75	1740.16	3318.51
185	12.1058	190.957	1398.07	3.99265		9.45997	88.3152	0.396428	585.33		221.202	331.647	715.967		4239.96	282.727	3094.83	1790.16	3384.88
186	12.8943	187.091	1465.83	3.58034		9.77552	97.9171	0.663	533.621		213.043	306.839	657.777		4363.94	300.679	3090	1824.97	3428.98
187	13.7481	182.903	1518.19	2.92468		10.4418	108.375	0.973151	470.44		207.619	282.601	594.762		4437.61	316.885	3045.81	1842.78	3448.82
188	14.743	179.349	1553.28	2.13054		11.7832	119.399	1.32066	402.325		205.937	260.793	531.367		4463.52	331.317	2965.63	1844.69	3445.64
189	15.9549	177.385	1569.28	1.3028		14.1238	130.697	1.69931	335.813		209	243.276	472.032		4446.19	344.07	2854.51	1832.57	3421.5
190	17.4595	177.964	1564.34	0.546341		17.7879	141.979	2.10279	277.442		217.298	231.456	420.294		4390.14	355.239	2717.53	1808.24	3378.47
191	19.3324	182.04	1536.63	0		23.0987	152.953	2.51348	233.735		229.264	224.828	376.04		4299.89	364.92	2559.77	1773.57	3318.6
192	21.5601	189.983	1486.25	0		30.1044	163.274	2.8918	208.185		242.813	222.381	338.249		4179.95	373.206	2386.27	1730.39	3243.94
193	23.9081	200.791	1417.66	0		38.2067	172.464	3.19566	197.521		255.862	223.104	305.897		4034.85	380.194	2202.13	1680.55	3156.58
194	26.1083	213.268	1335.9	0		46.7141	180.027	3.38296	197.558		266.329	225.984	277.962		3869.11	385.977	2012.4	1625.9	3058.55
195	27.8925	226.215	1246.03	0		54.9351	185.469	3.4116	204.11		272.13	230.01	253.422		3687.25	390.652	1822.15	1568.28	2951.93
196	28.9925	238.435	1153.09	0		62.1785	188.294	3.23948	212.991		271.183	234.171	231.252		3493.78	394.312	1636.46	1509.53	2838.76
197	29.1402	248.731	1062.11	0		67.7529	188.007	2.82567	220.016		261.943	237.715	210.645		3293.23	397.054	1460.38	1451.51	2721.13
198	28.0675	255.903	978.165	0.00256542		70.9667	184.111	2.19098	221		246.856	241.924	192.381		3090.12	398.971	1299	1396.06	2601.07
199	25.6106	259.131	905.114	0		71.336	176.398	1.44782	212.858		230.155	249.044	177.954		2888.37	400.184	1156.28	1344.7	2480.48
200	22.0728	259.177	842.133	0		69.2536	165.872	0.716017	196.913		216.082	261.325	168.86		2689.57	400.915	1031.85	1297.68	2360.56
201	17.8885	257.226	787.209	0		65.3444	153.857	0.115381	175.589		208.878	281.018	166.596		2494.7	401.415	924.218	1254.91	2242.32
202	13.4918	254.459	738.33	0		60.2331	141.677	0	151.31		212.786	310.373	172.659		2304.76	401.933	831.914	1216.31	2126.78
203	9.31688	252.062	693.483	0		54.5446	130.657	0	126.501		232.046	351.641	188.545		2120.73	402.721	753.461	1181.81	2014.96
204	5.7979	251.216	650.655	0		48.9038	122.122	0.294656	103.586		270.479	406.768	215.573		1943.59	404.028	687.38	1151.31	1907.88
205	3.36906	253.106	607.833	0		43.9355	117.396	1.28638	84.9882		325.595	472.804	252.409		1774.35	406.105	632.194	1124.74	1806.56
206	2.40948	258.761	563.264	0.470419		40.2206	117.594	2.62446	72.8039		390.045	542.836	295.667		1613.98	409.203	586.427	1102.03	1712.02
207	2.83841	268.014	517.118	1.40119		37.9957	122.197	4.16395	66.699		456.358	609.837	341.911		1463.48	413.57	548.602	1083.08	1625.28
208	4.34635	280.128	470.434	2.55645		37.3346	129.911	5.75991	65.2504		517.06	666.782	387.703		1323.84	419.458	517.24	1067.81	1547.35
209	6.62214	294.365	424.256	3.8776		38.31	139.438	7.26738	67.03		564.678	706.645	429.607		1196.04	427.117	490.865	1056.15	1479.26
210	9.35461	309.988	379.626	5.30602		40.9948	149.481	8.54144	70.6098		591.739	722.398	464.185		1081.06	436.798	468.001	1048.01	1422.03
211	12.2326	326.256	337.587	6.7831		45.462	158.741	9.44225	74.5616		590.998	707.194	488.081		979.568	448.646	447.377	1043.22	1376.25
212	14.9449	342.432	299.183	8.25023		51.7842	165.922	9.9242	77.4573		564.023	661.914	501.025		890.805	462.369	428.564	1041.22	1340.87
213	17.1932	357.812	265.399	9.64941		60.0199	169.796	10.0244	77.942		523.835	597.989	506.769		813.686	477.559	411.338	1041.39	1314.38
214	18.9017	372.253	236.364	10.9386		69.9938	170.285	9.78267	75.7552		484.221	527.608	509.334		747.124	493.807	395.477	1043.07	1295.3
215	20.1835	386.067	211.544	12.0931		81.3416	168.239	9.23894	71.4788		458.967	462.964	512.74		690.028	510.705	380.757	1045.63	1282.15
216	21.1579	399.577	190.388	13.089		93.6938	164.535	8.43308	65.7165		461.858	416.245	521.009		641.312	527.842	366.958	1048.41	1273.44
217	21.9442	413.107	172.343	13.9022		106.681	160.05	7.40497	59.0721		506.681	399.642	538.16		599.885	544.812	353.855	1050.79	1267.68
218	22.6617	426.982	156.857	14.5088		119.932	155.661	6.19702	52.1492		607.172	425.318	568.202		564.661	561.205	341.226	1052.11	1263.37
219	23.4295	441.526	143.378	14.8849		133.079	152.244	4.88281	45.5515		766.49	497.878	612.192		534.55	576.613	328.849	1051.73	1259.04
220	24.3651	457.047	131.361	15.0067		145.758	150.663	3.55695	39.8733		964.188	604.149	664.598		508.464	590.626	316.5	1049.02	1253.2
221	25.4934	473.182	120.498	14.8669		157.859	151.227	2.31443	35.3426		1176.63	728.406	718.997		485.314	602.837	303.959	1043.33	1244.35
222	26.7072	488.652	110.79	14.488		169.623	153.485	1.25025	31.712		1380.17	854.926	768.962		464.012	612.836	291	1034.01	1231.01
223	27.8888	502.112	102.26	13.8959		181.313	156.93	0.45942	28.7021		1551.17	967.981	808.069		443.646	620.509	277.512	1020.69	1212.12
224	28.9205	512.215	94.9331	13.1163		193.195	161.058	0.0369344	26.0335		1666	1051.85	829.893		424.007	626.98	263.814	1003.99	1188.32
225	29.6849	517.617	88.8306	12.175		205.532	165.364	0.0570027	23.427		1701	1090.8	828.009		405.067	633.705	250.339	984.797	1160.69
226	30.0642	516.971	83.9761	11.0979		218.589	169.341	0.412863	20.6032		1640.8	1073.85	798.408		386.794	642.135	237.514	964.011	1130.31
227	29.9411	508.936	80.3924	9.91063		232.63	172.486	0.904576	17.2839		1503.06	1010.08	746.761		369.158	653.726	225.772	942.518	1098.25
228	29.2779	493.029	78.0031	8.68691		247.839	174.536	1.33143	13.4194		1313.67	913.873	681.164		352.13	669.931	215.541	921.208	1065.58
229	28.2351	470.785	76.5103	7.65413		264.216	175.798	1.49271	9.47053		1098.55	799.599	609.712		335.678	692.204	207.253	900.969	1033.37
230	27.0029	444.032	75.5857	7.07065		281.73	176.662	1.18771	5.96694		883.599	681.645	540.5		319.773	721.998	201.337	882.693	1002.72
231	25.7718	414.595	74.9011	7.19482		300.352	177.518	0.215724	3.43836		694.733	574.39	481.623		304.383	760.768	198.223	867.268	974.675
232	24.7322	384.303	74.1283	8.28501		320.055	178.755	0	2.41452		557.857	492.215	441.179		289.48	809.967	198.343	855.584	950.326
233	24.0747	354.981	72.939	10.5996		340.808	180.761	0	3.42513		495.003	447.551	425.929		275.031	871.05	202.125	848.531	930.745
234	23.9895	328.457	71.005	14.3968		362.582	183.927	0	6.99992		499.541	437.526	432.786		261.008	945.469	210	846.998	917.006
235	24.603	306.147	68.0797	19.8533		385.173	188.481	0	13.4157		551.998	452.034	454.236		247.395	1034.24	222.23	851.636	909.84
236	25.7532	287.741	64.245	26.6643		407.633	193.968	0	21.9379		632.839	480.933	482.743		234.236	1136.54	238.401	862.13	908.601
237	27.1981	272.469	59.6655	34.3493		428.816	199.756	0	31.5788		722.53	514.075	510.773		221.594	1251.04	257.933	877.925	912.296
238	28.6952	259.563	54.5058	42.4281		447.578	205.209	0	41.3509		801.536	541.315	530.79		209.527	1376.42	280.244	898.466	919.935
239	30.0024	248.253	48.9304	50.42		462.773	209.693	6.90491	50.2667		850.322	552.509	535.262		198.098	1511.37	304.753	923.196	930.525
240	30.8774	237.771	43.1039	57.8445		473.256	212.575	15.2367	57.3384		850.516	538.09	517.153		187.365	1654.56	330.877	951.56	943.075
241	31.078	227.347	37.1908	64.2212		477.882	213.22	22.6112	61.5786		801.116	497.847	476.961		177.391	1804.67	358.036	983.004	956.593
242	30.3981	216.335	31.3683	69.1733		475.728	211.136	26.9459	62.1646		714.496	439.134	420.987		168.234	1960.39	385.648	1016.97	970.087
243	28.9343	205.047	25.9071	73.506		467.617	206.958	26.1578	59.4926		603.372	369.521	355.682		159.957	2120.39	413.132	1052.9	982.567
244	26.9335	194.246	21.1198	78.7744		455.195	201.848	18.1644	54.5049		480.463	296.577	287.496		152.619	2283.36	439.907	1090.25	993.04
245	24.6438	184.7	17.3194	86.5458		440.114	196.973	0.882977	48.1466		358.485	227.873	222.88		146.281	2447.97	465.39	1128.45	1000.51
246	22.3134	177.175	14.8188	98.3873		424.025	193.5	0	41.3627		250.156	170.979	168.285		141.003	2612.91	489	1166.96	1004
247	20.1904	172.438	13.9311	115.866		408.58	192.595	0	35.0983		167.994	133.348	130.05		136.842	2776.84	510.251	1205.25	1002.75
248	18.5229	171.256	14.9692	140.55		395.43	195.426	0	30.2983		116.791	117.342	110.16		133.84	2938.38	529.034	1242.95	997.028
249	17.5537	174.316	18.2124	173.91		386.116	203.074	0	27.8514		91.2955	118.37	104.938		132.036	3096.11	545.334	1279.73	987.334
250	17.4333	181.027	23.434	214.928		380.412	215.26	0	27.8019		85.5893	131.345	110.324		131.468	3248.64	559.138	1315.27	974.177
251	18.2339	189.762	30.0156	259.908		376.659	230.604	0	29.5441		93.7521	151.178	122.262		132.173	3394.56	570.431	1349.23	958.063
252	20.0251	198.868	37.3284	305.023		373.158	247.692	21.3	32.4557		109.864	172.78	136.693		134.191	3532.47	579.2	1381.29	939.499
253	22.8766	206.688	44.7438	346.446		368.21	265.112	127.697	35.9142		128.005	191.062	149.558		137.559	3660.96	585.429	1411.1	918.991
254	26.858	211.567	51.633	380.35		360.116	281.451	245.675	39.2973		142.265	200.945	156.809		142.315	3778.63	589.106	1438.34	897.045
255	32.039	211.85	57.3674	402.907		347.176	295.298	348.377	41.9826		149.102	199.606	156.211		148.499	3884.08	590.216	1462.68	874.168
256	38.4862	205.914	61.3308	410.326		327.727	305.259	408.946	43.3616		150.242	189.534	149.585		156.147	3975.9	588.744	1483.79	850.866
257	46.1151	193.567	63.4062	402.349		301.643	310.814	400.525	43.3643		148.129	173.981	139.301		165.299	4052.68	584.677	1501.34	827.646
258	54.6248	176.57	64.1279	385.168		270.895	312.631	296.257	42.6204		145.206	156.199	127.729		175.993	4113.04	578	1514.99	805.013
259	63.6974	156.821	64.074	365.658		237.606	311.463	69.6596	41.8063		143.915	139.44	117.241		188.254	4156.02	568.839	1524.51	783.441
260	73.0152	136.221	63.823	350.7		203.9	308.065	0	41.5985		146.699	126.956	110.207		202.059	4182.68	557.876	1530.05	763.258
261	82.2604	116.67	63.9531	347.169		171.9	303.19	0	42.6733		156	122	108.998		217.37	4194.59	545.934	1531.87	744.762
262	91.1154	100.068	65.0425	361.943		143.729	297.593	0	45.7073		173.376	126.874	115.228		234.153	4193.33	533.834	1530.2	728.248
263	99.2638	88.3109	67.6681	401.9		121.507	292.028	0	51.3743		196.842	139.865	127.479		252.369	4180.47	522.399	1525.29	714.011
264	106.966	82.4349	72.0912	470.562		106.396	287.461	0	59.7952		223.529	158.197	143.573		271.983	4157.59	512.449	1517.39	702.349
265	115.913	81.4476	77.8652	560.659		97.3124	285.351	485.847	69.8574		250.565	179.095	161.333		292.959	4126.26	504.808	1506.74	693.556
266	128.014	84.0663	84.4471	662.75		92.8479	287.23	1931.64	80.2812		275.081	199.784	178.581		315.26	4088.05	500.298	1493.6	687.929
267	145.176	89.0081	91.2939	767.395		91.5944	294.631	3934.52	89.787		294.206	217.487	193.141		338.849	4044.54	499.74	1478.22	685.763
268	169.31	94.9903	97.8624	865.152		92.1439	309.084	6251.61	97.0951		305.071	229.429	202.834		363.69	3997.3	503.956	1460.82	687.355
269	202.322	100.73	103.61	946.581		93.0885	332.12	8622.75	100.926		305.281	233.233	205.81		389.747	3947.9	513.768	1441.68	692.999
270	246.124	104.944	107.993	1002.24		93.02	365.272	10787.8	100		295.957	229.639	202.639		416.983	3897.93	529.999	1421.02	702.992
271	301.979	106.643	110.639	1024.51		90.8339	409.294	12486.6	93.5543		279.796	220.862	194.976		445.235	3848.46	553.047	1399.06	717.381
272	368.28	106.079	111.86	1016.43		86.7097	461.647	13459	82.8939		259.502	209.127	184.483		473.827	3798.52	581.617	1375.77	735.212
273	442.61	103.829	112.141	984.962		81.1663	518.924	13452.9	69.8406		237.78	196.657	172.821		501.958	3746.55	613.991	1351.11	755.281
274	522.558	100.473	111.966	937.041		74.7227	577.717	12451.2	56.2161		217.333	185.677	161.651		528.826	3691.03	648.451	1325.03	776.385
275	605.707	96.5903	111.822	879.618		67.8979	634.618	10704.8	43.8423		200.867	178.408	152.635		553.628	3630.42	683.277	1297.45	797.319
276	689.644	92.7591	112.191	819.644		61.2108	686.22	8479.07	34.5409		190.941	177.017	147.376		575.562	3563.19	716.752	1268.33	816.881
277	771.956	89.5587	113.559	764.067		55.1804	729.114	6039.54	30.1338		187.974	182.718	146.609		593.825	3487.81	747.158	1237.61	833.866
278	850.37	87.4908	116.333	719.366		50.2736	760.37	3651.61	32.1244		190.732	195.955	150.402		607.616	3402.73	772.776	1205.24	847.07
279	923.82	86.4529	120.343	686.665		46.5475	780.806	1580.75	39.6638		197.939	217.152	158.804		616.133	3306.42	791.887	1171.15	855.291
280	991.834	86.0566	125.159	663.691		43.8658	793.012	81.5334	50.8485		208.318	246.731	171.866		618.572	3197.34	802.774	1135.29	857.324
281	1053.95	85.912	130.35	648.116		42.0912	799.587	0	63.7701		220.595	285.117	189.635		614.131	3073.97	803.718	1097.61	851.965
282	1109.69	85.6293	135.485	637.611		41.0861	803.131	0	76.52		233.493	332.732	212.163		602.009	2934.77	793.001	1058.04	838.011
283	1158.6	84.8185	140.131	629.848		40.7131	806.243	0	87.19		245.754	389.97	239.486		581.751	2778.97	769.555	1016.65	814.698
284	1200.21	83.0897	143.858	622.499		40.835	811.523	0	93.8716		256.754	455.951	271.185		554.295	2609.1	734.92	973.914	783.023
285	1234.09	80.081	146.255	613.274		41.3143	821.433	0	94.7918		266.699	528.057	306.244		520.928	2428.53	691.286	930.441	744.426
286	1260.51	75.8827	147.222	600.901		42.0179	836.223	0	90.2065		275.851	603.547	343.607		482.937	2240.67	640.842	886.83	700.347
287	1280.32	70.9507	146.901	585.197		42.8157	854.357	237.242	81.9327		284.472	679.676	382.218		441.61	2048.88	585.78	843.682	652.223
288	1294.4	65.7513	145.44	566.035		43.5776	874.244	387.061	71.828		292.821	753.703	421.021		398.233	1856.57	528.29	801.596	601.495
289	1303.6	60.7508	142.984	543.288		44.1737	894.297	422.41	61.7498		301.16	822.884	458.96		354.094	1667.11	470.561	761.173	549.601
290	1308.81	56.4155	139.683	516.828		44.4738	912.926	373.855	53.5557		309.755	884.486	494.985		310.48	1483.89	414.784	723.014	497.981
291	1310.9	53.2117	135.683	486.526		44.348	928.541	271.961	49.103		319.762	938.263	529.391		268.678	1310.29	363.149	687.719	448.073
292	1310.72	51.5982	131.13	452.262		43.668	939.575	147.294	50.2107		334.326	989.825	565.48		229.975	1149.71	317.846	655.888	401.318
293	1308.58	51.7053	126.068	414.538		42.3832	945.306	30.4194	57.1976		356.861	1045.62	606.959		195.658	1005.52	281.067	628.122	359.153
294	1303.98	53.2152	120.413	374.994		40.5486	946.179	0	68.4342		390.781	1112.09	657.535		167.015	881.121	255	605.022	323.019
295	1296.37	55.7776	114.069	335.393		38.227	942.717	0	82.1607		439.502	1195.7	720.918		145.001	778.993	241.279	587.002	294.007
296	1285.17	59.0426	106.942	297.498		35.4811	935.447	0	96.6172		506.435	1302.89	800.814		129.244	697.845	239.307	573.733	271.819
297	1269.83	62.66	98.9386	263.069		32.3737	924.894	0	110.044		594.997	1440.1	900.932		119.042	635.38	247.932	564.701	255.808
298	1249.8	66.2798	89.964	233.869		28.9674	911.584	0	120.681		706.612	1610.63	1022.69		113.689	589.302	265.998	559.389	245.328
299	1224.51	69.5523	79.9248	211.66		25.3254	896.042	0	126.775		834.753	1804.36	1158.36		112.482	557.313	292.353	557.283	239.733
300	1193.82	72.28	68.9229	197.496		21.5872	878.926	0	127.899		970.904	2007.65	1297.91		114.718	537.117	325.842	557.866	238.374
301	1158.62	74.6221	57.4979	190.156		18.072	861.207	18.2444	126.582		1106.55	2206.84	1431.31		119.692	526.418	365.312	560.624	240.606
302	1119.95	76.7895	46.2493	187.958		15.1253	843.899	27.8828	125.757		1233.17	2388.3	1548.52		126.699	522.918	409.61	565.042	245.782
303	1078.87	78.9929	35.7764	189.224		13.0921	828.015	29.4405	128.356		1342.25	2538.36	1639.51		135.038	524.323	457.581	570.603	253.255
304	1036.41	81.4429	26.6787	192.272		12.3179	814.57	25.191	137.308		1425.27	2643.38	1694.27		144.002	528.334	508.072	576.792	262.38
305	993.622	84.3502	19.5556	195.424		13.1477	804.579	17.4078	155.545		1475.57	2691.95	1704.63		152.89	532.655	559.93	583.094	272.508
306	951.55	87.9256	15.0064	196.998		15.927	799.054	8.36437	186		1500.14	2690.31	1676.43		160.995	534.99	612	588.994	282.994
307	910.984	92.2868	13.4215	195.558		20.8508	798.445	0.334246	230.41		1512.09	2652.99	1621.76		167.755	533.474	663.236	594.058	293.275
308	871.565	97.1574	14.349	191.088		27.4793	800.795	0	285.741		1524.58	2594.6	1552.74		173.162	528.066	713.022	598.178	303.129
309	832.611	102.158	17.1251	184.093		35.2046	803.516	0	347.767		1550.74	2529.74	1481.5		177.348	519.209	760.848	601.33	312.42
310	793.441	106.907	21.0862	175.078		43.419	804.02	0	412.261		1603.72	2473	1420.16		180.446	507.347	806.203	603.488	321.009
311	753.376	111.025	25.5687	164.549		51.5145	799.716	0	474.998		1696.68	2438.99	1380.85		182.589	492.922	848.58	604.629	328.759
312	711.733	114.132	29.9088	153.01		58.8834	788.016	0	531.749		1841.83	2441.38	1374.91		183.911	476.376	887.468	604.726	335.534
313	667.832	115.848	33.4429	140.967		64.9178	766.33	0	578.289		2037.72	2478.86	1402.11		184.542	458.153	922.358	603.755	341.195
314	621.164	115.87	35.5946	128.911		69.077	732.561	1.0938	611.287		2272.31	2538.03	1453.28		184.617	438.694	952.74	601.692	345.607
315	572.642	114.51	36.437	117.192		71.3479	688.464	2.51757	634.036		2533.34	2605.14	1519.02		184.267	418.444	978.104	598.51	348.63
316	523.893	112.369	36.3362	106.064		71.9665	637.616	3.21891	652.796		2808.52	2666.42	1589.92		183.626	397.844	997.942	594.185	350.129
317	476.545	110.05	35.6595	95.7808		71.1701	583.605	3.40245	673.843		3085.55	2708.14	1656.59		182.826	377.337	1011.74	588.693	349.965
318	432.227	108.156	34.7745	86.5977		69.1963	530.017	3.2728	703.452		3352.15	2716.52	1709.62		182	357.366	1019	582.008	348.002
319	392.571	107.289	34.0485	78.7684		66.2825	480.44	3.0346	747.899		3596.14	2678.05	1739.76		181.316	338.33	1019.53	574.186	344.235
320	359.204	108.052	33.8489	72.547		62.6661	438.462	2.89245	813.457		3808.95	2589.56	1743.23		181.082	320.443	1014.46	565.608	339.192
321	333.649	111.008	34.5203	68.1744		58.583	407.462	3.05079	905.999		3986.78	2461.95	1723.42		181.641	303.869	1005.24	556.737	333.533
322	315.564	116.066	36.0616	65.5386		54.2432	387.489	3.62411	1025.34		4126.13	2307.17	1684.18		183.336	288.772	993.336	548.035	327.921
323	303.018	122.61	38.2043	64.1493		49.8358	375.893	4.49576	1166.65		4223.5	2137.15	1629.39		186.51	275.317	980.199	539.964	323.015
324	294.032	130.007	40.6727	63.4973		45.5494	369.948	5.51245	1324.96		4275.38	1963.81	1562.9		191.507	263.668	967.285	532.987	319.477
325	286.627	137.623	43.1914	63.0735		41.5725	366.929	6.52088	1495.31		4278.29	1799.09	1488.56		198.67	253.991	956.05	527.566	317.967
326	278.823	144.828	45.4849	62.3688		38.0936	364.11	7.36776	1672.75		4228.73	1654.92	1410.24		208.342	246.448	947.948	524.164	319.148
327	268.641	150.988	47.2775	60.8742		35.3014	358.764	7.8998	1852.31		4126.54	1538.44	1330.93		220.866	241.206	944.437	523.242	323.679
328	254.129	155.481	48.3023	58.0835		33.3804	348.209	7.96446	2029.16		3978.9	1445.62	1251.68		236.586	238.428	946.972	525.264	332.222
329	234.69	158.071	48.6302	53.7907		32.3444	331.615	7.49989	2203.65		3794.02	1370.84	1173.28		255.845	238.279	957.007	530.692	345.438
330	211.673	159.056	48.7733	48.3373		31.9742	310.683	6.62046	2382.78		3580.09	1308.44	1096.53		278.985	240.923	976	539.987	363.988
331	186.575	158.772	49.2734	42.1232		32.0335	287.297	5.46072	2574.02		3345.31	1252.79	1022.21		306.165	246.397	1004.88	553.412	388.361
332	160.894	157.555	50.6723	35.5481		32.2865	263.337	4.15528	2784.86		3097.88	1198.25	951.114		336.794	254.199	1042.51	570.417	418.361
333	136.128	155.739	53.5118	29.0118		32.4968	240.689	2.8387	3022.75		2846	1139.19	884.038		370.096	263.682	1087.21	590.25	453.622
334	113.775	153.662	58.3338	22.9141		32.4285	221.234	1.64558	3295.18		2596.89	1071.36	821.588		405.295	274.2	1137.3	612.16	493.774
335	95.3303	151.657	65.6796	17.6549		31.846	206.852	0.709118	3609.55		2353.92	996.515	763.64		441.614	285.108	1191.13	635.395	538.451
336	81.6674	150.03	75.9939	13.5259		30.634	198.561	0.0897366	3964.43		2119.47	917.947	709.889		478.277	295.76	1247.02	659.203	587.283
337	72.1124	149.014	89.5043	10.4714		28.9613	195.352	0	4338.49		1895.95	838.965	660.026		514.507	305.51	1303.29	682.832	639.904
338	65.7556	148.832	106.409	8.36572		27.0369	195.921	0	4707.75		1685.75	762.878	613.745		549.527	313.712	1358.28	705.531	695.946
339	61.6875	149.704	126.905	7.08329		25.0702	198.97	0	5048.22		1491.27	692.992	570.74		582.562	319.721	1410.32	726.548	755.04
340	58.9987	151.856	151.192	6.49847		23.2705	203.195	0	5335.91		1314.89	632.614	530.701		612.835	322.89	1457.73	745.132	816.819
341	56.7794	155.507	179.466	6.48563		21.8469	207.296	0	5546.83		1158.67	584.615	493.396		639.569	322.574	1498.85	760.529	880.916
342	54.1203	160.882	211.927	6.91916		21.0088	209.972	0.0650219	5657		1022.05	548.435	459.131		661.988	318.127	1532	771.99	946.961
343	50.2974	168.048	248.425	7.67201		20.8934	210.16	0.180306	5648.96		903.321	521.896	428.453		680.007	309.137	1556.22	779.126	1014.75
344	45.4182	176.418	287.415	8.60879		21.3341	207.813	0.258506	5531.43		800.77	502.809	401.911		696.305	296.185	1573.35	783.015	1084.75
345	39.8223	185.233	327	9.59104		22.0834	203.151	0.303557	5319.69		712.68	488.988	380.054		714.256	280.113	1585.93	785.099	1157.57
346	33.8498	193.735	365.285	10.4803		22.8941	196.392	0.319395	5029		637.336	478.243	363.433		737.235	261.763	1596.52	786.824	1233.84
347	27.8405	201.163	400.372	11.1382		23.519	187.757	0.309955	4674.61		573.022	468.387	352.595		768.615	241.978	1607.66	789.634	1314.19
348	22.1342	206.759	430.366	11.4262		23.7107	177.465	0.279171	4271.8		518.053	457.335	348.083		811.769	221.601	1621.9	794.971	1399.22
349	17.0709	209.763	453.37	11.2059		23.222	165.736	0.230979	3835.84		471.24	444.664	350.319		870.071	201.473	1641.78	804.28	1489.58
350	12.9569	209.547	468.002	10.3558		21.8463	152.813	0.169315	3381.82		431.768	431.296	359.633		946.895	182.438	1669.85	819.005	1585.88
351	9.81981	206.509	476.716	8.94827		19.6972	139.127	0.0981115	2923.71		398.835	418.191	376.355		1045.61	165.338	1708.66	840.589	1688.74
352	7.54815	201.531	483.691	7.17842		17.0391	125.196	0.0213056	2474.94		371.637	406.309	400.814		1169.6	151.014	1760.76	870.477	1798.78
353	6.02959	195.499	493.115	5.24344		14.1375	111.539	0	2048.97		349.372	396.612	433.337		1322.23	140.311	1828.69	910.113	1916.64
354	5.15176	189.299	509.178	3.34047		11.2578	98.6756	0	1659.21		331.235	390.06	474.254		1506.88	134.069	1915	960.939	2042.92
355	4.80229	183.817	536.068	1.66669		8.66557	87.1237	0	1319.12		316.425	387.588	523.843		1725.14	132.905	2020.95	1023.74	2177.68
356	4.86881	179.936	577.973	0.419247		6.6262	77.4026	0	1042.12		304.227	389.082	580.379		1971.47	136.473	2142.65	1096.65	2318.63
357	5.24076	178.491	638.773	0		5.39032	70.0098	0	840.639		294.03	392.991	639.538		2238.56	144.175	2274.96	1177.14	2462.88
358	5.83926	179.444	717.673	0		4.96933	65.0937	0	711.672		285.235	397.662	696.818		2519.07	155.411	2412.69	1262.67	2607.57
359	6.61231	182.058	810.262	0.286639		5.18116	62.5212	0	640.379		277.241	401.441	747.72		2805.69	169.584	2550.68	1350.73	2749.82
360	7.50877	185.576	912.033	1.08781		5.8382	62.1508	0	611.61		269.446	402.675	787.742		3091.1	186.093	2683.77	1438.76	2886.76
