# Supplementary material for: Micron-resolution fiber mapping in histology independent of sample preparation
Source: Nat Commun. 2025 Nov 5;16:9572. doi: 10.1038/s41467-025-64896-9 (PMC12589536; doi:10.1038/s41467-025-64896-9)
Supplement: Supplementary file 6 — Source Data file [file 41467_2025_64896_MOESM6_ESM.zip › SourceData/FigureS10.xlsx]

## Sheet: Sheet1
Histograms
Panel C - Absolute angle differences		Panel D – Signed angle differences
Centers (°)	Counts	Centers (°)	Counts
0.15	130993	-89.75	4613
0.45	122511	-89.25	7860
0.75	88740	-88.75	7918
1.05	95557	-88.25	6424
1.35	116459	-87.75	6909
1.65	100467	-87.25	5499
1.95	129334	-86.75	7500
2.25	104752	-86.25	4119
2.55	106129	-85.75	5978
2.85	88575	-85.25	10128
3.15	111711	-84.75	8077
3.45	108774	-84.25	6374
3.75	108177	-83.75	6734
4.05	110282	-83.25	5238
4.35	106254	-82.75	6687
4.65	78318	-82.25	4907
4.95	92344	-81.75	6550
5.25	98472	-81.25	7403
5.55	120151	-80.75	6253
5.85	87770	-80.25	5780
6.15	91666	-79.75	5035
6.45	85742	-79.25	7949
6.75	72866	-78.75	5481
7.05	95451	-78.25	5121
7.35	96988	-77.75	7801
7.65	104766	-77.25	6366
7.95	94585	-76.75	6806
8.25	67592	-76.25	7758
8.55	74521	-75.75	5599
8.85	83042	-75.25	8395
9.15	79697	-74.75	6122
9.45	92786	-74.25	6292
9.75	75829	-73.75	7053
10.05	78498	-73.25	6581
10.35	68071	-72.75	7197
10.65	72969	-72.25	6001
10.95	74182	-71.75	9220
11.25	73402	-71.25	5280
11.55	78538	-70.75	5286
11.85	70721	-70.25	7518
12.15	57312	-69.75	7949
12.45	69775	-69.25	8378
12.75	71042	-68.75	8459
13.05	77792	-68.25	6010
13.35	59846	-67.75	8188
13.65	65015	-67.25	6674
13.95	61334	-66.75	6390
14.25	49500	-66.25	7274
14.55	64484	-65.75	6193
14.85	68853	-65.25	8564
15.15	73738	-64.75	6614
15.45	63236	-64.25	8942
15.75	46362	-63.75	6809
16.05	53254	-63.25	5728
16.35	61460	-62.75	9133
16.65	54577	-62.25	7659
16.95	62610	-61.75	7779
17.25	54107	-61.25	8505
17.55	59998	-60.75	6251
17.85	46679	-60.25	8567
18.15	54598	-59.75	8878
18.45	49090	-59.25	8193
18.75	52385	-58.75	10027
19.05	52133	-58.25	6464
19.35	52740	-57.75	10461
19.65	43884	-57.25	7400
19.95	55544	-56.75	9747
20.25	54407	-56.25	7723
20.55	54806	-55.75	7881
20.85	45636	-55.25	11407
21.15	50569	-54.75	9146
21.45	43788	-54.25	10544
21.75	36756	-53.75	10887
22.05	51365	-53.25	7269
22.35	48248	-52.75	10238
22.65	55603	-52.25	10640
22.95	48486	-51.75	9921
23.25	35532	-51.25	10866
23.55	41672	-50.75	6983
23.85	48649	-50.25	14112
24.15	44234	-49.75	10182
24.45	48062	-49.25	12616
24.75	40554	-48.75	10684
25.05	46902	-48.25	10230
25.35	36569	-47.75	13652
25.65	42366	-47.25	10675
25.95	38847	-46.75	12405
26.25	42389	-46.25	14283
26.55	40392	-45.75	9405
26.85	42459	-45.25	13912
27.15	32897	-44.75	13853
27.45	44812	-44.25	13302
27.75	46481	-43.75	14712
28.05	41572	-43.25	10712
28.35	37080	-42.75	17777
28.65	36555	-42.25	12440
28.95	32796	-41.75	15929
29.25	29628	-41.25	13489
29.55	41048	-40.75	13022
29.85	40107	-40.25	17445
30.15	44273	-39.75	17028
30.45	39297	-39.25	18427
30.75	27252	-38.75	18585
31.05	31694	-38.25	13021
31.35	38792	-37.75	21034
31.65	34927	-37.25	17123
31.95	34171	-36.75	16456
32.25	30794	-36.25	20263
32.55	36212	-35.75	15547
32.85	27408	-35.25	24040
33.15	32563	-34.75	18609
33.45	30403	-34.25	24539
33.75	32214	-33.75	18933
34.05	30979	-33.25	17564
34.35	31504	-32.75	23782
34.65	26671	-32.25	23240
34.95	32625	-31.75	24649
35.25	34343	-31.25	25873
35.55	31717	-30.75	18355
35.85	25741	-30.25	30612
36.15	27903	-29.75	25868
36.45	25014	-29.25	24270
36.75	19947	-28.75	29279
37.05	31904	-28.25	24456
37.35	29316	-27.75	34334
37.65	32485	-27.25	23671
37.95	29297	-26.75	31659
38.25	20405	-26.25	25975
38.55	24776	-25.75	26033
38.85	27906	-25.25	33867
39.15	26737	-24.75	33171
39.45	27202	-24.25	36910
39.75	24093	-23.75	36249
40.05	26995	-23.25	24691
40.35	20667	-22.75	37591
40.65	23634	-22.25	30919
40.95	23355	-21.75	33307
41.25	26016	-21.25	38725
41.55	23442	-20.75	33022
41.85	21906	-20.25	44652
42.15	19653	-19.75	34319
42.45	24090	-19.25	42155
42.75	25227	-18.75	36147
43.05	23151	-18.25	34471
43.35	20283	-17.75	45811
43.65	20871	-17.25	39883
43.95	18147	-16.75	49089
44.25	16108	-16.25	44997
44.55	23889	-15.75	35138
44.85	23646	-15.25	51633
45.15	25128	-14.75	45636
45.45	23167	-14.25	46976
45.75	14998	-13.75	51901
46.05	18093	-13.25	46385
46.35	22555	-12.75	58651
46.65	19912	-12.25	46393
46.95	20613	-11.75	59305
47.25	19555	-11.25	49303
47.55	20507	-10.75	54985
47.85	16756	-10.25	59508
48.15	18303	-9.75	58806
48.45	20034	-9.25	76017
48.75	20165	-8.75	63994
49.05	19742	-8.25	51152
49.35	16895	-7.75	76892
49.65	16514	-7.25	69291
49.95	18757	-6.75	68632
50.25	18488	-6.25	74373
50.55	18940	-5.75	68538
50.85	15913	-5.25	90026
51.15	15922	-4.75	64741
51.45	15328	-4.25	96028
51.75	13285	-3.75	75860
52.05	20836	-3.25	91322
52.35	18680	-2.75	83057
52.65	19111	-2.25	85178
52.95	17895	-1.75	102054
53.25	12441	-1.25	85946
53.55	14112	-0.75	76244
53.85	16828	-0.25	108974
54.15	15946	0.25	98753
54.45	16198	0.75	88596
54.75	16097	1.25	95747
55.05	17017	1.75	81499
55.35	15640	2.25	98364
55.65	14125	2.75	79105
55.95	16606	3.25	105236
56.25	15854	3.75	81222
56.55	15646	4.25	95530
56.85	13368	4.75	78131
57.15	13520	5.25	80141
57.45	15302	5.75	95478
57.75	15397	6.25	77478
58.05	16454	6.75	61734
58.35	12678	7.25	91205
58.65	14003	7.75	87060
58.95	13843	8.25	73178
59.25	12840	8.75	72230
59.55	16347	9.25	60561
59.85	15241	9.75	79431
60.15	14057	10.25	60558
60.45	15223	10.75	74138
60.75	11714	11.25	61553
61.05	11397	11.75	70528
61.35	15583	12.25	58967
61.65	13694	12.75	61200
61.95	13162	13.25	64171
62.25	15549	13.75	54479
62.55	14713	14.25	45120
62.85	13207	14.75	65074
63.15	13395	15.25	60288
63.45	14102	15.75	51251
63.75	14021	16.25	54743
64.05	12982	16.75	44061
64.35	12517	17.25	58236
64.65	13474	17.75	40891
64.95	15257	18.25	56599
65.25	12817	18.75	41878
65.55	15589	19.25	49696
65.85	13010	19.75	46786
66.15	11990	20.25	46986
66.45	12555	20.75	48512
66.75	10772	21.25	40038
67.05	15915	21.75	38809
67.35	14754	22.25	48928
67.65	13217	22.75	46970
67.95	15209	23.25	42182
68.25	11434	23.75	42259
68.55	12963	24.25	37345
68.85	13479	24.75	41039
69.15	14347	25.25	33989
69.45	13424	25.75	45836
69.75	13437	26.25	35636
70.05	13679	26.75	41314
70.35	12904	27.25	38965
70.65	11757	27.75	41379
70.95	12988	28.25	40037
71.25	13340	28.75	28523
71.55	12397	29.25	33007
71.85	15266	29.75	39187
72.15	13034	30.25	37952
72.45	14529	30.75	32898
72.75	14439	31.25	35618
73.05	14470	31.75	32596
73.35	13833	32.25	30926
73.65	12244	32.75	28319
73.95	12561	33.25	37959
74.25	10966	33.75	28354
74.55	13122	34.25	30314
74.85	14438	34.75	28626
75.15	13194	35.25	32306
75.45	15113	35.75	31969
75.75	12181	36.25	24901
76.05	12187	36.75	23287
76.35	14753	37.25	32054
76.65	14066	37.75	30395
76.95	12594	38.25	24534
77.25	13796	38.75	27300
77.55	14838	39.25	25501
77.85	12258	39.75	25621
78.15	12825	40.25	21672
78.45	11766	40.75	28232
78.75	12588	41.25	24217
79.05	13266	41.75	23464
79.35	14044	42.25	22519
79.65	13615	42.75	24479
79.95	14683	43.25	24477
80.25	12807	43.75	18361
80.55	15201	44.25	18277
80.85	14297	44.75	24156
81.15	12049	45.25	25052
81.45	14456	45.75	20010
81.75	11218	46.25	21279
82.05	13248	46.75	21524
82.35	14164	47.25	20725
82.65	13236	47.75	18362
82.95	16378	48.25	23710
83.25	12805	48.75	18963
83.55	13564	49.25	18936
83.85	13283	49.75	18528
84.15	13639	50.25	18136
84.45	14020	50.75	20671
84.75	12557	51.25	15072
85.05	16708	51.75	16554
85.35	13702	52.25	20998
85.65	12899	52.75	19587
85.95	12948	53.25	16049
86.25	12754	53.75	16357
86.55	14010	54.25	15785
86.85	13681	54.75	17317
87.15	14171	55.25	16699
87.45	14790	55.75	19566
87.75	14904	56.25	15215
88.05	13276	56.75	15467
88.35	13606	57.25	16250
88.65	13755	57.75	15459
88.95	13054	58.25	17317
89.25	13271	58.75	13794
89.55	14337	59.25	15371
89.85	13992	59.75	16011
		60.25	14567
		60.75	14776
		61.25	15308
		61.75	14547
		62.25	16233
		62.75	14974
		63.25	18859
		63.75	13212
		64.25	13467
		64.75	16770
		65.25	14831
		65.75	17175
		66.25	13476
		66.75	14493
		67.25	17679
		67.75	15136
		68.25	14031
		68.75	14478
		69.25	13735
		69.75	15193
		70.25	15018
		70.75	17106
		71.25	13330
		71.75	15526
		72.25	17019
		72.75	15915
		73.25	17592
		73.75	13738
		74.25	14387
		74.75	15739
		75.25	14583
		75.75	15626
		76.25	15467
		76.75	15604
		77.25	15498
		77.75	15477
		78.25	17078
		78.75	12556
		79.25	16304
		79.75	18954
		80.25	17113
		80.75	17468
		81.25	14710
		81.75	14641
		82.25	16924
		82.75	16766
		83.25	17696
		83.75	16145
		84.25	15845
		84.75	15053
		85.25	15149
		85.75	16916
		86.25	14891
		86.75	16888
		87.25	18598
		87.75	17350
		88.25	15967
		88.75	14595
		89.25	15553
		89.75	17870
