# Supplementary material for: Micron-resolution fiber mapping in histology independent of sample preparation
Source: Nat Commun. 2025 Nov 5;16:9572. doi: 10.1038/s41467-025-64896-9 (PMC12589536; doi:10.1038/s41467-025-64896-9)
Supplement: Supplementary file 6 — Source Data file [file 41467_2025_64896_MOESM6_ESM.zip › SourceData/FigureS11.xlsx]

## Sheet: Sheet1
Panel C – Histograms (normalized by probability density function)
Whole Brain			White Matter
Centers (°)	Counts (normalized)		Centers (°)	Counts (normalized)
0.1	0.0421269		0.15	0.0487626
0.3	0.0421961		0.45	0.0487383
0.5	0.0421344		0.75	0.0486773
0.7	0.0420418		1.05	0.0483865
0.9	0.0419803		1.35	0.0482555
1.1	0.0419776		1.65	0.0478366
1.3	0.0417664		1.95	0.0478268
1.5	0.0415313		2.25	0.0473537
1.7	0.0415931		2.55	0.0470887
1.9	0.0414988		2.85	0.0466141
2.1	0.041392		3.15	0.0460885
2.3	0.0411008		3.45	0.0456382
2.5	0.0410042		3.75	0.045147
2.7	0.040924		4.05	0.0444674
2.9	0.0406997		4.35	0.0439745
3.1	0.0404345		4.65	0.0435992
3.3	0.0401409		4.95	0.043071
3.5	0.0400059		5.25	0.0422836
3.7	0.0396949		5.55	0.041756
3.9	0.0395238		5.85	0.0412036
4.1	0.039174		6.15	0.0406622
4.3	0.0389722		6.45	0.0401818
4.5	0.0387442		6.75	0.0394374
4.7	0.0385171		7.05	0.0386825
4.9	0.0382258		7.35	0.0380253
5.1	0.0379403		7.65	0.0374711
5.3	0.0376893		7.95	0.0366295
5.5	0.0374124		8.25	0.0362202
5.7	0.0370664		8.55	0.0356264
5.9	0.0367588		8.85	0.0348241
6.1	0.0364998		9.15	0.034257
6.3	0.0363854		9.45	0.0335881
6.5	0.036021		9.75	0.0329052
6.7	0.0356681		10.05	0.0322989
6.9	0.0353505		10.35	0.0318461
7.1	0.0349069		10.65	0.031115
7.3	0.034728		10.95	0.0303378
7.5	0.0343417		11.25	0.0297463
7.7	0.0341328		11.55	0.0292214
7.9	0.0336124		11.85	0.028668
8.1	0.033418		12.15	0.0279521
8.3	0.0331814		12.45	0.0273247
8.5	0.0328248		12.75	0.0268951
8.7	0.0325742		13.05	0.0265223
8.9	0.0322165		13.35	0.0258355
9.1	0.0318747		13.65	0.0254709
9.3	0.0317049		13.95	0.0249689
9.5	0.0312372		14.25	0.0244255
9.7	0.0310401		14.55	0.0239708
9.9	0.0306342		14.85	0.0234091
10.1	0.0303102		15.15	0.0228859
10.3	0.0301347		15.45	0.0225322
10.5	0.0297244		15.75	0.0219479
10.7	0.0294372		16.05	0.0213754
10.9	0.0291002		16.35	0.0210302
11.1	0.0288138		16.65	0.0207511
11.3	0.0284567		16.95	0.0201635
11.5	0.0281913		17.25	0.0198878
11.7	0.0278845		17.55	0.0195657
11.9	0.0277334		17.85	0.0191467
12.1	0.0272868		18.15	0.0188652
12.3	0.026933		18.45	0.0184638
12.5	0.0266827		18.75	0.0180831
12.7	0.0264897		19.05	0.0177421
12.9	0.0262419		19.35	0.0174341
13.1	0.0259843		19.65	0.017061
13.3	0.0257031		19.95	0.016839
13.5	0.0254173		20.25	0.0164115
13.7	0.0251764		20.55	0.0160799
13.9	0.0250031		20.85	0.0157344
14.1	0.0246953		21.15	0.0154966
14.3	0.0244531		21.45	0.0152532
14.5	0.0242059		21.75	0.0148882
14.7	0.0239507		22.05	0.0146195
14.9	0.0236077		22.35	0.0143962
15.1	0.0233275		22.65	0.0140548
15.3	0.0231365		22.95	0.0138287
15.5	0.0229517		23.25	0.0135895
15.7	0.0226426		23.55	0.0132956
15.9	0.0224207		23.85	0.0132003
16.1	0.0220945		24.15	0.0127568
16.3	0.0218085		24.45	0.0125581
16.5	0.0218214		24.75	0.0123777
16.7	0.0215402		25.05	0.0122435
16.9	0.0212184		25.35	0.0119693
17.1	0.0210094		25.65	0.0117862
17.3	0.0208441		25.95	0.011503
17.5	0.0206751		26.25	0.0113602
17.7	0.0204869		26.55	0.0111691
17.9	0.0203226		26.85	0.0109488
18.1	0.0201603		27.15	0.0108062
18.3	0.0199114		27.45	0.0105649
18.5	0.0196945		27.75	0.0103818
18.7	0.0194857		28.05	0.0103166
18.9	0.0192855		28.35	0.010077
19.1	0.0191278		28.65	0.00997574
19.3	0.018907		28.95	0.00981262
19.5	0.0187144		29.25	0.00962904
19.7	0.0185002		29.55	0.00947158
19.9	0.0184276		29.85	0.00932342
20.1	0.018185		30.15	0.00913735
20.3	0.0179846		30.45	0.00894563
20.5	0.0177945		30.75	0.00883206
20.7	0.0175332		31.05	0.00870252
20.9	0.017467		31.35	0.00860026
21.1	0.0172288		31.65	0.00840338
21.3	0.0171629		31.95	0.00828216
21.5	0.0168887		32.25	0.00817242
21.7	0.0167771		32.55	0.00806799
21.9	0.0165414		32.85	0.00793064
22.1	0.016379		33.15	0.00782173
22.3	0.016281		33.45	0.00767557
22.5	0.0160434		33.75	0.00757663
22.7	0.0158735		34.05	0.00746505
22.9	0.0157457		34.35	0.00738141
23.1	0.0155883		34.65	0.00720732
23.3	0.0153806		34.95	0.00711703
23.5	0.0152362		35.25	0.00700462
23.7	0.0151452		35.55	0.00688905
23.9	0.0149653		35.85	0.00678912
24.1	0.014631		36.15	0.00671629
24.3	0.014487		36.45	0.00655849
24.5	0.0143982		36.75	0.0064963
24.7	0.0142684		37.05	0.00635329
24.9	0.0141158		37.35	0.00630707
25.1	0.0139957		37.65	0.00619849
25.3	0.0137601		37.95	0.00612715
25.5	0.0137085		38.25	0.0059903
25.7	0.0134684		38.55	0.00590151
25.9	0.013287		38.85	0.00583749
26.1	0.0132644		39.15	0.0057457
26.3	0.0130547		39.45	0.00563512
26.5	0.0129457		39.75	0.00557875
26.7	0.0127211		40.05	0.00552671
26.9	0.0126013		40.35	0.00541247
27.1	0.012466		40.65	0.00533382
27.3	0.0123221		40.95	0.00532451
27.5	0.012187		41.25	0.0052683
27.7	0.012027		41.55	0.0051268
27.9	0.0119818		41.85	0.00505097
28.1	0.0118443		42.15	0.00492759
28.3	0.0116635		42.45	0.00490132
28.5	0.0116031		42.75	0.00476963
28.7	0.0114733		43.05	0.00474069
28.9	0.0113536		43.35	0.00466803
29.1	0.0111758		43.65	0.00460251
29.3	0.0110762		43.95	0.00451472
29.5	0.010919		44.25	0.0044655
29.7	0.0108826		44.55	0.00440281
29.9	0.0107035		44.85	0.00435126
30.1	0.010573		45.15	0.0043062
30.3	0.0104427		45.45	0.004246
30.5	0.0102776		45.75	0.00419778
30.7	0.0102086		46.05	0.00412811
30.9	0.0100952		46.35	0.00407507
31.1	0.0100218		46.65	0.00404979
31.3	0.00994119		46.95	0.00402468
31.5	0.00981886		47.25	0.00394869
31.7	0.00963088		47.55	0.00392142
31.9	0.00961454		47.85	0.00385907
32.1	0.009478		48.15	0.00378973
32.3	0.00937598		48.45	0.00378341
32.5	0.00928149		48.75	0.00371906
32.7	0.00922082		49.05	0.00366851
32.9	0.00904563		49.35	0.00371739
33.1	0.00900116		49.65	0.00358487
33.3	0.00885581		49.95	0.00356807
33.5	0.00881091		50.25	0.00350838
33.7	0.00875408		50.55	0.00351337
33.9	0.00866044		50.85	0.00346282
34.1	0.00853001		51.15	0.00342008
34.3	0.0084567		51.45	0.00344386
34.5	0.00836164		51.75	0.0033544
34.7	0.00826133		52.05	0.00335557
34.9	0.0081559		52.35	0.00326029
35.1	0.00817097		52.65	0.00329155
35.3	0.00797944		52.95	0.00323302
35.5	0.00787103		53.25	0.00324249
35.7	0.00778791		53.55	0.00318346
35.9	0.00775011		53.85	0.00321423
36.1	0.00770379		54.15	0.00310847
36.3	0.00756128		54.45	0.00313824
36.5	0.00750985		54.75	0.00310598
36.7	0.00754025		55.05	0.00305825
36.9	0.00733224		55.35	0.00303664
37.1	0.00728436		55.65	0.00302267
37.3	0.00722497		55.95	0.00297628
37.5	0.00719741		56.25	0.00294784
37.7	0.007036		56.55	0.00293138
37.9	0.00703799		56.85	0.00289829
38.1	0.00691807		57.15	0.00290577
38.3	0.00684205		57.45	0.00280983
38.5	0.00677755		57.75	0.00283211
38.7	0.00670494		58.05	0.00283544
38.9	0.00668875		58.35	0.00282413
39.1	0.0065667		58.65	0.00275778
39.3	0.00658659		58.95	0.00274149
39.5	0.00642163		59.25	0.00272253
39.7	0.00637517		59.55	0.00270607
39.9	0.00636764		59.85	0.00267913
40.1	0.00630938		60.15	0.00265702
40.3	0.0061781		60.45	0.00265436
40.5	0.00619174		60.75	0.002594
40.7	0.00610862		61.05	0.00262193
40.9	0.00609583		61.35	0.00255509
41.1	0.0060164		61.65	0.00258502
41.3	0.00601854		61.95	0.00259383
41.5	0.0059097		62.25	0.00255392
41.7	0.00582573		62.55	0.00252665
41.9	0.00577401		62.85	0.00253829
42.1	0.0057014		63.15	0.00249522
42.3	0.00564272		63.45	0.00249739
42.5	0.00564301		63.75	0.00248641
42.7	0.00550277		64.05	0.00255309
42.9	0.00549268		64.35	0.00246629
43.1	0.00542931		64.65	0.00248092
43.3	0.00539365		64.95	0.00248891
43.5	0.00536637		65.25	0.00245216
43.7	0.00526876		65.55	0.00243004
43.9	0.00523182		65.85	0.00243786
44.1	0.00522642		66.15	0.00240028
44.3	0.00514131		66.45	0.00242156
44.5	0.00509598		66.75	0.002375
44.7	0.00508803		67.05	0.00240643
44.9	0.00503702		67.35	0.00240527
45.1	0.00502025		67.65	0.00237085
45.3	0.00498459		67.95	0.00239662
45.5	0.00494708		68.25	0.00234856
45.7	0.00485913		68.55	0.00240161
45.9	0.00484762		68.85	0.00236469
46.1	0.00476507		69.15	0.0023898
46.3	0.00476621		69.45	0.00234474
46.5	0.00468522		69.75	0.00233709
46.7	0.00466632		70.05	0.00234939
46.9	0.00463236		70.35	0.00232961
47.1	0.00462284		70.65	0.00230982
47.3	0.00458732		70.95	0.00233726
47.5	0.00455351		71.25	0.00233376
47.7	0.00446925		71.55	0.00230965
47.9	0.00448247		71.85	0.00230101
48.1	0.00440688		72.15	0.00229685
48.3	0.00436709		72.45	0.00232462
48.5	0.00440645		72.75	0.00231497
48.7	0.00432191		73.05	0.0023183
48.9	0.00424803		73.35	0.00229103
49.1	0.00427332		73.65	0.00232645
49.3	0.00429193		73.95	0.00230649
49.5	0.00421748		74.25	0.00231431
49.7	0.00412285		74.55	0.00234391
49.9	0.0041497		74.85	0.00231165
50.1	0.00410736		75.15	0.00228637
50.3	0.004016		75.45	0.00229768
50.5	0.004069		75.75	0.00231581
50.7	0.00398247		76.05	0.00231946
50.9	0.00400748		76.35	0.00228754
51.1	0.00397082		76.65	0.00227972
51.3	0.00390816		76.95	0.00227174
51.5	0.00393928		77.25	0.00224697
51.7	0.00383243		77.55	0.00228338
51.9	0.00389296		77.85	0.00224065
52.1	0.00383044		78.15	0.00224813
52.3	0.00377986		78.45	0.00224896
52.5	0.00376437		78.75	0.00222635
52.7	0.00374093		79.05	0.00225927
52.9	0.00369745		79.35	0.00223267
53.1	0.0037172		79.65	0.00222435
53.3	0.00368367		79.95	0.00224547
53.5	0.00367003		80.25	0.00224647
53.7	0.00366506		80.55	0.00224996
53.9	0.00362158		80.85	0.00224963
54.1	0.00356233		81.15	0.00224164
54.3	0.00357725		81.45	0.00227241
54.5	0.00356972		81.75	0.00227756
54.7	0.00350649		82.05	0.00229519
54.9	0.00350464		82.35	0.00226143
55.1	0.00348518		82.65	0.00225977
55.3	0.00348518		82.95	0.00231531
55.5	0.00341385		83.25	0.00227158
55.7	0.00337691		83.55	0.00228571
55.9	0.00338032		83.85	0.00233044
56.1	0.00334693		84.15	0.00229752
56.3	0.00332448		84.45	0.00231963
56.5	0.00327631		84.75	0.00230217
56.7	0.00326225		85.05	0.00233144
56.9	0.00327163		85.35	0.00235039
57.1	0.00326083		85.65	0.00228504
57.3	0.00320612		85.95	0.00232096
57.5	0.00316108		86.25	0.00231497
57.7	0.00319192		86.55	0.00230782
57.9	0.00315952		86.85	0.00230167
58.1	0.00312613		87.15	0.00231564
58.3	0.00312571		87.45	0.00233277
58.5	0.0031078		87.75	0.00234224
58.7	0.00306589		88.05	0.00234208
58.9	0.00309232		88.35	0.00229203
59.1	0.00300763		88.65	0.00229303
59.3	0.00302824		88.95	0.0023484
59.5	0.00299485		89.25	0.00228571
59.7	0.00295265		89.55	0.0023321
59.9	0.00295805		89.85	0.00230816
60.1	0.00295648
60.3	0.00293006
60.5	0.00291258
60.7	0.00286143
60.9	0.00290164
61.1	0.00288573
61.3	0.00282292
61.5	0.00283756
61.7	0.00282349
61.9	0.00280559
62.1	0.00283074
62.3	0.00276893
62.5	0.00274861
62.7	0.00277391
62.9	0.00276211
63.1	0.00273995
63.3	0.00274378
63.5	0.00271863
63.7	0.00271068
63.9	0.00273227
64.1	0.0027192
64.3	0.00265598
64.5	0.00267914
64.7	0.00263537
64.9	0.00267374
65.1	0.00264091
65.3	0.00264816
65.5	0.00262102
65.7	0.00261406
65.9	0.00261051
66.1	0.00258039
66.3	0.00253378
66.5	0.00260809
66.7	0.00257712
66.9	0.00257144
67.1	0.00255851
67.3	0.00256376
67.5	0.00256717
67.7	0.00252654
67.9	0.00257115
68.1	0.00251659
68.3	0.00249983
68.5	0.00251958
68.7	0.0025497
68.9	0.00251489
69.1	0.00250792
69.3	0.00252867
69.5	0.00250778
69.7	0.00253137
69.9	0.00250878
70.1	0.00247738
70.3	0.00250409
70.5	0.00249542
70.7	0.0024815
70.9	0.00249997
71.1	0.00248107
71.3	0.00249613
71.5	0.00251915
71.7	0.00248192
71.9	0.00247553
72.1	0.00248974
72.3	0.00247269
72.5	0.00250991
72.7	0.00248889
72.9	0.00246729
73.1	0.00247809
73.3	0.00246587
73.5	0.00251347
73.7	0.00254004
73.9	0.00249144
74.1	0.00250451
74.3	0.00249883
74.5	0.0025237
74.7	0.00249244
74.9	0.00249585
75.1	0.00248533
75.3	0.00248249
75.5	0.00247524
75.7	0.00248903
75.9	0.00249798
76.1	0.00250622
76.3	0.00245322
76.5	0.00247183
76.7	0.00247837
76.9	0.00247596
77.1	0.00245649
77.3	0.00245663
77.5	0.00245379
77.7	0.00246814
77.9	0.00249215
78.1	0.00244569
78.3	0.00245152
78.5	0.00245336
78.7	0.00243887
78.9	0.00243035
79.1	0.00245919
79.3	0.00241955
79.5	0.00243631
79.7	0.00244981
79.9	0.00244598
80.1	0.00248107
80.3	0.0024501
80.5	0.00245564
80.7	0.00243859
80.9	0.00247183
81.1	0.00246828
81.3	0.00247212
81.5	0.0024967
81.7	0.00248846
81.9	0.00247695
82.1	0.00247809
82.3	0.00249968
82.5	0.00247056
82.7	0.00250736
82.9	0.00250892
83.1	0.00249443
83.3	0.00250878
83.5	0.00251986
83.7	0.00252398
83.9	0.00255069
84.1	0.00252
84.3	0.00253478
84.5	0.00253506
84.7	0.00252142
84.9	0.00251844
85.1	0.00256419
85.3	0.00254913
85.5	0.00252014
85.7	0.00253861
85.9	0.0025514
86.1	0.00249357
86.3	0.0025578
86.5	0.00254046
86.7	0.00257669
86.9	0.00252071
87.1	0.0025227
87.3	0.00255041
87.5	0.00256419
87.7	0.00256987
87.9	0.00257698
88.1	0.00253577
88.3	0.00252029
88.5	0.00251673
88.7	0.00255467
88.9	0.00251972
89.1	0.00253677
89.3	0.00253265
89.5	0.00254984
89.7	0.0025703
89.9	0.00253435
