# Supplementary material for: Micron-resolution fiber mapping in histology independent of sample preparation
Source: Nat Commun. 2025 Nov 5;16:9572. doi: 10.1038/s41467-025-64896-9 (PMC12589536; doi:10.1038/s41467-025-64896-9)
Supplement: Supplementary file 6 — Source Data file [file 41467_2025_64896_MOESM6_ESM.zip › SourceData/FigureS7.xlsx]

## Sheet: Sheet1
	Panel D – Box plots
	H&E						LFB+H&E						Neurofilament
Area	1	2	3	4	5		1	2	3	4	5		1	2	3	4	5
	242	109	205	216	87		214.667	189.667	231.333	134.333	108.667		119.667	140.667	64.6667	104.333	87.3333
	205	156	193	112	58		214.667	135.333	186.667	113.667	109		119.667	172	90.3333	111.667	87.3333
	168	188	153	121	103		195.333	164.667	185	133.667	104.667		87.3333	197	125.333	104.667	86.6667
	224	196	144	114	99		202	147	177	133.667	96.6667		147.333	171	136.667	134	115.333
	219	172	171	127	102		235.333	203.667	183.667	134.333	96		192.333	137	158	132.667	115.333
	240	148	166	166	97		235.333	206.333	180	130.333	96		176.333	138	159.667	125.667	102
	242	215	148	116	107		230	206.333	183.333	137	102		176.333	166.333	135.667	113.667	102
	223	205	143	147	99		225.333	229.667	184.667	122	114.667		119.667	159.333	123.667	117.333	102.333
	199	191	186	116	77		222	209.667	190	118.333	98.3333		87.3333	179.333	120.667	99.6667	99.3333
	187	175	156	117	68		209.667	192.333	182	180.333	95		126.667	154.667	137	126	89.6667
	187	180	172	133	79		209.667	186	215.667	180.333	93.3333		121.667	85	96.3333	134.333	102.333
	204	180	197	125	94		234.667	200	187	188	93.3333		67.3333	175.667	92.6667	118.667	91.6667
	182	198	163	149	98		197	191.667	182.333	124.667	145.667		86.3333	128.333	109	111.667	92.6667
	231	199	153	134	96		197	196	187.333	130.333	158.333		216.667	132.333	135.667	91.6667	92.6667
	242	182	197	103	135		216	200.333	194.667	164.333	104.667		176.333	119	139.667	117.667	93.6667
	243	211	132	156	113		221.333	135.333	173.667	119.333	96.6667		176.333	171	93	158	93.6667
	175	179	167	125	74		188.667	164.667	189.333	133.667	96.6667		136	142.667	126.333	126	115.333
	171	195	163	167	93		188.667	147	171.667	134.333	93.6667		76.3333	150	120	158.333	102
	210	175	173	201	85		208.667	203.667	181	148	102.667		134	162	171	108.667	102
	202	163	163	143	108		209.667	175	193	101.667	104.333		160.333	164	136	130.333	97.3333
	216	219	190	110	99		216.667	175	177.667	144.333	104.333		121.667	119.333	133.333	133	97.3333
	210	189	158	125	72		221.667	205.333	121.667	173	107.333		113	144.333	133.333	126.333	97.3333
	239	185	154	124	45		193	196	183.667	118.333	170.667		208.333	185.333	116	62.6667	97.3333
	221	177	153	173	59		188	185.667	168	149	102.333		197.333	152	107.667	88	104.333
	236	197	174	147	97		210.667	185.667	160	135	138		197.333	142.333	116.333	101.667	74.6667
	193	188	157	156	105		202.333	189.667	193	116	138		114	155	94.3333	88.6667	74.6667
	247	171	155	127	99		189.667	155	207.667	110.667	119.667		114	131.333	187.667	149.333	112.667
	225	129	198	137	76		193.667	179.333	177	160	96		135.333	113.333	110	128.667	89.6667
	124	174	171	128	61		199.333	199	172.333	128.333	96		119.333	137.667	113.333	133.667	89.6667
	177	176	158	145	90		206	173.333	202.667	128.333	72		119.333	141.667	173.333	112.667	100.333
	185	191	194	116	109		208.333	187.333	181.667	145.333	121		131.333	74.3333	90.6667	128.333	100.333
	175	179	128	138	104		239.333	200	182.667	172	158.333		148.667	175.667	94.6667	96.6667	111.667
	157	186	176	108	92		173.667	191.667	184.333	152.667	105		148.667	110.333	133	111.333	93.6667
	114	198	164	122	81		162	196	183.333	164.333	105		82.3333	167.667	120	167	93.6667
	241	187	195	117	64		213	200.333	178.667	119.333	102.333		111.667	202.667	144.333	147.667	100
	125	193	163	100	93		223.333	193.333	160.333	119.333	131		111.667	132.667	119.667	156.667	100
	92	174	153	137	105		212	193.333	181.667	107	93		128.667	197.333	141	131.333	112.333
	199	197	153	158	69		240.667	189.667	194.333	125	88.3333		131.333	172.333	129	118.333	91
	162	159	155	137	75		232	222.333	178	151.667	88.3333		166.333	141.667	112.667	161.333	91
	161	191	171	138	122		195.667	222.333	161	144.333	104		166.333	159	91.6667	123.667	99.6667
	201	188	180	176	55		179	175	206.333	173	128.333		120	159.667	87.3333	88	97.3333
	206	204	162	138	81		200	205.333	190.333	173	100.333		173	107	111.667	139	104.333
	244	171	166	154	110		231.333	203	189.667	146	100.333		173	119.333	89.6667	129.667	104.333
	216	160	152	141	86		241.333	211.667	177.667	144	123.667		47.3333	134	164.667	146	77.6667
	217	104	171	164	105		232.667	211.667	181	122.333	106.667		226.667	161.333	187.333	141.333	113
	215	185	204	150	105		199.667	239.667	176.333	87.6667	100.667		226.667	212.333	117.667	128.333	85.6667
	211	161	152	126	82		202	206	187	87.6667	97		182.333	126	110.667	125.333	85
	175	128	104	145	88		176.667	139.333	190	127.667	97		153	107.667	125.333	117.333	74.6667
	186	218	153	122	79		194.333	139.333	188	125	119.667		126.333	156.333	137.667	74	112.667
	218	113	184	146	105		194.333	175.333	177.667	151.333	111.667		139.333	114.333	116	164.667	112.667
	243	176	162	132	76		206.333	182	186.333	105.333	111.667		135	82	151.667	162.667	86
	211	216	158	123	97		200.333	195.667	175.667	103	100.333		135	162	105	141.333	91.3333
	150	153	237	123	88		195.667	199	183.667	139.333	85.3333		72	124	103.333	156.333	100.333
	209	166	174	160	86		197.333	173.333	175	139.333	121		165	205.667	172.333	145.333	111.667
	204	170	157	131	97		202.333	187.333	142.667	172	121		137	108	146.667	113.667	111.667
	222	208	166	96	86		227	170.667	208	152.667	95.3333		137	101.333	120.667	158.667	88
	213	185	160	151	87		227	145.333	190.333	108	94.6667		61.3333	110.333	89	174	100.333
	200	163	144	179	93		221.333	198	190.333	128.333	110.333		86.3333	205.667	107	145.667	100.333
	211	177	164	223	107		200.333	192	159.333	111.667	95.3333		216.667	136.667	132.667	139.667	87
	233	189	164	224	87		212	142.333	173	111.667	95.3333		164.333	137.333	165.333	139.667	112.333
	244	188	154	108	114		205.333	201.333	213.333	125	103.333		164.333	141.333	121.667	159.667	91
	193	144	174	105	116		205.333	190.333	184	151.667	97		104.667	172.333	148	114.667	91
	168	133	174	152	104		189	120.667	163.667	209	99.6667		144.667	119.667	139	87.3333	99.6667
	196	141	174	154	131		202.667	120.667	228.667	220.333	120.667		212.667	107	121.667	69.3333	98.3333
	157	183	168	150	126		228	185	241	220.333	120.667		160.667	157	77.6667	122	98.3333
	201	173	165	122	121		221.333	189.333	191	186	121		121.667	133.333	92	151.667	92.3333
	193	156	161	176	115		221.333	203	172	136	103.667		127.667	198.667	112	182	77.6667
	137	138	126	146	85		206.667	211.667	157	122.333	107.333		160	176.667	159.333	86	93.6667
	227	186	207	164	69		191.333	202.333	194.333	122.333	90		125.667	161.333	130	103	88.3333
	245	200	148	111	98		212	239.333	191	87.6667	89.3333		125.667	109	93	96.6667	99
	201	183	121	92	110		230	248	170.333	90.3333	106.667		182.667	150.333	89.3333	94	99
	242	170	151	85	127		191.667	172	172.333	136	104.333		182.667	130	145	123.333	90
	245	195	189	144	89		193	172	160.667	85.6667	100.667		159.667	156.333	121.333	159.667	85.6667
	220	204	185	145	102		214	173	152.333	127.667	100.667		159.667	174.667	120	115.333	85
	215	165	155	132	93		216.333	166.333	160.667	127.667	92		138	152.333	142	76	89
	211	185	209	112	104		201	177	178.667	134.333	92		148.667	122	141	146.667	89
	221	197	184	170	77		172.667	189.333	149.333	107.333	94		148.667	102.667	159	138.333	86
	189	161	164	114	93		198.667	182	119	126.667	88.3333		135.333	93.6667	205.333	122	86
	218	180	172	196	95		198.333	195.667	190	119.667	85.3333		133	193	97.3333	109	91.3333
	174	207	168	107	94		206	200.333	180.667	139.333	85.3333		88	131	112	132.667	101.333
	188	176	104	109	98		204.667	187.333	177	107.333	73.6667		89.6667	153	119.333	114.667	101.333
	174	145	93	114	90		210	171.667	175	102	100.333		150.667	149	108.667	107	81.3333
	191	79	160	157	91		178	182.667	176.667	142	101.333		150.667	205	111.667	115	88
	137	172	182	114	117		131	167.667	180	185.667	105.667		82.3333	171	126.667	92.3333	100.333
	231	209	185	231	102		213	204.333	214.667	111.667	105.667		120	199.667	81.6667	130.333	87
	140	191	150	142	48		181.667	179.667	203.667	111.667	86		120	136.667	91	142	87
	165	194	182	99	121		218.333	161.667	184.333	128	71.3333		120	137.333	140.333	137.333	83
	196	181	170	117	100		197.333	183	192	133	90.3333		153	141.333	101.333	124	83
	155	182	172	150	102		187	183	143	161.667	112		166.333	194.333	94.6667	141	109.333
	186	148	187	164	103		224	203	183.667	137	112		166.333	128.667	155	136.667	109.333
	193	168	220	113	102		155.667	182.667	230.667	220.333	114.333		120	95.3333	139	192.333	98.3333
	155	167	157	161	98		200	173	141.667	186	115.333		173	111.333	128.333	150.333	92.3333
	185	157	170	152	104		171.667	173	128.667	136	103.667		148.333	134.667	123.333	125.333	92.3333
	176	211	172	133	99		186	172.667	193	122	100.667		47.3333	158.333	150	83	81.6667
	177	171	170	191	113		234.667	172.667	221	122	100.667		226.667	126.333	87.3333	112	81.6667
	162	175	158	107	72		203.333	202.333	177.667	130.333	99.6667		226.667	182.667	127.667	116.333	95.3333
	186	180	131	139	73		167.333	239.333	196.667	106.333	103.333		182.333	145.667	95.3333	117.333	94.3333
	215	194	181	149	104		202	248	179.667	92.6667	89.3333		153	124.333	138.333	107	94.3333
	229	192	185	134	117		176.667	187	158.333	92.6667	89.3333		153	117	114.333	95.6667	114.667
	242	181	149	134	112		189.333	187	181.333	130	92.3333		134	142.667	145.333	84.3333	99
	181	179	146	121	109		215.667	213.333	201.667	85.6667	108		150.333	148.333	85.6667	109.333	90
	241	174	135	144	111		234	198.333	182.667	161.333	100.667		150.333	129.667	115	119.667	116.333
	245	190	187	131	83		202	180.667	184.667	161.333	128.667		173	130	121	150.667	116.333
	168	185	167	121	107		197.333	178.667	185.333	183	128.667		190	120	86.6667	124.667	89
	186	184	171	174	69		187.333	180.667	183	112.333	123		190	187.667	94	141.333	71.6667
	134	200	159	138	99		187.333	217	180	159	88.3333		137	85	113	138.333	71.6667
	194	163	150	201	109		218.667	188.333	181.333	119.667	101		61.3333	170	125.667	104	90
	141	207	156	132	104		197	152.667	179	119.667	101		95.6667	173.333	113.667	89	90
	244	195	164	130	138		202.667	110.333	173.667	104.333	109.333		108.333	127.667	140.333	131.667	101.333
	242	135	169	130	122		233.667	205.333	181	124.667	82.6667		118.667	111.667	130.667	125.333	81.3333
	242	171	143	150	91		233.667	163	181	169.333	87.3333		118.667	110.333	150	82.6667	81.3333
	161	103	180	134	132		205.667	146.667	182	185.667	102.333		140.333	121	95	96.6667	100
	202	188	162	128	142		214.667	206.667	205.667	158	102.333		87.6667	100	135.333	124.333	100
	231	176	155	104	77		208.333	180.333	221.333	158	126.333		212.667	87.6667	129.333	152.667	102
	192	169	162	102	110		215.333	176.667	176.667	135	85		160.667	112.333	139	118.667	110.333
	212	195	167	193	113		203.667	187.667	193	152.333	99.6667		133.333	109	142	147.333	110.333
	144	191	165	196	90		180	179	197	161.667	140.667		94	179	106.667	143.667	109.333
	143	177	189	142	91		152.333	179.333	170.333	137	140.667		94	162.667	96.3333	125	109.333
	222	169	243	91	90		207.333	198	252	137	128.333		118.667	155.667	122.333	98	101
	200	185	176	83	105		178	202	209	120.333	115.333		136.667	154	89.3333	105.667	101
	216	179	172	145	130		222	182.667	169	156	80.6667		136.667	109	129	140	114
	197	167	164	148	113		219	166.333	180.333	112	80.6667		131.667	131	118.667	106.333	102
	238	198	166	153	68		186.333	164.333	218	112	86		131.667	114	96.6667	115.333	102
	216	184	145	182	98		213	164.333	195	136	111.667		133	115	125.667	111.333	85
	238	196	161	138	84		214.333	183	169.667	132.333	83.6667		125.667	150.333	158	127.333	106
	199	163	166	198	82		210	209	183	115.333	92		166.667	207.333	114.333	127.667	94.6667
	218	180	174	115	80		197	186	212.667	115.333	95.3333		180.333	125	93.3333	145.667	94.6667
	186	185	189	113	66		225	187	159	130	102.667		180.333	131.333	127.333	155	94.3333
	157	193	161	160	105		182.667	187	146.333	106.667	102.667		159.667	202.667	132.667	83	114.667
	143	187	191	149	90		209.333	199.667	97.3333	130	103.333		159.667	214	109	111.333	114.667
	159	192	184	117	63		197.667	198.667	153	131	108		171.667	138.667	134	157	89
	220	174	157	148	89		208	170.333	196	180.667	108		154	130.667	114	94.3333	89
	196	158	175	155	74		207.667	177	211.667	180.667	91		154	157	123.667	131.667	116.333
	212	202	170	207	67		193	177	169.667	163.667	91		133	178.333	103.667	146.667	101.667
	199	193	170	129	81		198.333	174.333	172.333	99	123		133	121.667	106.333	156.333	101.667
	189	124	185	101	97		209	204.333	211	159	88.6667		88	125	122.667	140.333	103
	171	167	170	114	90		229	219.667	197.667	179	86.3333		118.333	203.667	101.667	94.3333	90
	170	178	163	141	88		217.667	203.333	197.667	179	86.3333		118.333	160.333	130	99.6667	90
	137	181	162	162	119		202.333	225	177	245.333	110.667		116.667	144.333	94.6667	114.667	97
	212	160	167	149	144		207.333	203	175.333	247.333	93.3333		116.667	170	140	112.667	97
	175	193	166	127	195		204	202	182	169.333	94.6667		120	179.333	123.667	126.333	80.6667
	162	193	172	164	100		190.333	165	174.667	169.667	119.667		120	183.667	130.333	136.667	90.3333
	194	215	164	108	91		217.333	187.333	200	161.333	119.667		127.667	93.6667	122.667	125.667	90.3333
	248	184	167	87	74		205.667	163	185.667	161.333	101.333		166.333	134	110.333	132.667	102
	242	164	143	133	106		203.333	146.667	180	121.333	109		100	108.667	140.667	124.333	102
	236	186	181	178	110		194.333	206.667	193	152.333	129.667		100	127.667	134	75	110.333
	205	177	160	200	134		241.333	180.333	200.667	112.333	95		180	93	119	98.3333	110.333
	210	198	164	132	126		155.667	176.667	194.667	112	140.667		148.333	110	134	99.3333	82.3333
	179	173	185	145	102		79.6667	187.667	223.333	112	128.333		148.333	143.667	106	162.333	96.6667
	214	129	134	123	89		183	179	187	114.667	112		131.333	158	114.667	150.667	96.6667
	182	153	178	132	86		242.333	179.333	167.333	112.333	92.3333		139.667	148	141	149.667	105.333
	177	215	175	141	90		212.333	198	179.667	116.667	92.3333		139.667	147.667	119	143.667	114
	223	176	177	106	93		214	202	191	112	90		158.333	124.333	122.667	94	102
	157	202	168	175	96		156.333	182.667	229.333	136	110.333		207.333	127.667	155	126.333	73
	182	178	163	161	112		175.667	200.333	170	132.333	110.333		207.333	127.667	180.333	114	73
	128	127	130	135	104		217.333	200.333	174.667	132.333	106		174.667	148.667	100.333	153.333	104.667
	239	156	183	104	98		185.333	187	192.667	115.333	106		168.667	115	125.667	108	103
	239	128	180	95	83		232.667	171.667	176.333	125.667	98.3333		168.667	139	150.667	87.3333	94.6667
	237	156	167	138	82		221	181.333	185	122.667	95.3333		173	197	180.667	90.6667	94.6667
	213	113	180	123	99		202	119.667	152.333	101.667	128.667		190	149.667	148.333	143.333	87
	238	141	183	146	89		202	207.333	177	106.667	128.667		190	131.333	141.333	93	87
	187	174	146	127	93		196	207.333	183.333	104.333	111.333		190	98	125	113.667	84
	203	201	165	114	80		215.333	199.667	198.667	154.333	117.333		62	156.667	106	154.333	105.333
	210	191	174	131	99		200	198.667	180	170	117.333		115.667	108.333	160.667	166	89
	243	187	174	190	109		200	170.333	168.667	170	120		98.3333	141.333	92	133.667	99.3333
	239	202	161	137	101		205.667	200	216.667	163.667	93.3333		127	157	117	130	99.3333
	241	213	158	143	92		237.667	200	216.667	99	133.333		118.667	183.667	125.333	119	90.6667
	148	184	166	98	95		224.333	195	221	120	88.6667		140.333	202.333	118	120.667	103
	240	181	181	102	87		212	189.333	172	186.667	82.6667		87.6667	202.333	123	153	103
	236	209	166	126	102		212	189	184	186.667	82.6667		102.667	148.333	88	121.667	76
	165	170	186	132	143		226	210	189.667	180.667	96		132.667	112.333	132.333	80.3333	83.6667
	210	233	164	183	152		233.333	193.667	196.333	247.333	100.333		67	139.333	136.333	87.6667	83.6667
	149	188	185	134	203		175	189.333	180	175.333	101.333		67	153.667	143.667	105	80.6667
	172	108	192	164	101		112.667	223.333	178.667	117	101.333		94	153.333	104	135.667	80.6667
	222	193	148	125	53		112.667	204.333	190.333	116.333	109.667		118.667	76.6667	175.667	126.333	90.3333
	178	124	173	114	87		204.667	219.667	201.333	121.333	102.333		105.667	113.667	138.333	88.6667	88.3333
	88	220	151	123	98		176.667	203.333	183	121.333	95.3333		163	107.667	139.333	152.667	88.3333
	184	162	130	212	107		194.333	225	184.667	100.667	129.667		211	142.667	123.333	130.667	100.667
	188	73	169	166	100		206	203	173	87.6667	129.667		152.333	155	174	132.667	100.667
	156	186	171	119	97		195.667	202	187	120.667	95		152.333	164.333	135	143.333	92.6667
	152	170	155	157	91		197	165	178	120.667	95.6667		118.667	157	119.333	84.6667	92.6667
	180	187	200	155	139		181.333	187.333	172	112.667	109.333		78.6667	99	126.333	98	96.6667
	186	147	161	120	103		193	199	175.333	112.333	83.3333		78.6667	201.333	137.333	106.667	105.333
	204	144	147	141	88		215.667	196.667	205	116.667	83.3333		131.667	104.333	124.667	95.6667	105.333
	201	192	185	116	95		186.333	201.333	181	116.667	94		101.333	113.667	105.667	89.6667	100.667
	159	202	164	163	92		143.667	204.667	223.333	112	108.333		130.333	127	83	44.3333	100.667
	222	179	182	136	107		220.333	193	182.333	134.333	108.333		166.667	164.667	168.667	152.667	83.3333
	193	152	177	143	98		193	161	182.333	134.333	96.3333		166.667	143	179.333	112.667	81.3333
	179	163	138	107	109		206.333	170	157	115.333	121.667		99.6667	103	124.667	131	115.667
	189	91	157	91	101		193.333	162.667	195.667	112.667	103.667		99.6667	118.333	90.3333	98	95
	133	198	180	149	98		213.667	168.333	182.667	112.667	103.667		176	178.333	167.667	94.6667	103
	49	208	180	165	104		202.333	194	190.667	120.333	98.3333		176	131.667	139.333	122.333	103
	204	154	183	156	86		195.667	202.333	175.333	113	99.6667		171.667	157	131	118	90.3333
	208	153	164	134	94		209	200.333	180	101.667	110.333		124	190.667	132.667	162	90.3333
	238	121	162	122	91		225	200.333	183.333	132.667	110.333		129.333	172.333	107.333	144	82.3333
	229	147	184	136	87		193	187	197	119	111.333		182.333	124	94.3333	164.667	84
	218	194	182	108	106		230.667	191	197	132.333	70		182.333	138.333	139.667	136.667	84
	194	221	164	162	99		207.333	220.667	138	116.667	70		102	163	96.3333	122.333	105.333
	222	167	149	211	88		191.667	216.333	193	170	116.333		118.333	125.667	145.667	137.667	100.667
	163	134	166	106	88		207.333	197.333	208.667	127.333	93.3333		165.333	135.667	130.667	129	100.667
	168	163	185	137	94		209.333	197.333	184.667	96.6667	93.3333		73.3333	153.333	110.667	118	90.6667
	170	181	131	115	93		207.333	186.333	182	114	97		159.667	129.667	148.667	110.667	90.6667
	215	182	156	101	91		232	177	190.333	129.667	104.333		151.333	204.333	118	102.333	109
	175	167	182	151	95		222	205.667	197.667	129.667	104.333		151.333	171.333	122	100.667	103
	222	168	122	152	168		199	200	173.333	180.667	125		127.667	153.333	86.3333	90.3333	76
	242	205	170	167	175		227.333	200	194	173.333	87.3333		166.333	174.333	174.333	118.333	83.6667
	240	211	176	144	212		246	199.333	163.667	120.667	83.6667		125	174.333	176.667	128	90
	243	204	173	116	101		194.333	210.667	179	120.667	83.6667		125	208.333	122.333	124	90
	205	171	166	116	105		212.333	197	185	116.333	99.3333		166.667	184.667	100.333	97	94.3333
	162	181	163	119	112		216.333	181	191.667	119.667	102.333		121	189	104.667	103	94.3333
	191	205	160	117	98		182.333	213	191	119.667	95.3333		121	108	128.667	149	100
	205	135	177	166	67		154.333	189.667	186	148	99.6667		226	204	124.667	143	81
	233	195	169	134	118		127	129.333	186	138	99.6667		54.3333	168.333	134.333	108	100.667
	246	187	150	127	85		206	189	186.333	123	98.6667		54.3333	135.667	105.333	113.333	92.6667
	237	192	157	141	89		214	210	182.667	120.667	105.667		146	130	137	83.6667	92.6667
	223	196	174	109	90		187.333	193.667	182.333	112.667	114		156.333	139.333	102.333	107	91.3333
	105	204	196	136	91		185.333	189.333	168	95.6667	144		156.333	167	80.6667	116.667	91.3333
	128	202	181	157	91		214.667	223.333	165.333	136.667	144		174.667	214.667	160.333	112	84
	232	195	162	170	100		214.667	182.333	188.333	136.667	125.333		168.667	211.333	156.333	83.3333	78
	219	171	150	132	91		214.333	185	234.667	121	126		168.667	220	117	89.3333	100.667
	240	178	181	101	98		232.667	177.333	196.667	128	126		189.667	102.333	130	155.667	83.3333
	185	151	178	57	82		221	209.333	181.667	128	105.667		171.333	138	76.6667	93	83.3333
	211	146	153	121	101		224	193.333	166.333	97.6667	95.6667		171.333	185.333	145	135	88.3333
	175	184	130	142	112		213.333	202.333	195.333	89.3333	89		148.333	164.333	95.6667	137.333	80.6667
	194	182	77	166	74		190.667	205.667	195	89.3333	95		95.6667	119.333	143	114.333	115.667
	160	171	147	129	71		190.667	219.667	191.667	110.667	95		161.333	152.667	122.667	100.333	95
	243	187	197	145	104		201	198.667	185.333	157.333	138.667		98.3333	147	78	102.667	95
	244	204	159	108	93		188	193	181	113	102.667		127	127.667	120.667	132.333	82.6667
	242	203	166	105	106		223.667	168.667	181	113	102		127	130.667	128	157.333	98
	192	180	163	115	78		226.667	192.667	185.667	122.333	145.333		151.667	169.333	133.667	105.667	98
	244	154	169	120	101		226.667	185.667	184.667	118.333	145.333		156	120.667	112.667	102.333	82.3333
	244	162	203	154	124		223.667	185.333	214.667	116.667	96		175.333	228	127.333	102.333	82.3333
	177	168	131	128	73		236.333	169.333	177.667	150	90		156.667	134.333	94.3333	108	100
	201	189	132	129	112		149.667	177.667	191	132.333	90		67	130	234	143.333	83.6667
	187	213	198	141	135		159.667	170.333	177.667	116.667	128.333		67	179	114.333	100.333	83.6667
	153	180	181	167	114		159.667	199.667	189.667	130	116		137.333	174	106	83.6667	100.667
	200	176	162	114	137		204	199.667	191.667	117	116		151.333	144	108.667	124.667	107
	135	175	177	117	127		190.333	191.667	176.667	107.333	114		195	198.667	152.667	71	107
	114	194	213	106	106		211	180	168	129.667	97.6667		234	137.667	118	122.667	102.667
	177	164	123	164	113		125.333	206.667	162.333	129.667	97.6667		114	109.667	121.333	89	109
	148	170	174	102	192		199	191	146.333	126	91.3333		114.333	127.333	108.333	109.333	103
	204	222	167	64	161		218.667	220.667	177	138.667	68.6667		174.333	132.667	127.667	119.333	82
	224	125	181	126	132		189	216.333	184	138.667	77.3333		174.333	125.667	114	126	82
	195	121	110	157	93		156	182.667	186.333	120.667	83.6667		115	115	128	99.3333	87
	178	196	173	141	101		182	213.667	190.667	106	99.3333		115	118.333	104	144	95.3333
	180	180	169	193	97		193	211.667	175.333	139	105.667		194.333	151.667	119.333	114	94.3333
	216	175	133	152	104		188.667	193.667	177	139	95		81	129	136.667	136	100
	224	175	156	195	59		193	199.333	173.667	133.667	95.3333		81	171.333	134	101.667	100
	210	164	202	143	106		215.667	181.333	181.667	138	95.3333		101.333	157	151	69.6667	81
	203	176	163	127	108		230.667	181.333	181.333	123	108.667		137.333	143.667	189.667	127	81
	174	191	168	135	104		214.333	199.333	173.333	123	95.3333		144	143.667	110	107	129.667
	218	195	177	119	99		183.333	210.667	172.333	119.667	82.3333		144	136	102.333	149	88.6667
	199	192	168	119	87		201	204	177	130.333	82.3333		126.333	165.333	88.3333	151.667	88.6667
	182	181	157	146	39		210.333	204	178.333	107	228		99.6667	135	105	123.667	84
	200	204	171	161	108		195.333	192.333	200.333	107	168.333		70.3333	143.333	124.333	122	84
	181	130	168	123	104		208	238	199.333	136.333	111		75	137.667	133.333	170	78
	229	177	170	102	102		207	186.667	185.667	146.333	111		75	140.667	219.333	84	99.3333
	187	203	169	116	91		191.333	180.667	192	146.333	107.667		124	168.333	103.333	127	99.3333
	152	174	132	134	85		183	188.333	205	97.6667	95.6667		124	158.667	154	121.333	108.333
	176	191	174	123	106		225	165	185.333	89.3333	95.6667		139.333	164	108	94	108.333
	161	186	184	210	102		168	177.667	177	89.3333	103		187	113	128	127	84.3333
	175	187	157	145	104		207.667	205	180	110.667	83.3333		187	95	120	140.667	84.3333
	196	189	165	137	95		201	213.667	198	157.333	90.3333		166.667	182.667	143.667	95	80.6667
	157	195	174	192	99		228	183.667	187	170.667	90.3333		165.333	154.333	128.333	131.333	102
	187	185	81	107	95		205	187.667	175	133	138.667		165.333	149	120	101.333	102
	131	204	192	119	94		215.667	188.333	183.667	128.333	111.667		73.3333	99.3333	83.6667	147.333	117
	168	162	182	158	86		209	161	212.333	139.667	108.333		102.333	210	129	103.667	117
	213	177	122	204	104		182.333	197.667	189.333	101	108.333		136	220	152	169.333	98
	181	163	95	117	100		245.333	221.333	185.333	104.667	145.333		136	118	135.667	114.667	92
	223	186	176	146	115		232.667	194.667	175.667	150	95.3333		56.3333	118	124.333	114.667	92
	227	146	176	163	77		244	198.333	204.667	150	93.6667		152	136.333	78	71	90.3333
	203	190	175	141	97		243	208	193	135.667	93.6667		125	129	102.333	97	90.3333
	211	189	164	155	100		226.333	187	170	134.333	128.333		125	121.667	112	112	83.6667
	228	239	181	103	91		216.333	190	156.333	165	115		166.667	171	113.667	93.3333	91
	236	219	179	128	102		207	183	160.667	107.333	115		114.333	164.667	133	76.3333	91
	211	164	175	112	107		227	218	165.333	100.333	109		114.333	111.333	142	126	83
	194	191	215	136	123		174.667	209.667	181.333	100.333	104		115	101.333	98.6667	120.667	102.667
	221	166	184	143	83		210	122.333	131.333	124.333	99		116.333	109.667	78	127.333	102.667
	198	171	189	172	142		230.333	169.667	187.333	150.667	99		54.3333	100.667	134.667	152	89.3333
	197	184	134	121	120		206	192.333	193	138.667	110.333		146	153.333	138.333	122.667	89.3333
	164	176	171	122	97		205	152.333	181.667	78.6667	77.3333		156.333	190.333	118	114.333	110.333
	240	188	74	216	107		214.667	209.333	185	105.667	77.3333		156.333	136.667	118.333	143.333	87
	237	199	122	247	126		230.667	208	170	154.667	86.3333		247	145	129.667	102.333	87
	231	178	165	135	93		214	193	177.333	154.667	111.667		189.667	161.333	114.333	148.333	95.3333
	190	181	164	228	89		239	191.667	180.333	133.667	108.667		189.667	134.667	115	143.667	95.3333
	206	212	150	126	95		204.333	208.333	181.667	115	108.667		131	148.333	114.333	117.667	85.6667
	194	200	152	144	95		193.333	219	185.333	119	117.333		87	123	111.667	123.333	109
	212	197	162	137	104		215	206.333	216.333	119	99.3333		87	110	134.333	126	109
	170	170	229	123	113		215	195.333	190.667	112.667	92.6667		148.333	129.333	104.333	109.333	75.3333
	216	176	176	102	102		166.667	210.333	180	121.667	108		95.6667	230	104.333	103	129.667
	98	216	167	136	90		201.333	182.667	182.667	132.333	108		161.333	91.3333	114.667	117.667	88.6667
	164	198	173	144	54		207.333	182.667	180	107	95		117.667	123	122	157	92
	70	195	161	149	116		226.333	213.667	187.333	136.333	147.667		117.667	99.3333	94	137.333	92
	188	196	159	167	113		226.333	195	183.333	146.333	102.667		134	140	142.333	146	75.3333
	224	187	167	140	99		219.667	203.667	207	146.333	102.667		146	129	128.333	126.333	75.3333
	232	207	170	139	107		194.667	188.333	188.667	137.667	107		191.667	154.667	130	102.667	97.6667
	197	171	131	187	45		215.667	190.333	201	122	105.667		175.333	154.667	132.667	147.333	99.3333
	173	202	172	175	87		226.667	190.333	190.333	122	105.667		156.667	124.333	158.333	138.333	108.333
	168	181	184	124	95		180.333	209.333	193.667	110.667	84		133	118.667	92.6667	87.6667	79.3333
	184	165	152	100	101		180.333	201.333	184	126	94		133	159	128	130.333	79.3333
	159	177	165	120	106		119.667	204	175.333	182	93		186.667	129	100.667	152.667	85.3333
	195	187	158	167	79		165.333	204	177	182	99		172	166	129.333	119.333	80.6667
	194	172	79	111	90		211	214.333	188.333	162.667	90.3333		195	108.667	136	116.667	80.6667
	220	172	154	170	89		205.667	211	202.333	101	110		234	134.667	115	135	89.6667
	191	181	151	135	89		199	205.667	212	132.667	108.667		139.667	102.333	141.667	114.667	102
	205	180	149	195	102		202.667	183	190	175.333	107.667		98	192.333	113.667	89	117
	156	188	161	223	124		222.333	232.333	186	92.6667	107.667		123.667	160	168.667	86.6667	97.3333
	184	176	156	131	89		212.333	237	179.333	104.667	108.333		196.667	133.667	162	147.667	97.3333
	185	183	172	144	88		241	190.333	178.667	104.667	97		196.667	140.667	115.667	147.667	88.3333
	236	199	157	137	89		228.333	179.333	173	139	126.333		129.333	169	145	113.333	100.333
	179	195	163	139	99		194.667	201.333	171	165.333	126.333		174.333	138	115.333	80	90.3333
	169	164	166	158	88		189	217	170	163	119.333		168.667	174	130.333	146.667	98.3333
	207	132	189	116	114		156	222	188.667	165	112.333		217.667	113	131.667	133.333	98.3333
	181	205	168	140	92		182	197	180	124	91		217.667	164.667	149.333	143.333	101
	227	186	178	127	108		193	200	180.667	121.667	91		194.333	128.333	90.3333	141.667	83
	179	192	163	108	43		189.667	200	168.333	121.667	105.667		114.667	101.333	111.333	108.333	83
	158	179	181	153	94		197.667	188	193.667	132.333	93		211	149	92	111	111.333
	215	244	154	156	103		216	180	204	150.667	93		137.333	116	112	92	107
	194	206	154	120	95		199	161	181	127	151.667		137.333	179.333	99.3333	113	107
	186	181	173	129	90		208.667	197.667	193.667	90.3333	108		235.333	112.667	148	123	110.333
	207	204	151	136	73		167.667	221.333	190	140.667	108		235.333	118	101	106	110.333
	184	181	183	104	100		166.333	194.667	180	170.667	99		93.3333	138.667	120.667	84	107.333
	90	185	152	124	91		210.333	198.333	175	154.667	98.6667		93.3333	160.667	90.3333	131	114.333
	243	192	165	67	99		209.667	208	181	140.333	111.333		70.3333	124	114.667	100.667	114.333
	186	194	166	135	108		212.667	187	186.333	156	111.333		102	121.667	97.6667	147	65.3333
	212	174	157	131	100		169.333	190	197.333	111.333	112.667		102	190	106	158.333	85.6667
	192	192	200	129	105		148	183	210	111.333	70.6667		129	132	90.6667	127	109
	167	205	175	150	95		183	218	189.667	112.667	99.3333		129	129.333	85.6667	64.6667	75.3333
	168	196	152	153	96		192	209.667	188	121.667	99.3333		139.333	119.333	116.667	107	75.3333
	188	207	177	117	109		212.667	122.333	185.667	132.333	79		187	114.667	133.667	144.333	104.333
	190	217	162	176	109		230.333	169.667	174	132.333	120.667		62	159	126.667	152.667	104.333
	167	188	177	188	87		213.667	192.333	194.333	124.667	106		181.333	173	113	136.667	105.333
	162	200	173	120	93		224.667	152.333	186	91	106		173	151	133.667	122.333	99
	187	202	155	82	105		203.667	209.333	204	91	111.667		173	119.667	139.333	105	75.3333
	190	190	177	171	105		226	208	198.667	125.667	107		144.667	147	124.333	135	97.6667
	206	188	128	202	106		216	193	179	62	107.667		102.333	147	133.667	133.333	97.6667
	212	180	162	122	98		228.667	204.333	213.667	68.6667	107.667		136	144.333	130.333	123.667	83.6667
	175	191	166	110	95		244.333	203.333	182.333	68.6667	147		147.333	168.667	113	170.667	83.6667
	210	202	162	178	94		240.333	182	168.667	118.667	103.667		165	147	175.333	169.333	93.6667
	148	177	134	202	100		195	195.333	170.333	133.333	109.667		160.667	104	122	161.667	81
	155	182	143	175	112		243	190.333	203	133.333	78.3333		188.333	123.333	133	84	81
	178	174	163	137	101		203	207.333	176.667	163.667	89.6667		188.333	124.333	134.333	128.333	99
	150	162	157	113	79		184	124	184	147	93		119	135	95.3333	124.333	99
	184	164	154	127	96		203.667	124	201.333	139.333	99		114.333	134	138.333	108	80.6667
	190	167	171	108	108		205.667	227.667	181.667	139.333	88.3333		115	141	96.3333	172.667	89.6667
	219	163	164	117	108		234.667	195	185.333	163	93.6667		115	138.333	124.667	110.667	89.6667
	246	144	159	108	86		197.333	203.667	182.667	142.667	108.333		116.333	91.3333	121.667	144.333	93.6667
	202	189	158	125	77		230.333	207.667	176.333	141.333	107.667		116.333	164	66.3333	130	93.6667
	247	166	170	94	82		212.333	198.667	180	142	72.6667		180	133	106	100.333	99.6667
	214	201	184	202	80		199	198.667	183.667	178	94		126	162.333	185.333	100	95
	220	184	206	147	90		197	156	183.667	179	130.333		126	157	95.3333	108	88.3333
	178	188	169	168	90		231.333	188	171.333	156.667	130.333		194	145.667	94	106.333	100.333
	205	175	170	127	81		219.333	207	185.667	164.333	93.6667		126	125	109.667	154	96.6667
	165	167	168	137	102		245	207	183.667	99	83		126	166	151.333	60	96.6667
	210	192	178	169	96		239	214.333	182.667	80.6667	129.667		103.667	136.333	134.333	97.6667	101
	227	192	161	187	83		186.333	211	186	109	129.667		87	182	107	84.3333	101
	231	183	185	122	55		172	195	180.333	92.6667	78.3333		87	158.667	113.333	126	96.3333
	212	203	185	140	85		196.667	195	190	92.6667	100.667		155.333	171.333	152	122	103.333
	227	181	165	134	96		196.667	204.667	210	114	100.667		98.6667	171.333	149.667	101	111.333
	136	167	171	148	92		204.667	226	179.333	118	92.6667		135	80.3333	107.667	106.667	107
	164	182	171	162	95		225.333	222.333	195.667	144	103.667		137.667	168.667	96.6667	79	93.3333
	160	194	175	148	73		225.333	186.667	177.333	163	103.667		137.667	151	124.333	161.667	93.3333
	215	223	186	138	105		213	237	106.667	120	96.3333		76.3333	188.333	110	166	106
	233	183	153	160	100		194	190.333	128	106.667	108.333		146	149.333	101.667	127.333	106
	168	199	155	109	125		220.333	179.333	200.333	112	108.333		191.667	128.333	138	118.667	114.333
	143	227	150	103	117		215.667	201.333	177	112	108.333		108	161.667	114.333	106	65.3333
	224	202	159	136	92		196.333	217	194.333	132.333	96		191.333	157	144	102.667	65.3333
	169	120	221	138	100		196.333	222	189	138.333	97		191.333	166.667	139.667	123	70.3333
	170	201	176	127	89		191	197	183	143.667	97		204	164.667	93	164	70.3333
	199	166	171	130	90		172.333	198.667	190	149.667	97		229.333	152.333	123.333	111	86.6667
	164	200	162	107	100		194.333	200	179.333	104.333	89.6667		172	133	151.333	151.667	79.3333
	220	145	164	109	103		226	188	178	140.667	143.667		145.667	145.333	150.667	149.333	79.3333
	205	217	179	113	117		188	180	226.333	170.667	128.667		115	125	135.667	94.3333	105.333
	187	185	199	119	129		179.667	191.333	199.333	187.667	128.667		113	136	102.333	136	105.333
	201	176	157	143	89		190	174.333	188.333	133.333	98.3333		98	150.667	123.667	129	99
	200	200	195	133	97		214.667	128.667	192	163	113		142.333	170.667	99.3333	104.333	99
	205	204	122	145	92		200.333	204	187.667	111.333	113		165.667	176	139.333	80.3333	105
	180	191	115	161	117		164.333	192.333	199.333	95	116.333		199	140.667	117	131.333	85
	162	211	180	128	102		239.333	213.667	181.333	132.667	89.6667		147.333	185	138.333	126	85
	189	194	149	126	104		189.333	195	165.333	98.3333	77.6667		128.333	181	115.333	125.667	105.333
	186	177	151	122	99		184	201	187	98.3333	97.3333		196.667	190	138.333	128.333	102
	181	177	103	143	84		246	157	182.333	129.667	113.667		211.333	118.333	84.3333	107	102
	238	173	170	85	97		234.333	190.333	183.667	147	123.333		67	124	80.6667	107.667	97.3333
	177	168	153	128	96		206.333	196.667	204.667	108.667	78.3333		67	152	120	112.667	99
	123	191	168	238	101		198	213	194	108.667	89.6667		168.667	151.667	118	163.667	99
	193	139	154	226	84		121	215.333	174.667	76.3333	96		184	156	125.333	103.333	93.6667
	200	173	196	117	88		149	195	177.333	84	101.333		184	138.667	151.667	137.667	93.6667
	240	187	198	155	99		188	204.333	152.333	84	82.6667		114.667	103.333	93.6667	83.3333	133.667
	177	194	171	239	95		171.333	195.333	177.333	141.333	94.3333		114.667	99.3333	101.667	106.333	133.667
	211	180	169	124	71		153.667	232.667	178.667	67.3333	108.333		166	165	72.3333	109.333	95.3333
	230	187	186	134	112		216.667	214.333	178.667	122.333	74.6667		155.333	143.333	103.333	139.667	99.6667
	132	188	168	98	120		173	204.333	191.667	122.333	94.6667		155.333	206.667	92.3333	122.667	99.6667
	200	183	167	156	98		231.667	203.333	169.667	164.667	109.333		235.333	168.667	106.333	140.667	95
	218	179	169	124	77		189.333	182	170.333	166.667	109.333		221.333	151.667	93.6667	133.333	116.333
	189	186	166	102	87		166.333	195.333	185	117.667	105.333		127	141.667	81.3333	115	116.333
	156	186	167	100	103		220	190.333	165.333	117.667	117.333		127	153.333	79	153	96.6667
	200	191	154	116	92		197.667	177	185	86	144.667		205.333	124.333	93.6667	143	96.6667
	175	189	182	105	85		223.667	188.333	201.667	137.667	144.667		102	176.667	120.333	98.6667	99.6667
	203	177	171	134	117		212.667	188.333	188.667	219	105		152	157.667	115	105	97.6667
	198	77	154	144	92		167.333	187	180.667	201.667	78		184.333	128.667	126.333	105	96.3333
	190	141	190	117	106		199.333	186.667	182	115.667	78		184.333	138.333	99	126	103.333
	175	192	171	64	93		210.667	216.333	193	122	119.333		115	110	122	164.333	88
	235	182	167	114	90		182.667	207.667	191.667	140.667	106		62	183	105	128.667	88
	173	172	193	105	110		203.667	198.667	185.667	139	106		62	124.667	113	149.333	101
	170	198	167	131	98		183	204	197.667	136	131.667		181.333	116.667	139.333	172	93.3333
	154	198	171	128	102		179.333	200	178.667	126.333	85.3333		211.333	161.667	100	121.333	106
	229	190	183	157	88		224.667	135.667	180.667	178.333	103.333		211.333	199	137	100.333	101.333
	188	179	162	184	80		227	166	174	128.333	103.333		133.667	125	85	181	101.333
	235	187	181	232	102		212.667	166	199.667	143.667	116.333		183.667	161.333	95.6667	145.333	78.6667
	210	170	156	175	111		218.333	214.667	180.333	137.333	113.667		147.333	115.667	120.667	108.333	93
	183	162	192	134	111		229.333	204.667	193.667	244.667	122		147.333	132	120.667	79.3333	93
	194	188	173	179	105		236.667	195	186.333	118	122		165	117.667	142.667	112.333	109
	151	149	172	115	75		200.667	195	184	118	97.3333		133.667	117.667	96.6667	112.333	86.6667
	206	162	152	146	84		243.667	204.667	126	119	100		111.333	161.667	107	108	79.3333
	206	201	177	157	95		215	203.333	167.667	153.333	104.333		111.333	142.333	118.333	151.667	79.3333
	188	174	163	220	101		206	215.333	219.333	161.667	104.333		86.3333	115	104	133	93.3333
	217	124	162	169	100		220.333	226	245.667	98	98.3333		129	100	174.333	75.6667	98
	233	143	159	127	115		195.333	222.333	180	117.667	103		209	168.667	164.667	83.6667	98
	233	168	166	136	125		219	186.667	174	80.6667	103		209	105	96.3333	127.333	94
	244	163	139	133	83		234	180.667	178	109	99.6667		236.667	135	126.333	138	105
	185	162	119	136	85		197.333	191	185.667	119	104.333		236.667	136.667	134	121.333	85
	228	188	171	145	93		242	186	191	143.667	104.333		218	132.333	121	102.667	85
	217	162	154	203	107		222	195.667	136	183.333	112		200	115.333	122.333	128.333	90
	209	182	172	140	98		220.667	194.333	185.667	144	97		200	137.333	93	90.6667	91
	131	202	176	123	95		223.333	200.333	184.333	166.333	113.667		226.333	113.333	157.667	158.667	102
	196	210	235	168	99		212	194.333	192.333	109.667	123.333		126	128	101.667	182.333	97.3333
	195	206	161	126	91		201.667	201	200.333	111.667	123.333		126	84	88.3333	129	97.3333
	164	179	187	91	106		245	210.667	223.333	111.667	91.6667		103.667	166.667	145.667	132.667	93
	195	186	164	127	105		198.333	173.667	179.333	112	80.6667		163.667	145	147.667	126.333	93
	191	180	193	130	81		181.667	204.333	192	130.333	103		163.667	125	123.333	113	82.3333
	192	210	176	119	97		191.333	199.667	141	152.667	100		135.333	152.667	84	136.333	112
	227	199	169	150	106		213	217.333	172.333	156.333	82.6667		127	86	129.667	111.333	112
	142	214	165	121	93		213	201.333	172.333	99.6667	94.3333		89.3333	246.667	106	103.333	95.3333
	102	226	162	110	83		219.667	234.333	187.333	104.333	106.667		137.667	176	151	98.3333	95.3333
	75	188	160	105	88		206	206.333	187.667	104.333	107		137.667	112.333	107.333	163	105.667
	210	188	153	136	86		195.667	120.667	182.333	114.333	113.333		76.3333	220.333	112.667	145	101
	193	169	168	134	94		187.333	184.333	181.333	168.667	113.333		101.333	172.333	92.6667	108.667	101
	155	191	170	125	93		207.333	131.667	159	142	94.3333		147.667	142.667	107.333	90	116.333
	235	221	182	147	64		195.667	204.667	129.333	163	114		97.6667	118.333	99	110	99.3333
	161	181	234	184	108		195.667	203.667	177.333	163	154.667		175.667	146	118.333	112.667	99.3333
	225	210	186	154	91		213.333	205	144	130	154.667		175.667	156.333	133	98	119.333
	186	185	164	136	109		216	210.667	187.667	152.333	98		204	115	133	146	119.333
	168	186	178	114	105		205.667	200.667	184.667	122	99.6667		229.333	106	102.333	120.333	97.6667
	184	171	170	107	97		200.667	183.667	182.333	122	99.6667		178	164.333	124.667	85.3333	98
	229	175	155	145	103		217.667	187.667	185.333	177.333	110.667		134.667	167.333	128.333	166	98
	219	204	174	132	110		198	228.667	185.333	106	98.3333		172	149.333	128.333	175.667	100.667
	170	206	153	188	104		216	194.333	188	119.333	84.3333		113	186.333	129	147.333	101
	193	173	176	198	107		198	198.667	193.333	119.333	91.6667		219.333	162.333	148	92	101
	197	198	173	134	81		198.333	188.333	178.333	85.6667	118.333		169	85.3333	128.667	100.333	90.3333
	154	180	194	104	83		201.667	191	190.333	90.3333	118.333		173.333	215	153	108.333	90.3333
	171	163	182	202	106		164.333	189.333	186	164	90		199	142	124.333	75	89.6667
	156	161	187	210	101		198.667	195	187.667	164	105		139	176.333	183.667	120.667	111
	166	182	159	150	108		241.333	202.333	185	73.6667	105.667		131	151.667	118.333	98.3333	111
	183	197	197	144	123		198.667	177	207	127.667	105.667		147	108	90	110.667	93
	120	118	164	115	73		229.667	177	180	127.667	118.333		133	160.667	120.333	168	93
	211	166	189	128	100		211.333	226	190.333	115.333	124.333		175	143	125.333	125.667	109
	133	172	169	124	104		189	169.667	180	165	91		208	155	120.667	116.333	85
	192	96	162	127	92		183.333	194.667	183.667	225.333	91		211.333	91.6667	85.3333	76.6667	85
	172	155	165	133	91		197	193	170.333	225.333	91.3333		211.333	134.667	125	121.667	87.3333
	184	189	168	196	102		212.667	217.667	157.667	206.333	100		108.667	112	149.667	102.333	87.3333
	197	196	160	194	111		215.667	217.667	214.333	164.333	82.3333		108.667	136.333	121.667	99.3333	93
	166	172	137	150	99		196.667	204	245.667	180.333	82.3333		209.333	181.333	111.333	99.3333	98
	184	165	140	119	105		198.333	201.333	245.333	140.333	82.3333		209.333	113.333	134	108	94
	95	179	193	112	99		137.333	206.333	219.333	140.333	90.6667		67.3333	199	114	134.333	94
	215	173	170	102	111		204.333	188	167.333	193.667	90.6667		186.333	138.667	111	121	65
	223	225	135	83	99		182.333	188	182.667	193.667	107		186.333	164.333	102	116.667	104.667
	216	200	166	123	95		146	178.333	193.667	172.667	98.6667		166	207.667	118.333	117.333	90
	190	203	173	106	75		210	149.667	167.333	141.333	97		206.333	178.333	85.6667	151.667	90
	172	206	197	138	80		183.667	181	181	114.667	99		227.333	178.333	106.333	137	91
	207	192	170	150	118		233.333	181	197.333	147.667	99		221.333	143	107.333	156.333	91
	228	199	163	128	114		211.333	216.667	207	117.667	116.333		221.333	160.667	95.6667	99.6667	92.3333
	221	213	171	139	122		197	224.667	206.667	130.667	110		92.3333	119.667	88.3333	104	86.3333
	180	175	169	144	125		230	214	203	134.667	103.333		92.3333	154.667	153.667	154	86.3333
	183	173	159	151	105		214.333	227.333	182.667	207	103.333		174.333	143	155.667	132	81.6667
	168	186	194	134	81		220.667	227	180.333	233	103		152	185.667	112.667	155.667	82.3333
	153	140	170	116	97		212	128.667	180.333	140.333	100		152	163.333	118	99.3333	112
	244	142	130	132	92		203	214.667	186.333	121	102		184.333	187.333	135.333	95.3333	111.333
	211	168	144	108	95		182.667	222	168.667	122	78.6667		126.667	129	59.6667	94.6667	111.333
	207	195	165	108	99		185.667	197.667	198	148.667	93.3333		142	182.333	60.3333	94.6667	108.333
	239	198	167	136	46		153	199	193	140.333	95.3333		87.3333	188	110	102	108.333
	191	196	157	160	91		210	202.667	196	188	113.333		87.3333	148.333	181.333	96.3333	101
	192	173	173	133	109		162.667	200	183.333	152.667	102.333		117.667	115.333	96	100.667	89.3333
	218	202	189	167	81		137.333	187.333	172.667	127.667	108.333		211.333	157	70.6667	151.333	89.3333
	200	203	175	144	89		205	203.667	185	122	121		211.333	150	65.6667	128	86.3333
	212	146	211	141	69		219.333	190.333	179	122.333	121		154.667	172.333	89.3333	128	107
	223	173	186	130	103		205	188	178	122.333	104		116.333	84	126.667	97.6667	119.333
	199	126	157	138	111		224.333	206	178	98	96.3333		86.6667	175.667	127.333	119.667	106
	187	183	173	85	108		224.667	180.667	178	117.667	96.3333		86.6667	151.667	122.667	105	106
	228	165	157	159	99		221.667	200.667	174	114.667	85.6667		138.333	92	92.6667	73.3333	100
	187	200	159	126	90		200.667	156.667	192.667	140.333	108.333		133.667	152.667	104.667	90.6667	100.667
	162	223	166	117	93		236.667	183.667	187.667	192	108.333		111.333	181.333	121.333	138.667	100.667
	149	186	178	109	88		225.667	217.333	172	183.333	98.6667		111.333	168.667	102	153.667	97.3333
	167	210	186	183	83		241.667	201.333	182.333	167	93.6667		140	184.333	109.667	116.667	97.3333
	228	179	174	115	106		209	234.333	173	166.333	93.6667		162.333	112.333	109.333	116.667	77.3333
	171	188	161	156	143		207	206.333	162	123	112.333		189.667	111	158.667	96	91.6667
	186	162	166	119	88		217.667	193.667	174.333	109.667	118.667		189.667	158	176.667	109.667	89.6667
	239	178	207	131	90		234	188.667	191	111.667	130.333		158	96.6667	158.667	116	111
	196	195	206	109	106		212	184.333	138.333	103	130.333		192.667	189.667	90.3333	131.667	111
	165	171	172	116	86		245	201.333	181.667	182.667	140		218	120.667	134.333	122.667	114.333
	203	176	175	124	105		204.667	208.667	192.667	128	106.667		200	156.333	86.6667	90	107
	201	168	163	133	55		229.667	181	141.667	130.667	100.667		200	142.667	141.667	119	107
	209	164	211	111	99		231	181.333	191	99.6667	100.667		226.333	108.667	102.667	139.667	103.667
	214	222	171	174	92		206	222.667	186	144.333	91.3333		248	119.333	143	138	103.667
	244	184	169	142	66		201.667	206.667	193.333	144.333	125.333		248	124	137	78.6667	87.3333
	238	185	168	127	114		187	201.333	177.333	226	127.667		220.333	98.6667	136.333	112	93
	243	207	169	140	107		198.333	201.333	191	171.333	127.667		151.333	140.333	118	112	93
	239	190	168	109	88		198.333	220.667	179	142	98.6667		151.333	162.333	107.333	109	92.3333
	240	208	192	147	95		200	191.667	180.333	154	95.3333		97	85.3333	154	114.667	92.3333
	242	170	162	135	102		221.333	220	219	174	95.3333		127	122	120.333	132.333	101.667
	190	148	163	198	115		205.333	209.667	246.333	174	107		89.3333	143	104.333	123.333	104.667
	147	190	159	117	98		223.333	205	242.667	165.333	98.6667		65.3333	154	152.333	116	104.667
	188	160	198	121	83		204.333	196.333	245.333	148.333	109.667		65.3333	150.667	123.667	101.333	83.6667
	236	214	210	139	70		233.333	196.667	197.333	133.667	109.667		96.6667	148.333	113.667	94	106
	226	189	164	151	106		206.667	196.667	180.333	177.333	132.333		109.667	176	90.6667	106.333	106
	168	191	98	176	92		221.333	226	182.667	106	130.333		139.667	184	113.667	127	82.3333
	216	164	203	153	92		221.333	169.667	172.333	119.333	118		143.667	155	157.667	93.3333	82.3333
	178	164	156	142	86		197.333	198	186.333	119.333	106.333		175.667	114.667	131.667	73.6667	86.3333
	193	171	171	137	98		213.333	198.333	190.333	85.6667	103.333		175.667	110.333	92.3333	127.667	81.6667
	230	174	174	153	109		195.333	187.667	196.333	96.6667	103.333		189.333	111.333	145	76.3333	81.6667
	176	150	179	229	124		211.667	187.667	196.333	82.3333	105		155.667	162.667	126	119.333	103
	170	186	153	147	95		196.667	158.333	206.333	82.3333	118.333		209	198.333	132.667	107	103
	196	185	181	125	110		223.333	201.333	211.667	65.6667	111.333		101.667	131.333	117	93.3333	108
	216	177	156	133	91		217.667	183.667	182.333	99.6667	93.3333		172	176.667	154.667	154.667	108
	172	204	182	118	109		231	193.333	185.667	115.333	93.3333		168.667	158.667	114.667	129.667	108.333
	208	210	181	125	90		200.667	193.333	186.333	121.667	95.3333		227.333	142.333	126	130.667	105.667
	210	175	187	149	91		198.333	193.667	177	176.333	97.6667		209.333	142.333	167.333	125.667	105.667
	161	210	149	171	75		201.667	200.667	109.667	197	143		173.333	194	143.667	144.333	107
	181	206	209	160	120		198.667	194.667	145.333	197	121		183.333	173	157.667	101.667	111
	152	197	186	121	103		208.333	194.667	181	143	121		208.333	150	116.667	105.667	86.3333
	191	176	191	132	91		200.667	187	181	154.333	113		131	189	94.3333	117.333	107
	170	212	158	114	99		198.667	191.667	152	135.333	103		90.3333	119.667	97.3333	121	107
	180	133	156	112	91		229.667	169	115.333	137.667	103		113	91.3333	110.667	137.667	95
	228	162	112	99	88		216.333	133.667	151	154.333	104.333		190.667	170.667	94.6667	134	100
	227	194	201	103	98		204	208.333	151	154.333	109.333		168.333	128.333	78.6667	125.333	100
	133	214	183	113	106		223	203.333	197.333	98.3333	109.333		175	133.333	142.333	111	97
	220	196	176	138	103		211.333	214.667	184.333	84.6667	104.667		175	225.667	119	77	99.3333
	185	195	204	111	101		196.333	206.667	177.333	242.333	95		152	166	98.6667	139.333	99.3333
	230	190	156	110	93		206	220.333	179	200.333	95		152	107.667	63.3333	110.667	90.6667
	166	179	158	65	100		222.333	217.333	174.333	174	111		170	129	68	145.333	77.3333
	144	170	153	124	106		225.667	197.667	194	144.333	108		108.667	163.667	150.667	65	91.6667
	221	189	144	128	97		201.333	199	188	149	108		63.3333	142.667	149.667	133.667	92
	193	180	204	108	105		212	202.667	190	145.333	142		81.6667	136.667	129.667	71	92
	162	171	191	131	88		205.667	200	150	157.333	148.667		81.6667	114.667	120.333	116	93.3333
	183	187	168	103	88		225.333	187.333	183.333	113.333	109		67.3333	157	125.667	124.333	93.3333
	232	175	163	100	105		195.667	203.667	152	133.667	111		111	149.667	126.333	83.3333	83.6667
	214	149	186	133	98		239	190.333	165.333	182.333	111		111	127.667	96.3333	124	103.667
	203	163	178	148	80		233	188	159.333	116.333	107		206.333	127.333	110.667	133.667	103.667
	184	138	158	117	97		124.667	206	184.667	203	123.667		206.333	175.667	146.333	155.667	69
	146	168	148	152	96		127.333	180.667	177.333	170.667	125		73.6667	134.333	146.333	142.333	69
	170	192	179	127	108		189.667	200.667	193.667	140.333	125		93	139.333	175	93.3333	98
	186	183	169	130	90		233.333	156.667	198	137	116.333		93	157.667	208.333	133	98
	223	201	193	102	111		220.333	183.667	145.333	127.667	98.6667		92.3333	181.333	164	133	71
	193	171	184	136	108		210.667	191.333	192.333	120.667	98.6667		92.3333	190.333	126.667	126.667	92.3333
	191	163	188	116	98		193.333	180	165	178.333	96.6667		128.333	211	101	120.333	108.333
	175	131	177	163	102		230.333	229.667	180	214	98		128.333	158	155	116.667	89.6667
	210	187	179	134	92		211.667	198	179	179.333	93.6667		76	131.333	174	138	89.6667
	240	172	153	84	94		201.667	193.667	174.667	171	93.6667		126.667	161	131	86	90.3333
	237	215	187	175	78		213	188.667	199	163.667	107.667		126.667	92.3333	111	86	90.3333
	205	179	195	143	91		194.333	184.333	180.667	139	97.6667		142	132.333	146.333	172	106
	185	192	187	91	92		188.333	201.333	180.667	133	90.6667		152.667	185	121.333	109.333	82.3333
	226	91	165	150	94		215	208.667	184.667	99.6667	118		152.667	140	136.667	78.3333	82.3333
	193	137	112	126	97		244.667	181	204.667	103	118		123	142.667	112	109.333	86
	199	170	183	130	115		137.333	181.333	192.333	103	106.333		183.667	108.667	151	109.333	86
	184	174	186	152	97		229.333	222.667	190.667	122.333	107.667		183.667	119.333	137.667	82.6667	85.6667
	214	178	174	132	79		197.667	203	183.333	121	119		154.667	112.333	138.333	96.6667	85.6667
	213	197	92	128	94		195.333	206.667	184.667	121.333	110		116.333	98.6667	115.667	126.667	96.6667
	190	164	136	165	69		216.667	201.333	184.667	151	100.667		200.667	140.333	103.333	119.667	89.3333
	202	200	201	111	78		232.667	220.667	186.667	101.667	105.667		200.667	146.667	107.333	92.6667	108
	230	204	161	94	102		200	191.667	190.333	192	105.667		229.333	117	176.667	127	107.667
	191	185	174	139	95		241.667	220	214.667	112.667	100.667		144.667	190	127	100	107.667
	217	203	202	142	95		234.667	209.667	189.333	118	101.667		121.667	131.667	157	171	82.6667
	168	183	154	133	88		214	195	161.667	109.667	107.333		121.667	145	146.667	125	106.667
	201	188	196	132	93		196.667	187.333	152	129	110.333		140	150.667	139.333	125	107
	210	184	178	135	95		227.667	187.333	187.667	123	110.333		162.333	159.333	137	93	111
	189	161	170	132	99		220	188.667	149.333	109.667	107.667		189.667	177.333	133	153.333	95.3333
	232	172	184	126	100		196.667	212.667	181	154	89.6667		189.667	192.667	104.667	112.667	95.3333
	239	144	168	122	89		217.667	196.667	188.667	109.333	89.6667		158	194	87	78	95
	225	150	148	118	99		198.667	198	118.667	100.667	100.333		192.667	140	152.667	150	95
	236	198	226	151	93		239.667	198.333	159	130.667	114.667		192.667	127.333	135	116.667	102.667
	237	172	215	139	40		212.333	205.667	175.667	175.333	114.667		115.667	127	173	102	109
	224	173	164	155	64		224	205.667	179.333	175.333	93		115.667	168.333	236.667	150.667	109
	208	196	105	138	91		201.667	169.667	164.333	226.667	89.3333		236	133.667	76.3333	118	86
	238	173	75	159	110		201.667	176.333	176	249	89.3333		144.667	131.333	106	104.333	99.3333
	240	194	154	106	100		206	183.667	176	171.333	109		144.667	167.667	117	106.667	90.6667
	240	193	207	107	84		207	203.333	187.333	138.333	104.333		199	147.333	114.667	95.3333	91.6667
	238	212	180	130	85		214	203.333	180	133.667	104.333		151.333	147.333	181.667	110	91.6667
	228	200	177	168	90		212	204.333	199	133.667	133.333		151.333	154.333	91	139	80.3333
	243	188	163	162	94		207.667	192.667	187.667	166.667	102.333		97	130.667	93.3333	122.333	80.3333
	228	180	155	103	102		217.333	220.667	165	173	101.333		94	173.333	114	101.667	93.3333
	235	185	157	125	96		199	220.667	171	148.333	101.333		57.6667	128	57	106.667	83.6667
	235	219	141	122	97		171.333	179	177	133.667	93		135	189	63.6667	119.667	83.6667
	232	181	125	131	88		211	162.667	199.667	133.667	112		135	153	41	112.667	96
	234	199	165	176	97		230.667	147	187	110.667	101		185.333	204	135.667	151.667	96
	176	178	135	156	101		230.667	199	198	111.333	101		109.667	190.333	162	119.667	85.3333
	193	95	218	103	120		220	206.333	191.333	111.333	99		139.667	97.3333	125.333	110.333	72
	202	193	167	173	90		209.667	205.333	189.333	119.333	92.6667		143.667	163.333	126	119	98
	214	175	157	166	87		207.333	195	186.667	96.6667	103		223	172	99.3333	147.333	71
	177	201	159	172	102		232	205.333	168.667	82.6667	103		223	117.333	107	91.3333	71
	239	186	163	142	91		195.333	214.667	181.333	82.6667	119		249	141.333	137	126	116
	205	108	158	134	92		211.667	206.667	192.333	122.333	109.667		172.333	166	107.667	116.667	76
	179	185	184	119	87		196.667	220.333	169.667	140	98		209	75.3333	162.333	121	76
	166	180	174	101	101		223.333	217.333	196.667	121.667	98		101.667	126.333	134	119.333	89.6667
	195	150	161	149	52		217.667	213.333	183.667	135.667	95.3333		151.667	163.667	127.333	137	90.3333
	195	174	173	162	88		231	203.333	143.667	206	105.667		82	176.333	120.333	123.667	90.3333
	208	168	182	152	62		200.667	215.333	217	126	105.667		198.333	210.333	151.667	121.333	102.667
	184	190	184	157	97		198.667	133.333	154	98.6667	90.6667		209.333	116.333	119	111.667	102.667
	207	174	175	146	97		220	184.333	166.333	98.6667	90.6667		196.333	216.333	74	122	108.333
	191	177	156	126	102		202.667	200.667	153.667	116.667	101.333		143	87.3333	150	117	83
	165	203	176	121	100		201	181	171.333	98.3333	145.333		208.333	109.667	131	106.333	83
	213	198	168	111	92		204.333	179	190	123.667	110.333		132	184.667	146.667	133	111.333
	181	181	174	123	97		198.667	194.333	203	136.333	127.667		98.3333	149.667	133.333	151	111.333
	187	215	176	133	94		227	189	190.667	136.333	103.333		124	134.333	118.333	106.333	96.6667
	215	198	189	169	96		204.333	192.667	179	99.6667	102.667		132.333	178	135.333	117.667	96.6667
	198	179	179	120	110		211.667	167.667	181.667	95	102.667		192.333	106.667	136.333	98.6667	89.3333
	174	179	141	129	103		206	214.333	179.333	125.333	116		148.667	112.667	138.667	95	100.667
	193	230	173	140	106		192.667	211.667	195	189.667	109.333		148.667	190.333	117.667	118	100.667
	225	219	197	134	101		219	190.333	173	155.333	131		127.333	90.6667	92.6667	148	84.6667
	242	198	165	119	90		226.667	200.333	164.333	214.333	104		150	152.333	114	139.667	82.6667
	214	160	143	118	89		209.333	204.333	180.333	130.667	104		150	182	149	103	106.667
	232	201	130	88	82		196.333	188.667	194.333	164.667	84		152	161	134.667	107.333	103
	193	223	182	115	99		206	179	169.667	178.667	104.667		133.333	146	136.333	101	103
	189	200	170	111	99		222.667	176	195.333	159.667	92.3333		153.667	103.667	162.333	101.333	104
	178	222	181	109	94		205.333	191.333	188.333	115.333	92.3333		153.667	199.333	168.667	114.333	95.3333
	245	151	159	142	94		198	187.667	183	132.333	106.667		63.3333	204.667	117.333	158.667	102
	225	192	161	113	94		200.667	187	167.333	122	102.333		118.667	145.333	116.333	117.667	96.3333
	179	201	152	131	96		212.333	197.333	186	139	102.333		118.667	136.333	82	120.667	96.3333
	215	191	149	188	91		231.333	204.667	192.667	230.333	102		139.667	99.6667	113.667	79.3333	102.333
	240	172	171	136	105		180.333	217.333	183	176.333	93		139.667	63.3333	127.333	109.333	109
	190	197	171	136	100		226	216.667	178.333	182.667	93		92.3333	111	127	122.667	86
	202	169	168	147	97		237.333	161.667	186.333	175.333	108.333		176.333	142.667	119.333	150	103.333
	214	210	155	118	120		167.667	182.667	163.667	168.667	89		176.333	177.667	103.667	86.3333	103.333
	178	203	214	113	105		127.333	195.333	152.667	145.667	89		73.6667	125	176	86.3333	107
	202	175	227	127	103		189.667	228.667	188.333	211	85		133.333	126.667	128.667	103.333	107
	167	213	167	83	101		184.667	214	173.333	146.667	105.667		215.333	92.6667	135.333	109.333	80.3333
	182	179	159	185	100		210	195	186	207	98		161.667	146	150	137.333	91.6667
	205	144	166	105	103		223	195	186	151	98		161.667	160	115	115.333	91.6667
	216	186	164	128	100		208.333	187.333	182.667	160.333	93		128.333	188.667	142.667	99.3333	96.6667
	227	173	171	127	112		202.333	206.333	179.667	134.333	118.333		223.333	186	120	99.3333	96.6667
	195	162	190	123	73		211.667	202.667	181	173.333	106		174.333	151	174.333	82	73.3333
	225	182	159	167	103		193.667	189	191	154.333	106		204.667	143.333	127	79.3333	88.3333
	188	170	150	178	145		202.333	193.667	192.333	112.667	120.667		204.667	165	91	165	85.3333
	206	183	144	178	80		200	189.667	177.667	126.667	116.333		111.333	217	64	130	72
	161	183	166	146	51		217.667	205.667	157.333	130.667	99.3333		152.667	142	49.3333	138	72
	166	184	160	99	104		194.333	127.667	184	121	99.3333		152.667	218.333	74.3333	133	98.3333
	217	168	138	150	105		229	137.333	175.667	121	110.667		205.333	133.667	73	127	98.3333
	176	164	117	146	93		145	189	178	107	82.3333		164.667	133.667	135.667	134	99
	193	208	180	129	99		223	198.333	198.667	103	82.3333		164.667	125.667	129.333	105.333	76
	196	183	134	136	110		203.333	198.333	195	111.333	93		158.333	158.333	112.667	105.333	76
	192	171	180	170	100		198.333	203.333	185	136.333	89.3333		164.333	179	97	121.667	95
	196	173	205	147	105		235.667	241.333	200.667	136.667	103.333		200.667	151.667	143.667	132.667	95
	210	198	166	127	137		213.333	220	184.667	107.667	105.667		200.667	139.667	107	110.333	86.3333
	178	204	176	104	94		200	203.333	182.333	101.667	105.667		187	167.333	136	124.667	76
	238	201	177	141	111		202.333	203.333	182	129.667	105.667		157.333	128	124.333	120	76
	234	216	162	139	130		222.667	213.667	185	118	98.6667		126.667	187.333	127.667	144	101.333
	175	182	174	133	106		195.333	205	183.333	93	99		126.667	173	140	126	101.333
	208	209	161	124	103		234.333	166.333	189	133.333	98		196	113.333	130.333	122.667	83
	205	206	186	135	84		241.667	191.667	164	109.667	101		164	96.6667	128.333	122.667	83
	120	149	164	125	58		229	197.667	164	129	109.667		154.333	154.333	156	83	111.333
	125	163	176	131	97		196.667	216.667	192	106.667	60		154.333	110.333	131.667	72.6667	85.6667
	185	181	195	114	102		204	187	193.667	144	60		113.333	165.333	135.333	126.333	85.6667
	216	168	167	148	108		220.667	205.333	198.667	103	105.667		121.667	146.333	137	122.333	83.3333
	187	151	168	137	96		162.667	195	187.667	100.667	116		121.667	172	148.333	94	83.3333
	198	192	155	80	95		182.667	205.333	184	118	104.667		68.6667	117.333	142.667	127.333	96.6667
	176	169	155	114	86		229	205.333	146.667	118	86.3333		68.6667	115	121.333	124.667	84.6667
	201	194	175	143	118		240	201.333	172.333	184	96.3333		120.333	132.667	144.667	118.667	84.6667
	235	206	194	147	108		201.667	197.667	198	150.667	96.3333		144.667	170.333	118	147	100.667
	186	177	199	166	93		228.333	158	186.667	131.667	120		144.667	175.667	170	98.3333	100.667
	170	165	176	127	123		227.333	180.667	205	138.667	92.6667		199	189	109	131	108.667
	225	160	175	143	84		219	193.667	158.667	129.667	92.6667		81.3333	176.333	130	91.3333	104
	210	137	168	130	98		207.667	135.333	187	124.667	87.6667		81.3333	90.3333	105.667	170.667	104
	115	154	181	129	111		220	189	187.333	124.667	116.333		126	111.333	99.3333	115.333	114
	210	142	173	129	105		224.667	186	177.333	111.333	116.333		77.6667	172	98	144.333	114
	165	165	173	123	92		217	189.333	176.333	173	116		109.667	87.3333	119.667	102.333	100.333
	238	178	180	111	78		198.667	194	192	177	101		137.667	147.667	126.333	84.6667	102.333
	230	97	155	118	92		198.667	182.333	179	173.333	92		135	155.333	159	112.333	102.333
	208	191	179	112	89		225	199.333	198	173.333	97.6667		185.333	183.333	161.667	132	100.667
	207	189	168	129	97		231.667	203.333	189	173.333	111.333		89.3333	170.333	196.667	103.333	100.667
	219	219	176	103	103		217	195	197.667	112	93.6667		136	146	94	149.667	83.3333
	231	180	189	166	94		203.333	194.667	169.667	112	93.6667		147.667	132.333	144.667	117	92.3333
	189	197	167	147	66		212.333	206	168.333	136.333	86.3333		178.667	120.333	115	83.3333	107
	201	178	161	192	97		224.667	201	167	102.333	88		178.667	142.333	107.667	137.667	89
	213	202	108	152	99		224.667	193.667	157	125.667	83		249	90.6667	88.3333	118.667	89
	228	196	189	126	96		241.333	208.667	179	125.667	83		172.333	146	93.6667	90	99
	215	190	159	118	129		227	216.333	177	149.667	101.333		126.333	189.333	127.667	76	86.3333
	176	155	173	131	74		214.333	160.667	186.667	152.667	94		89	114.333	88.6667	121.667	86.3333
	199	203	153	138	103		217	159.333	178.667	135.667	99		63.3333	146	148.667	137.667	73.3333
	184	199	200	132	82		226.333	151.333	203	135.667	99		105.333	103.667	99	123.667	73.3333
	200	176	218	105	87		202.333	201.667	180.667	134.667	124.667		198.333	162.333	114	114.667	88.3333
	164	176	133	133	91		194.333	186.667	180.667	156.333	135.333		145.667	116.667	103.667	113.667	88.3333
	196	187	73	208	108		190.333	193	190	127	116.333		114.667	142.333	119.667	128.667	91
	165	200	179	246	125		189.667	192.667	183	127	116.333		143	123	166.667	117.333	127.333
	178	183	179	131	90		203	174.667	178.667	123.667	104.333		164.667	121.333	151	128	127.333
	198	182	191	96	100		227.333	137.667	171.333	122.333	93.6667		167.667	85	98	119.333	90.3333
	182	187	140	108	107		191.333	204.333	166	84.6667	104.667		98.3333	203.333	156.667	123.667	90.3333
	194	177	164	153	89		213.667	194.333	169	118	111.667		119	171.333	83.3333	109	85.6667
	234	202	114	137	82		201.667	193.333	185.667	118	89.3333		148.333	240.333	66.3333	134	70.6667
	229	187	160	142	93		215.667	227.333	128	113	103.333		95	228.667	105.667	132	70.6667
	181	188	158	141	66		207.667	205.333	112	144.667	117		89	222.333	104.333	112.667	85.6667
	195	181	144	133	77		212.667	208	168.333	130	117		193	127	69.6667	134	85.6667
	185	217	84	119	69		190.667	188.333	149	133.667	114.333		119.333	166.333	96.3333	110.333	76
	210	172	169	124	110		190.667	154.333	144.333	170.667	108.333		141.667	145	126.333	127.667	101.333
	203	209	179	121	48		193	224	203.333	156	109		141.667	113	137	101.333	101.333
	201	131	180	115	89		212	206.333	206	167	109.333		127.333	145.333	108.667	110.333	82.6667
	100	173	233	116	90		227.667	187	183.667	155.333	98.3333		161.667	186.667	156.667	200.333	82.6667
	142	186	184	103	85		213.333	212.667	186.333	177.333	98.3333		167.667	109.667	165	123.333	100.667
	199	202	180	126	95		183.667	206.333	179	134.333	98.6667		133.333	135	140.667	217.667	100.667
	214	187	177	174	106		191	202.333	131.667	129.333	60		133.333	126	102.333	90.3333	118.667
	213	180	177	160	109		200	202.333	188	127	105.667		157.667	102.667	92	100	92.3333
	198	176	161	184	99		214	127.667	189.667	159.667	129		157.667	116.667	116.333	98.6667	83.3333
	234	137	188	139	102		198	209	182.333	158.667	111.333		59.3333	218.333	116.333	133	96.6667
	205	159	163	112	101		200.667	192.667	191.333	116.667	99.3333		118.667	187.667	150.667	104	96.6667
	183	161	202	114	99		212	204.667	166.333	122	99.3333		132	195	154.333	67.6667	68.3333
	200	185	162	119	100		212.333	204.667	162.333	166.333	103		163	141.667	165	124.333	68.3333
	208	171	173	183	90		180.333	209.667	184.667	166.667	89		163	177	218.667	130	100.667
	171	164	209	157	95		226	241.333	182.667	178	97.6667		92.3333	89.6667	154	120	108.667
	239	169	187	116	91		237.333	220	206.667	181.667	97.6667		252.333	115	113.667	237	108.667
	206	119	184	115	84		229	200	184.667	130.667	118.333		252.333	167.333	133.333	162.333	92.6667
	154	187	159	134	95		167.667	200	194.333	124.667	146		133.333	185.667	118	162.333	92.6667
	166	177	151	180	74		192	200	120.667	129.333	146		133.333	98.3333	122	73	67.3333
	204	181	161	145	87		181	214.333	142.667	143.667	89.3333		211.667	155	165.333	127.667	100.333
	180	80	173	153	71		210.333	203.667	193.333	148	83.3333		140	150	127.667	178	100.333
	93	194	167	154	92		225.667	172.667	198.667	172	83.3333		140	131	118.333	133	90
	183	189	193	141	93		222.333	157.333	198.667	151	92		223.333	151	94.3333	113.667	90
	233	193	184	209	100		202.333	206.667	172.667	121.667	109		223.333	151	131.667	122.667	81.6667
	227	183	163	138	92		195	177.667	211.333	129.333	105.333		174.333	153.333	195	122.667	83.3333
	219	174	187	115	90		192	200.667	182	123.333	105.333		132	191.667	114	98.3333	83.3333
	192	178	162	102	122		197.333	188	184.667	150.333	79.3333		132	196	156	96	92.3333
	178	176	163	120	94		219.667	204.333	180	161.333	93.6667		115.667	152.667	156	139.333	92.3333
	216	146	165	150	97		210.667	204.333	180	111.333	101.667		159.333	127.667	131.333	128.333	110.667
	230	198	140	135	107		228.333	192.333	167.667	118.333	101.667		159.333	102.667	104.667	135.333	95
	209	177	160	167	77		229	196	194.333	116	102		205.333	115	89.6667	135.333	95
	190	189	174	168	100		190	205.667	196	123.667	98.6667		164.667	136.333	154.667	120.667	86.3333
	164	157	149	190	102		196.333	196.333	176.667	123.667	86		164.667	202.333	115.667	78.3333	86.3333
	201	174	198	183	92		195.333	177.333	185.333	120	86		111.333	153.333	142.333	112	83.3333
	217	214	189	147	91		200.333	175.333	197.667	121	80		135.667	144	55.6667	125.333	104
	190	206	187	73	98		224.667	131.667	179.333	107	102.667		159.667	114	98.6667	73.3333	104
	196	174	134	108	97		213.333	178.667	168	114.667	111.333		159.667	132.333	89.3333	119	77.3333
	201	188	125	109	107		152.667	187.667	179	118.667	111.333		187	137	100.667	136.667	91
	238	175	138	148	84		206	191.667	182	105.333	96.6667		157.333	163.333	92.6667	78.6667	127.333
	245	206	170	112	103		189.333	197	171.667	104.333	144.667		126.667	148.667	118.333	107.667	105.667
	225	180	152	188	98		159	176.333	171.667	106.667	122		128.333	147.667	69.6667	120	105.667
	180	163	161	122	104		243.333	171.333	196.667	130	111.667		125	124	155.667	140.667	86.6667
	192	221	213	153	100		246	189	192.667	125.667	105.667		189.333	164.333	104.667	138	85.6667
	180	187	164	129	101		229	214.667	183.333	125.667	105.667		96	158.667	102.333	115.667	70.6667
	168	191	131	141	90		199.667	195	165.667	137	97.6667		96	146	107.333	85.3333	85.6667
	179	176	171	123	91		196.667	194.667	175.333	93	104.667		131	147	155.667	163.333	85.6667
	208	204	188	123	88		205.333	206	210.667	133.333	103.333		102.667	168.333	149.667	117.333	104.333
	199	195	153	142	112		151.333	201	173.667	133	52.6667		102.667	138	124.667	117.333	104.333
	136	193	147	166	107		183.667	193.667	161.667	131.333	108.333		100.667	157.667	130.667	105.667	119.333
	200	228	152	156	93		207.333	208.667	172.667	116.333	165.667		68.6667	146	161.333	125.667	119.333
	212	202	176	120	94		240	216.333	184.333	103	165.667		120.333	151	75.6667	122.667	125.333
	225	201	147	138	90		245	160.667	164	153.333	106.333		184	165.333	162	112	123.333
	163	193	157	160	96		230	159.333	151.667	115	98.6667		184	164.333	61	107.333	123.333
	195	215	168	101	121		221.667	151.333	168.333	115	109.333		95.6667	151.333	66	82	118.667
	193	215	155	147	81		202	201.667	181	162	93.3333		166	162.333	58.3333	75.6667	118.667
	183	165	173	108	93		208	186.667	190	173	95.6667		166	165	62.6667	69	92.3333
	201	165	169	121	98		208	193	190	131.667	101		178.333	84.6667	115.333	99.6667	92.3333
	163	212	181	116	101		217.667	192.667	201	159.667	101		77.6667	128.667	121	147	105
	171	187	200	108	88		221.333	174.667	199.667	131.667	91.6667		109.667	141	120.333	150.333	103
	123	196	192	123	89		230	137.667	197	104.667	110.667		137.667	161.667	137	124	68.3333
	133	129	162	179	93		218.333	204.333	203.333	104.667	99.3333		137.667	236	141.333	120.667	75.3333
	227	194	166	159	95		223	194.333	190	111.333	99.3333		117.333	186.333	104.667	134.333	75.3333
	203	183	175	161	95		199.333	193.333	149	129	98.6667		91.6667	182.333	122	89	99
	214	217	174	117	84		214	227.333	189	205.333	123.667		115	204	111	127.333	86
	203	207	165	112	91		219.333	205.333	187.667	205.333	162.333		169	209	117.333	120	92.6667
	195	163	178	124	89		219	224	192.667	203	162.333		178.667	127	149	84	67.3333
	204	218	154	125	66		220.667	200.667	189.667	204	132.667		178.667	151.667	168	109.333	67.3333
	206	225	191	119	105		217.667	178	187.333	178.333	115.667		213.333	174.667	108	127.667	91
	236	171	172	172	56		233.333	179.333	179	178.333	115.667		227	159	107.667	61	91
	200	206	157	167	92		210.667	172.333	192.333	170.667	87.6667		114	147	139.667	119.333	92.3333
	150	184	195	147	98		191	187	199	155.667	102.333		141.667	121	144.333	118	81.6667
	145	170	183	102	59		202.333	212.667	194	125.667	91		63.3333	106	127	70	81.6667
	155	188	170	103	101		216	193.333	182	200.333	91		105.333	142.333	130.333	110	89.6667
	125	190	167	114	100		194.667	212	199.333	208.333	105.333		193	122.333	92	134.333	89.6667
	203	192	165	115	98		201.667	212	177.333	200.667	104.667		106	211.333	126.667	109.333	94.3333
	198	188	154	118	91		201.667	176	168.333	130.667	92.3333		114.667	116.667	113.667	134.667	97
	194	204	151	112	72		188	209	178.333	130.667	92.3333		125	133	131.667	103.333	110.667
	185	201	165	149	113		174.667	192.667	201.333	134.667	109		167.333	147	141.333	99	95
	187	196	198	163	93		185	219.333	177.667	126.333	101.333		167.667	104	106.667	82.6667	112
	166	199	181	225	94		206.333	219.333	231.333	126.333	105.333		129.333	129.333	123.667	116.333	112
	231	191	161	196	90		202.667	199.333	179	87.6667	105.333		98.6667	138	126.333	108	89.3333
	229	183	168	88	95		207	222	156.333	100.667	109.667		148.333	133	133.667	131.333	89.3333
	169	175	146	122	100		215.667	190	156.333	119.333	103.667		83.3333	146.667	126.667	118.333	91
	215	153	173	113	106		215.667	200	186.333	129.333	105		76.3333	151	88	112.333	104
	194	203	151	174	98		207.667	200	174.333	151	105		190	143.667	72	98.6667	77.3333
	197	164	142	140	96		209	200	176.333	151	100.333		129.333	111.667	76.6667	144.667	103
	211	185	161	165	105		214.667	214.333	185.667	109	102		193	134.667	59	103.333	103
	166	115	174	125	100		209.333	203.667	210	120.667	121		227	144.333	121.333	142	102.667
	178	162	160	117	88		225.667	172.667	179.333	158.667	122		157	144.333	117	106.667	105.667
	202	130	179	94	94		206	157.333	184.333	186.333	122		157	161.333	149.667	120.667	86.6667
	190	218	205	151	93		196.667	206.667	184.333	170.667	120.667		166.333	136	143.667	107.333	86.6667
	164	225	162	134	85		225.667	182.333	182.667	188	80		161.667	142.333	83.3333	98.6667	83.3333
	196	172	153	126	87		217.333	191.667	163.333	208.333	88		161.667	157.333	88.3333	89.3333	83.3333
	188	186	128	106	92		200.667	190.333	194	204.333	84.3333		151	70	71.3333	90.3333	101.667
	206	155	150	107	86		186.667	196	173	139	92.6667		151	166.667	65.6667	117.333	101.667
	211	136	173	107	95		227.667	193	177.333	192.667	80.3333		159.333	191.667	158.333	95.6667	94.3333
	233	186	174	160	82		181.333	204	184	119.667	100.667		157.667	143.333	152.333	139	73.3333
	213	152	158	200	94		219	184.667	190.667	114.667	100.667		174	134.333	96.3333	82.6667	73.3333
	186	175	180	183	76		216.667	194	181	142.333	165.667		164	125.667	153.333	133.333	125.333
	174	136	169	101	65		208	196.667	189	122.667	106.333		164	157	113	75.3333	125.333
	212	192	175	197	94		202	182.333	169.667	129	108.667		132	114	133.667	93.3333	123.333
	248	179	141	133	99		216.667	177	169.667	128.667	87.3333		180.333	136.333	110	76.6667	119.333
	219	190	187	106	96		239.333	207.667	198.667	155.667	124		180.333	143.333	104	153.333	119.333
	215	170	153	147	91		209.667	190.333	156	163.333	89.6667		236.667	164.667	87.6667	137.333	84.6667
	231	163	160	107	87		201.333	198	166.333	161	89.6667		236.667	189.333	121.667	187.333	84.6667
	206	182	188	111	93		235.667	191.667	130.333	154	85.6667		136	95.6667	165	150	71.3333
	223	182	163	105	99		218.333	202.667	181.667	137	88.3333		198	132.333	154	150	105
	183	194	164	116	111		198.333	202.667	174.333	114.667	90.3333		198	158.667	147.667	109.333	103
	206	199	159	176	96		198	191.667	183.667	112.333	101		211.667	170	121.667	148	99.6667
	190	225	197	122	89		206.333	197	186	176.333	101		140	195.333	122.333	124.667	99.6667
	176	176	214	177	80		222	176.333	197.333	183.667	103		242.667	153	129.667	106	109
	208	152	187	129	86		213	171.333	177.667	147.667	98.6667		178.667	124	134.333	111.667	99
	225	205	134	164	102		205	189	211.667	122.333	98.6667		178.667	104.333	77	100.333	86
	225	176	107	157	103		148.333	214.667	169.667	119.667	124.333		163	126.667	128.333	100.333	86
	192	187	81	109	95		191	201.667	191.667	134.333	110		132	194	120.333	110	85.3333
	152	167	103	117	113		181.333	159.333	184	102	87.3333		132	147	156.667	130.667	100.667
	171	152	182	126	114		197.667	193	221	119	87.3333		98.6667	233.667	138	164.333	100.667
	237	221	197	104	103		211.333	198.667	184.333	116.667	94.6667		98.6667	210.667	93.3333	131	92.3333
	222	166	128	144	100		240	213	194.333	133.333	84		176	150	146	131.667	92.3333
	202	192	152	129	100		241	232	192.667	96.3333	77.3333		134	195.667	130	118.333	91.6667
	204	217	173	126	96		228.667	221.667	132	126.333	77.3333		108.667	151	123	135	78.3333
	238	225	250	147	96		207	200.333	193.333	145.667	93.3333		108.667	139.333	164.333	141.667	78.3333
	199	163	149	165	101		181.667	200.333	190	145	90.6667		111.333	199.667	146.333	105.333	61.6667
	221	172	113	138	96		181	196	195.333	145	92		135.667	183.667	125.667	105.333	94.3333
	234	159	185	121	99		195.667	165.667	197	104.667	92		192.667	116.667	150.667	83.3333	97
	197	181	179	152	85		230.667	190.667	173	120	114.333		192.667	165	164	97	87.3333
	214	124	223	176	121		216.667	172.667	186	81	104.333		147.667	84.6667	107	90.3333	87.3333
	223	168	169	121	125		213.667	216.333	222.667	134.667	110.333		188.333	128.667	122.333	99	95.3333
	231	184	161	172	95		187.333	189	206.333	113.667	110.333		128.333	186.333	175	141	95.3333
	210	232	174	118	63		137.667	209.333	120.333	101.667	113.667		128.333	128.667	146.667	96.3333	89.3333
	194	83	176	124	104		160.667	205.667	206.333	126	119		125	85.6667	130.667	96.3333	91
	183	160	178	134	91		218.667	197.333	200.333	126	108.333		189.333	164.333	119	115.333	91
	179	201	187	149	61		211.667	212	181.333	104.333	108.333		189.333	194	110	94.3333	93.3333
	117	201	141	112	94		203.667	198.667	189	106.667	109		96	204	117	120	93.3333
	64	184	160	136	96		178	187	190.333	140.333	109.333		131	209	77.3333	84.6667	92.6667
	211	168	180	136	111		184.333	224	185.667	117.333	99		131	107.667	110	101.333	96.3333
	191	195	181	104	93		211	200.667	227	111.667	96		102.667	131.333	132	150.667	102.667
	179	177	235	148	81		218	210.333	165	142.333	121		100.667	118.333	127	120	85.3333
	189	195	196	123	114		207.333	192.667	80	161.667	114.333		100.667	148	139	154.333	85.3333
	227	184	158	164	85		217	191.333	184.667	147.667	78.6667		36.3333	175	154.333	149	102.667
	237	196	179	148	73		217	201.333	184.667	165.333	110.667		255	141	110.667	140.333	102.667
	179	136	157	141	101		218.667	201.333	181	149	86		255	154.333	113.333	117	93.6667
	157	103	147	123	115		242	193.333	140.333	157.667	76.3333		166	146.667	74.6667	105.667	103
	198	169	152	199	101		214.333	176	94	155	103.667		166	133.667	108.333	141.333	103
	154	212	158	147	97		206.333	175.667	213.333	155	103.667		166	185	98.6667	98.6667	94.3333
	230	193	155	118	69		211.333	210.667	213.333	113	80.3333		178.333	146.667	131	116.667	94.3333
	204	194	182	149	106		225.333	183.667	174.333	144.667	100.667		235	142	125.667	71.6667	73.3333
	233	181	161	118	98		244	189	187	173	74.6667		243.667	111.667	101.667	114.667	86.6667
	147	188	145	139	94		238.667	219.333	192.333	159	98.3333		212.667	166.667	156.667	132.667	86.6667
	146	160	151	112	114		216	173.667	166	166.333	108		212.667	153	148.333	139	85.3333
	226	182	152	117	83		240.333	180.667	120	141.667	122		114.333	192.333	134.333	153.667	85.3333
	218	174	154	157	93		228.667	179.333	170	141.667	97.3333		104	186.667	63.3333	100.333	95
	169	176	165	153	93		238.333	194	199	104.667	97.3333		115	146.667	87.6667	122	95
	210	150	198	108	99		202	226.667	186	101	104		169	178.667	108.333	116.333	84.6667
	173	210	150	108	101		199.333	226.667	183.333	123.667	117.667		104	151.333	138.667	142.667	71.3333
	221	178	136	127	91		179.667	163.333	188.333	154	121		104	168.333	147.333	160	71.3333
	215	179	186	171	89		195.333	208.667	190	154	105.333		80.6667	188.667	122.667	128	124.667
	184	207	166	116	91		204.667	186.667	152	169	105.333		230.667	188.667	112	93.3333	124.667
	162	173	155	129	96		216.667	176.333	194.333	184.667	91		127.333	114.667	135.667	98.6667	103.667
	204	168	164	104	94		145.667	139	195.333	184.667	101.667		141.667	160	75	116	99.6667
	197	186	175	180	95		210.333	146	153.333	184.667	99.3333		154.667	136	70.6667	126	109
	177	200	150	149	104		211.667	182.333	183.667	159	99.3333		170.333	142.333	48.6667	125.667	80.6667
	154	199	196	103	101		229	191.667	171.667	166.333	103.667		79	143.667	98	81.6667	80.6667
	222	198	166	112	105		206.667	189.333	188	200.333	101		106	102	124.667	154.667	105
	202	148	157	117	112		217.333	172	181	155	89		126.333	201	146.667	117.333	105
	247	190	156	121	94		190.667	189.667	202.333	233.667	87.3333		161.667	70	119.333	122	100.667
	207	182	166	114	91		197.333	185	163.667	182.333	140		167.333	166.667	126.333	117	100.667
	240	163	182	122	51		211.333	200.333	182.333	182.333	111.333		116.667	191.667	110.667	129	97.3333
	209	162	177	146	76		211.333	197	182.333	120.667	134		186	151.333	127.667	120.333	115
	186	193	169	158	96		196	182.667	177.667	120.333	134		98.6667	137.667	89.3333	151	115
	215	153	153	168	96		202.667	191.333	177	126.333	101		169.667	132	88.6667	100	101
	220	204	170	104	50		207	203	177.667	110.333	103		108	157	161.333	103.667	78.3333
	223	195	196	132	100		228	196.667	67	115.667	103		76.3333	149	115.333	99	61.6667
	201	214	194	101	111		201	182.333	190.333	118	103		219	149	116.333	101	87
	188	178	173	130	102		208.667	177	204.667	119.333	84		119	91	102.333	153.667	87
	226	197	191	128	114		220	207.667	203.333	129.333	107		160	143.333	147.333	101	78.6667
	217	189	99	153	97		206	190.333	182.333	151	71.6667		151.667	162	112.667	149.667	81
	219	153	146	115	95		209	198	192.667	101	71.6667		196.667	188	125.333	154	95.3333
	239	164	160	114	57		214.667	191.667	187.667	191	119.333		196.667	157.333	106	73.3333	102
	147	189	212	133	90		189.333	202.667	186.667	184.333	112		227	175	110.667	121.667	102
	174	171	219	134	95		221.667	202.667	192	193.333	119		171.333	158.667	105.333	129.667	81.3333
	186	176	148	116	82		200.333	199.667	186.667	139.667	119		171.333	172.333	116	93	88.3333
	189	195	159	142	96		221.667	198.667	177.667	123	138.667		166.333	166	124.667	87	88.3333
	200	193	163	130	86		229.667	200.667	172.667	190	124		120	156.333	76	127.333	92.6667
	226	199	177	170	88		196.667	193	194.667	199.333	109.333		139	171	114	152	92.6667
	240	181	175	133	101		213.333	184	187.667	163	99		151	104.333	125.667	138.333	94
	202	120	169	128	94		232.333	196.333	196	171.667	89.6667		88	130.667	124.667	128	90.3333
	179	203	172	138	74		227.333	190.333	187	134.667	90		109	177.667	104.667	109	90.3333
	180	177	164	153	149		240	176	171.667	123.333	109.667		109	139.333	111	108.333	103.667
	152	191	165	128	86		222.667	198.333	208.333	123.333	96.3333		174	233.667	152.333	117	93
	186	211	171	107	91		206	182.667	236.667	138.667	103.333		247.333	133.667	136	139.667	93
	113	193	130	151	93		196.667	200.333	182.333	113	97		247.333	185.667	131	68.6667	93.6667
	169	211	114	145	104		207.667	220.333	181	124.667	76.3333		130.333	249	100	84	93.6667
	235	210	168	143	105		200.333	220.333	174.667	190.667	76.3333		180.333	214.667	132.667	106.333	103
	244	216	211	107	81		235	204.333	196	129.333	103.667		96.3333	139.333	136.333	130	98.3333
	217	205	210	119	117		213.333	175.333	217	172.667	109		150.333	166	102.333	133	98.3333
	203	183	211	126	115		228	197.333	198	164.667	102.667		150.333	222.667	101	98.6667	98.3333
	202	161	159	139	101		185	191	184.333	143.667	92		136	114	88	88.3333	98.3333
	221	202	167	154	111		216	209.333	184.333	115.667	92.6667		222.667	168.667	99	88.3333	82.3333
	132	151	166	124	109		213.667	171.667	185.667	114	93.6667		222.667	153	150	115.333	86.3333
	208	171	166	142	94		220	163.667	180	107	103.667		234.333	118	80	88	86.3333
	200	182	130	128	94		239.667	206	116.333	134.333	103.667		234.333	186.333	144.667	89.6667	95
	180	206	168	117	117		222	214.667	153.667	171.333	99.3333		242.667	191.667	75	116.667	95
	181	180	162	154	92		204.333	203	153.667	105.667	106.667		218	85.6667	98.3333	137	91.6667
	194	178	167	114	122		185.667	198.667	182.667	114	93.6667		218	164.333	152.667	108.667	91.6667
	197	179	164	147	87		145	193.333	189.333	137.667	133		97.3333	194	131.333	108.667	126.667
	196	199	153	112	80		212.667	194	189.667	187	125.333		217	177.333	107.667	103.333	126.667
	195	200	175	156	64		207	191.667	170.667	207.667	125.333		217	108.333	81	116.667	92
	239	199	181	118	96		209.333	181.333	137.333	178.333	102.667		98.6667	124.667	96	150	103.667
	244	180	159	136	101		237.333	205.333	163.333	146	111.333		98.6667	187.667	67.3333	147.333	103.667
	229	174	180	162	91		231	210.333	178	133.333	111.333		176	148.333	96	102.333	104.667
	214	175	208	139	89		203.667	220.333	183.333	138	112.667		193.667	79.6667	100.667	102.333	104.667
	205	229	185	124	103		202.667	208	190.667	136	95		133.333	175	182.333	100.333	123.667
	237	173	151	133	98		209	207	178	151	90.6667		133.333	145	116.667	95	123.667
	232	103	152	129	92		206.667	210	186	126.333	90.6667		138	142.667	88	113.333	105
	222	137	165	109	96		197	176	144.667	126.333	89		138.333	120.667	90	102.333	109.333
	205	187	154	150	91		195.667	176	193.667	145.667	148		138.333	135	100	144.667	109.333
	186	174	161	148	92		174.667	199.667	133.667	145	130.333		192.667	133.667	102	144.667	106
	169	176	165	140	73		189	195.667	175.667	104.667	109		154.333	127	91.3333	105	106
	104	205	158	154	97		239.333	167.333	179	133.333	109		182.333	114.667	124	152.667	100.333
	188	205	156	196	94		244.667	182	191	148.667	116.667		182.333	112.667	102.333	66	101
	216	194	160	109	80		222	173.667	207.667	127.667	116		153.333	179.667	86	138	101
	187	186	188	145	108		188.667	173.667	194.667	127.667	104		163	142	167.333	136	90.6667
	135	195	160	145	103		200.333	180.667	188	122	104		153.333	210.333	149.667	94	90.6667
	217	192	167	121	82		207.333	156	178.333	105.333	108.333		153.333	186.667	115	80.6667	91
	249	167	167	115	91		184.667	147	195.333	111	80.3333		135.667	173.333	60.6667	106.667	78.6667
	247	184	190	107	87		223.667	189	195.333	90.3333	103		124.333	171	89.6667	114	78.6667
	200	186	169	134	96		182.667	153	179.333	120.667	103		124.333	145	162.667	104.333	81
	203	189	152	159	103		172.667	153	182	130.667	101.333		188.667	145	114.333	104	81
	210	194	156	223	86		228	201	186	117	99.3333		121.667	155	127.333	136.333	69.6667
	218	162	173	170	111		218	215.333	170	111.667	102		121.667	191	122	111.333	90
	186	187	176	139	102		232	220	154.667	119.667	102		73.3333	149.667	128.333	141.333	81.3333
	198	188	168	155	103		228	203.667	175.333	133.667	120		195.333	160	134.667	143	88.3333
	179	205	110	143	74		187.333	201.667	204.667	190	114		195.333	145.333	172	91.3333	88.3333
	221	167	149	147	99		213.667	237.667	194.667	199.333	124		166	99.6667	123.333	129.333	84
	246	184	180	122	80		197.333	191.333	192.667	149	124.667		139	133	110.333	129.333	110
	243	177	176	143	87		238.667	198.667	185.333	149	104		139	177	96.3333	100.333	68.3333
	228	168	168	129	98		208.667	189.333	202	92.6667	102		177	164	111	104.333	82.3333
	248	196	156	141	95		230.333	145.333	187	105.667	103.667		173.667	154.667	111	139	82.3333
	249	157	184	120	92		233.333	103.667	197.333	102.667	106.333		247.333	209.667	140.667	143.333	99.3333
	232	201	203	127	90		238.667	175.333	165	120.667	124		212.667	176.667	162	123.667	103.667
	185	162	154	148	97		216	206	187.333	190.333	114		212.667	85.3333	103.667	108	93
	175	207	169	163	97		240.333	192	198	178.667	103.333		114.333	180	118.333	129	100.667
	202	203	179	162	87		228.667	201.333	196.667	119.667	97		104	180.333	126.667	117	100.667
	240	191	177	142	85		238.333	196.333	178.333	119.667	119.333		128	151.333	166	73.6667	100
	239	179	173	113	86		202	182.667	201.333	143	87.3333		136.333	135	127	83.3333	100
	234	201	143	124	118		199.333	191.333	140.333	118	94.6667		187	184	130.333	91	107.333
	180	188	141	139	108		179.667	203	175	170.667	89.3333		187	143	153	105.667	96.3333
	202	211	173	99	98		195.333	203.333	196.333	172.333	87.6667		155	98	132.333	146	96.3333
	199	136	166	109	80		204.667	202	208	172.333	97.3333		230.667	132	164.333	96.6667	82.3333
	207	189	181	113	90		216.667	184	195.667	167	97.3333		127.333	119	143	98.6667	82.3333
	191	190	102	128	104		145.667	206.667	189.667	166.667	99		118.333	119	174	122.333	86.3333
	197	167	157	104	102		215	187.667	184.667	171	100.667		95.3333	162	130.667	134	86.3333
	209	213	194	152	106		232.333	204	183	123.333	107		150.333	164	126.667	86.3333	96.3333
	201	151	167	136	88		204.333	222.333	209.333	123.333	105.667		79	163.667	131.333	112	95.3333
	139	190	188	108	98		221.667	196.667	208.333	144	84.3333		93	119.333	171	112	95.3333
	225	194	172	128	93		231.333	191	219.333	191.333	91		93	158.667	131.667	114.667	117.333
	240	203	161	153	90		231.333	222	219.333	191.333	91		105.333	172.333	90.6667	97.6667	126.667
	203	177	143	151	49		225	220.667	192.333	155	101.667		161.667	171.333	115.667	98.6667	92
	233	166	136	110	93		208	218.333	190.667	233.333	103.667		176.333	193.333	117.667	138	92
	223	168	139	91	97		211.333	222.667	108	162	90.3333		112.333	149.333	88.6667	112.667	93.3333
	169	197	160	139	96		196	226	99.3333	162	90.3333		139	95	134.667	136	93.3333
	232	192	81	103	83		165.667	215.333	99.3333	114.667	97.3333		102.667	130.667	108.667	134.333	107
	178	182	119	99	105		210.333	186	184	109.333	110.333		108	173.333	114.333	114	123.667
	191	128	163	109	107		211	186.333	188	110.333	74.6667		114.667	183	97	119.333	123.667
	173	202	156	113	98		204.667	186.333	182	110.333	90.6667		140.333	118.333	127.667	135.333	116
	141	209	153	118	90		221.333	196.667	168.667	115.667	86.3333		94	133.667	171	85.6667	116
	184	198	170	134	95		227.333	212	173.667	118	105.667		131.667	170.333	66.6667	119	103.333
	122	199	164	147	100		153.333	185.333	174.667	118	93.3333		95.6667	228.667	93.6667	79	103.333
	185	198	172	133	96		220	196.333	179.667	110	85		151.667	198.667	57	140	106
	153	112	152	129	98		223.333	193	169	110	85		151.667	142.667	124	162.333	100.333
	183	228	166	122	98		226.333	197.333	180.667	101	80		107.667	166	150.667	147.667	100.333
	201	202	176	137	100		210.333	198.667	176.667	142.667	104		107.667	222.667	137.667	72	98.3333
	199	204	168	104	91		216	207.333	176.333	210	134.333		94.6667	164	117.667	104.333	98.3333
	192	199	165	95	86		189.333	181	189	214.667	104		171.333	179.667	58.3333	136.667	83
	209	191	165	129	73		209.333	144.667	175.667	124	95		178.333	241	85.6667	97.6667	91
	122	192	151	149	103		223.333	166.333	100.667	104.667	111.333		120	161.333	147.333	134.333	91
	179	170	163	118	97		218	192.667	180	211	118		120	94.3333	139	158.333	71.3333
	200	135	186	134	116		232.333	208.333	176	177	118		105	148	148	124.333	97.3333
	220	170	166	132	97		205.333	196.667	187	132.667	91		88	122.333	102	82.6667	97.3333
	200	186	168	120	91		187.667	188.333	181	180	107.667		88	83.3333	119.667	115	105.333
	201	191	187	164	89		239	196.333	216.667	128.667	107.667		156.667	110	136	122.333	69.6667
	182	162	166	128	87		215.333	141.333	185.667	123.333	106.667		156.667	206	174.333	144.667	90
	182	145	156	119	119		224	157.667	183.667	181	115.333		164	158.667	124.667	150	96
	175	169	168	121	86		200.333	188.333	194	169.333	113.667		247.333	176	130.333	129.333	96
	209	210	169	145	95		195	194	194	153.333	114		160	199.667	96.6667	105.667	106.667
	245	195	163	108	94		197	183.333	189	151	89.6667		149.667	140	103.667	100	84
	203	162	186	112	81		138	220.333	188.667	215	117.333		149.667	116	105.667	123.667	83.6667
	160	201	169	91	77		193.667	224	178.333	136.333	101		96.3333	139.667	135.667	128	70.6667
	186	188	168	128	87		200.667	206	178.333	166.667	109.333		151.667	106.667	94.3333	104.667	81.6667
	230	192	156	125	82		235.667	189	168.333	187	92.3333		151.667	169.333	107	101	82.3333
	233	199	172	178	87		219.667	189	116.667	171.667	92.3333		115.667	128.667	121.333	101	99.3333
	209	175	137	141	88		200.667	169.667	181.667	138.667	106.333		222.667	170.667	128	107.333	99.3333
	203	164	104	155	93		212.333	199.667	194.667	105.667	124		222.667	136	128	128	120
	200	154	193	123	116		218.333	195.667	219	171	114		139	138.667	149.667	144.333	120
	147	153	171	111	82		239.667	179.667	183.333	216.333	79.3333		139	167	143	111	99.6667
	155	147	196	149	49		219	204	183.667	233.667	121.333		220.667	188.667	145.333	114	87.6667
	179	175	171	143	65		226	204	180.667	143	113.333		218	152	97	76.3333	87.6667
	207	207	171	128	103		212.667	219	177.333	119	86.6667		218	201.667	97.6667	76.3333	97.6667
	213	183	133	130	102		99.3333	188.333	187.667	137.667	106		140	210.333	112.333	122.667	107.333
	176	193	162	136	88		194.667	156	166	143.667	139		140	144.333	112.667	131	96.3333
	240	188	172	156	80		203	147	183.333	155.667	139		230.667	144.333	110	154	105.333
	233	166	193	144	81		177.333	189	194	120	117		177	145	135.333	124.667	105.333
	226	143	162	170	62		237.333	193.667	185.667	100.667	105.667		177	92.6667	129	115.667	109.667
	222	177	211	176	72		229	193.667	207.333	132	94.3333		106.667	122.667	120	115.667	109.667
	175	172	150	88	91		191.667	171.667	186.667	138	99		193.667	176	109	96	104.333
	226	197	154	98	98		192.333	188	185.667	136.333	91.3333		133.333	194	156.333	125.667	104.333
	223	163	158	153	92		211.667	163.667	197	124.667	87		97	149.667	120.667	136.667	95.3333
	229	204	186	150	99		222	213	201.667	124.667	87		152.333	116.333	148.667	136.333	95.3333
	194	191	194	121	87		219.667	167.667	192.667	144.667	102		147.667	145	119	148.333	117.333
	204	179	102	127	77		225.333	228	191	156.333	115.667		147.667	168.333	134.667	166	107
	222	128	174	168	89		196	203.667	186.333	143	109.333		134.333	138.333	137.667	121	107
	209	143	162	190	72		211.333	182.333	193	164.333	109.333		154.333	166.333	115.333	105.333	100.333
	226	206	198	178	72		235	215	192	109.333	111		182.333	150.333	135.333	89.6667	100.333
	236	205	177	108	94		242.333	217.333	203.333	152	107		166.667	150.333	126	106	107
	199	127	166	44	91		238.333	208.333	175	140.667	95.3333		167	91	125.667	95.3333	107
	202	192	155	103	100		213.667	179.333	175	140.667	74.6667		122.667	129.667	106	96.6667	77
	217	200	141	180	90		200.333	194.333	192.667	137	74.6667		173	163.333	81.6667	122.667	77
	180	109	99	147	90		202.667	190	205.333	105.667	77.6667		173	181.667	120	73.6667	91.3333
	245	193	152	119	88		155.667	206	159.667	118.333	91.3333		107	157.333	121	86.3333	81.6667
	235	163	154	111	91		241.333	193.667	159.667	128	84.6667		160.667	156.333	88.3333	140	103.333
	153	203	131	108	100		223	190.333	68	111	84.6667		160.667	128.333	122.667	105.333	91.6667
	184	201	129	110	83		219	201.333	219	165.667	105.667		140.667	194	89	105.333	91.6667
	239	184	145	132	70		228	196.333	187.333	158.333	77		162	125	142.333	104.667	88.3333
	197	181	202	154	94		220.333	223	167	126.333	96.6667		162	135	101.333	113.333	84.6667
	161	173	159	148	63		232	196.333	163.667	130	118.333		193	184	120.333	117.333	84.6667
	247	171	149	173	83		232.667	164.333	176.333	132	134.333		195.333	165	101	116.667	83
	219	229	177	148	97		214.667	207.667	173.667	95.3333	139.333		195.333	106	108.333	115.333	83
	236	217	179	137	96		194	197	180.333	122.333	98.6667		237	141.667	125	88.6667	87.3333
	227	166	170	127	89		186	200.667	176.667	207	119.667		200	183.333	98	116.333	95
	213	173	173	139	110		199	217.667	178.667	207	119.667		200	186.333	84	136.333	95
	243	185	185	112	100		206.667	244.667	180	199.333	108		198.333	186.333	74	118.667	97.3333
	216	213	173	154	93		230.333	242.667	188.667	125.667	106		173.667	164	119.333	133.333	105.333
	140	163	168	163	98		233.333	209.667	189.333	92.6667	106		247.333	124.333	106.333	139	105.333
	209	173	135	136	106		238	189.333	202.667	110	89.3333		175.333	88.6667	124.333	111.667	82.3333
	211	184	148	110	110		219	230.667	199.667	105.667	104		175.333	100.667	81.6667	172.333	82.3333
	207	188	167	131	101		239.333	211	173.667	120.667	97		128.667	165.333	145	92.3333	94.3333
	238	174	182	197	86		239	225	142.333	111.333	113.667		169.667	171.333	147	106.333	96
	215	147	203	138	88		239.667	212.333	206.333	137	92.3333		131.333	150.333	158.333	137.333	106.667
	187	160	163	161	79		212	195.333	200.333	137	104.667		132.667	149	113.667	108.667	94
	202	194	164	112	108		209.333	211	193.667	132.667	104.667		132.667	177.333	97.6667	112.333	94
	94	173	175	115	92		194.667	157.667	204.333	143	101		187	153	135	113.333	89.6667
	185	206	169	108	95		189	224.333	205.667	183	103.667		155	173.333	135.667	122	70.6667
	160	182	166	90	98		222	212.667	205.667	213	91		135	101.333	143.667	113.333	81.6667
	195	184	160	129	92		209.333	201.667	132.333	149	92.3333		142.667	105.667	117.667	101.667	102.333
	172	175	179	90	87		174	149.667	179	149	106.333		167.667	155.667	101.667	110.333	102.333
	218	195	186	111	113		215	181.667	182.667	135	99		159.333	170.333	119.333	89	103.667
	215	178	161	118	138		232.333	181	184.333	150.333	94		150.333	133	99.6667	94.6667	103.667
	205	207	170	126	114		232.333	196.333	184.333	146	87.6667		110	102	90.3333	159.667	77.3333
	126	200	94	168	125		204.333	193	132	146	108.667		110	198	48.3333	141	99.6667
	156	226	143	100	115		221.667	197.333	138	174	103.667		109.333	152.667	136	118	87.6667
	185	227	188	114	97		231.333	198.667	149.333	135	95		105.333	153	142	90	97.6667
	181	198	172	161	103		225	207.333	184	191.333	95		119.333	164	89.6667	115.333	97.6667
	220	212	162	135	116		208	181	185	191.333	77.3333		118.667	160	132	67.6667	94.3333
	191	193	164	143	96		208.333	144.667	203	212.667	98		112.333	164.667	144.333	122.667	94.3333
	201	172	185	85	87		218.667	166.333	194	233.333	113.333		160	169.333	98.3333	86.3333	111.667
	186	160	203	152	92		193	192.667	194.333	97.3333	95.6667		101	176.333	126	135.667	93.3333
	198	186	196	159	89		190.667	188.667	117.333	97.3333	97.3333		151	95	145.667	94	93.3333
	222	187	175	99	100		209.333	208.333	181	187	110		141	141.333	172.333	113.667	104.333
	141	175	134	114	88		196	188.333	176.667	151.667	99.3333		140.333	165	146.667	98.6667	104.333
	124	197	158	130	101		223	189.333	169	95.6667	99.3333		121.667	150.667	155	115.667	95
	148	181	177	137	88		203	191.667	160	95.6667	103.667		108.333	125	99.6667	101	95
	111	187	178	70	101		160	195.667	192	203	107.333		162	145	117.333	143.667	125.333
	189	185	130	158	103		209.333	197.333	201.333	187	120.333		86.6667	175.667	129	115	125.333
	183	177	158	140	104		200.333	188.333	191	146	96.3333		95.6667	214	127.333	141.667	103
	188	198	160	134	109		231.667	200.333	191	223.333	96.3333		137	193.333	128.667	107	107
	156	186	155	140	112		220.667	212	183.667	223.333	115		168.333	116	140.667	129.333	100.333
	205	185	167	121	93		242.333	224	207	225.333	107		107.667	191	84	116	87
	214	195	180	121	61		210.667	202.667	195	193.333	95.3333		139.667	156.667	104	112.667	87
	185	129	176	117	93		216	202.667	171.667	125.667	95.3333		156.333	117.333	128	130	69.3333
	197	192	168	142	92		207.667	209	190	98	96.6667		156.333	139	138	130	69.3333
	177	184	170	107	88		205	163.333	135.667	140.667	126		178.333	170.667	136	110.667	90.3333
	163	213	180	123	106		209.333	192	174.667	155.333	96.3333		116	137.667	89.3333	79.6667	91.3333
	162	165	226	123	112		223.333	207.333	199.333	186.333	91.3333		116	137.333	127.667	94.3333	81.6667
	161	175	160	97	98		182.333	179.667	198.333	151.333	91.3333		105	185	136.333	68.3333	81.6667
	176	194	174	66	92		208.333	204	186	117	88.3333		147.333	181.667	87	65.6667	96.6667
	181	188	132	127	104		156.667	212	186	167.667	129.333		130.667	109.667	114	83.3333	97
	131	233	158	146	101		234	215.667	130.333	134	127.667		156.667	152	88.6667	115.667	88.3333
	117	166	142	116	98		182.333	189.333	203	165	118.333		196.333	201.667	79	159.667	84.6667
	193	151	159	142	94		222.667	184	185.333	130.333	118.333		115.667	179.333	100	146.667	121.667
	219	200	165	121	101		208.333	185.667	185.333	133.333	114.667		115.667	140	91.6667	136	121.667
	235	166	146	164	94		199.333	198.667	51.6667	153.333	75.3333		160	132	74.3333	126	114.333
	214	136	135	126	112		192.333	193.667	192.333	177	125		101.667	186.667	62.3333	135	87.3333
	172	176	156	101	92		138	193.667	219.667	183.333	125		101.667	132.333	87.3333	127	95
	206	195	189	107	125		193.667	171.667	219.667	147	109.667		134	144	127	117.333	84.6667
	202	146	173	126	81		220	188	180	160.667	116.333		151.667	194	125.333	115.333	84.6667
	231	186	136	115	89		235.667	163.667	181.667	157.333	116.333		151.667	164.333	65.3333	115.333	86.6667
	196	198	184	152	76		219.667	223.333	190.333	185	100.333		159.667	108.333	64.6667	152.667	86.6667
	232	167	164	156	125		202.333	205.667	186.333	187	106.667		159.667	153	138.667	144.333	82.3333
	232	178	155	153	105		212.333	181	183	144.667	99.6667		110.667	165	64	89.3333	94.3333
	201	165	167	123	108		218.333	176.667	177.667	148	97		139	111.667	108.333	112.333	94.3333
	176	191	175	99	108		195.667	207	181.667	195.667	109.667		75.3333	123.333	109.333	117	97.6667
	183	156	180	146	122		216	184.333	192.333	164	117.667		141.333	123.333	126.667	116.667	97.6667
	183	218	185	152	94		207	212.333	195.333	118.667	125.667		181.667	150.333	69.3333	112.333	105.333
	186	169	165	134	90		212.333	178.333	180.667	136.333	95.3333		181.667	162.333	74.6667	112.333	94
	238	124	183	134	104		203.667	206.667	197.333	114.667	77.3333		140	233	149.333	139.667	89.6667
	202	187	194	132	95		203.333	192.667	180.333	115.333	122.667		140	129.333	116.333	103.333	89.6667
	246	186	168	105	93		203	194.667	190.333	123.667	91		226.667	123.667	96.6667	130.667	100.667
	191	198	198	149	91		177.333	183	204.333	138	95		165.667	197.333	127.333	97.6667	100.667
	181	168	159	151	86		189.667	201	197	119.333	113.667		165.667	163.333	124.333	97.3333	107.333
	225	213	184	132	96		194.333	194.333	197.667	177	102		112.333	181.667	123.667	97.3333	98.6667
	168	156	172	94	121		208.667	196	210.667	136.333	101.333		170.333	133.667	102.333	92	103.667
	207	145	194	135	88		191.667	193.667	183	136.333	111.333		170.333	135.667	108.333	117	77.3333
	197	169	162	110	103		208	190.333	183	106.667	113.333		97	156.667	123.667	136.333	77.3333
	188	180	168	114	97		212	186.667	165	116	113.333		152.333	138	115.333	119.333	92.3333
	181	203	165	157	108		226.333	179.667	194	112	91		149.333	186	141	76.6667	92.3333
	224	180	190	121	103		216	194.667	195.667	143.667	102.667		149.333	135.333	163	136.667	103
	232	173	170	69	91		216	202	191.333	168	104.667		128	174	104	105.333	99
	231	169	156	146	95		226	207.333	191.333	169.667	110.333		168.333	165	95.3333	167.333	99
	200	150	161	110	109		242.667	200	171.333	115.667	109.667		166.667	138.333	58	135.333	92
	234	170	139	147	84		207	189	121.333	119	93.6667		166.667	176.667	112.333	104.333	111.667
	191	151	173	183	98		240	182.667	102	117	98.6667		167	188.667	133	86.3333	93.3333
	219	174	168	132	107		213.667	175	179.667	117	98.6667		123.667	199.333	132	86.3333	93.3333
	230	193	172	87	106		198.333	244.667	206.667	127.667	92		123.667	136.333	135	93.6667	88.3333
	119	183	143	153	100		208.333	242.667	234.667	120	93.3333		236.667	136.333	127	108	107
	214	159	163	188	94		179	214.333	187.333	116.667	111		205.333	124.333	128	121.667	107
	175	172	169	132	88		242.667	204	197.667	107.333	94.6667		170.667	179.333	118	126.333	88.3333
	213	178	188	176	101		224	209	151	118.667	114.333		170.667	112	124.667	134.667	88.3333
	228	177	171	173	85		219	225.667	185.333	158	120.333		107.333	154	94	133	103
	201	175	170	107	96		210.333	221	188.667	192.333	96.3333		107.333	139	119	80.3333	103
	172	154	160	116	87		239.667	188	187.667	166	115		162	150.333	131.667	105.333	116
	193	166	153	134	66		200.333	197.333	197	148.333	103.667		193	184.333	145.333	105.333	116
	199	198	182	156	55		194.667	207	145.333	109.667	93		193	176	118.333	125.333	91.3333
	177	165	171	119	99		196	178.333	111	95.3333	93		95.6667	198.333	120	109	91.3333
	225	183	166	174	96		240	202	189.667	130	96		224	169.333	144.667	120	69.3333
	238	188	209	135	96		197.333	161.333	193	138.667	145		245	101.333	156	113.667	90.3333
	238	198	190	129	102		199	206.667	187.667	159.667	121.667		200	147.333	141.667	82.6667	90.3333
	246	175	160	120	92		206.667	149.667	201.333	150	101.667		198.333	131.667	82.6667	145	89.6667
	237	186	168	127	92		210.667	181.667	190.667	205.333	101.667		106.667	148	100.333	132.333	89.6667
	245	172	184	112	93		210.667	181	154.667	142.333	90.3333		183.333	133	107.667	112.667	113
	235	177	171	100	99		206	196.333	196.667	104	95.6667		183.333	196	107.667	112.667	96.6667
	175	178	162	162	124		232.667	183.667	165	96	90		112.667	95	81.6667	84	97
	184	189	166	233	93		242.333	215.667	165	134.667	116.667		119	85	96	157	86.6667
	215	207	173	176	103		234	205	187.667	131.667	116.667		166.667	116.667	145.333	179.667	86.6667
	201	186	188	134	100		214.667	206.667	200.333	141.333	106.667		131.333	163	101.667	72	90.3333
	222	68	175	120	93		218.333	204.667	194.333	141.333	82		132.667	160	96.3333	128	114.333
	231	55	175	147	97		203	182	187	139.667	106.667		132.667	114.667	145	130.333	114.333
	224	123	181	108	85		233.667	204.667	131.667	166	106.667		134.333	132.333	121	121.333	91.3333
	176	182	170	106	99		194.667	187	209.667	99.6667	134		192.333	171.333	107.667	145.667	91.3333
	190	202	145	105	89		227.333	179.333	209.667	120.333	107.667		75	147.667	88.3333	86.3333	94
	165	189	183	105	93		227.333	196.667	193.333	118.667	107.667		99.3333	124	113.333	146.667	86.6667
	181	192	183	110	64		214.333	194.333	114	141	104		167.667	170.333	66	113.667	86.6667
	204	169	148	152	123		226	177	183	141	103.667		159.333	137.667	69.6667	106	94
	175	193	114	135	92		200	189.333	211	129	104.333		140.333	222.333	103.667	106	94
	176	180	111	128	106		234	184.333	211	152	99.6667		140.333	183	112	85.3333	90.6667
	174	167	213	128	92		213.667	207.333	191.333	130.333	111		129	95.6667	172.667	116	98.3333
	187	209	184	183	111		201	174.667	186	130.333	106.333		109.333	214	104.333	139.333	97.6667
	231	192	168	212	103		196.333	177.333	183.333	135	106.333		100.667	193.333	56.6667	110.333	103.333
	172	154	185	84	92		203.667	202.667	186.667	131	95.6667		109.333	118	100	94.6667	103.333
	141	227	141	109	99		207.333	214	183.333	121.333	109.667		118.667	192.667	83.6667	83	105.333
	129	134	145	102	105		210.667	214	176	121.333	111.333		114.667	113	86	117	98
	214	176	160	110	83		189	203.667	182.333	163.333	98		159	60.6667	67.3333	135	98
	213	212	185	110	97		209.333	198	182	165.333	122.667		101	139	131	113	109
	201	189	185	179	80		200.333	200	193.333	133	120.667		79.6667	172.667	121	105	78.3333
	171	194	190	157	93		183.333	204.667	180.667	133	124		141	96.6667	124.667	121	78.3333
	185	186	161	138	91		182.333	197.667	192	140	86.3333		130	174	63.6667	81.3333	105
	207	117	192	158	69		191.333	198.333	182.333	148	87.3333		138.667	191.333	112.333	117	107.333
	218	181	115	230	66		191.333	212	193.333	100.333	94.3333		108.333	162.667	112.667	136.667	98.6667
	201	175	165	238	60		201.667	212	189.667	100.333	94.3333		134	109.667	153.333	98	92
	176	193	164	160	106		188	215.667	183.667	175.333	91		94.6667	160	128.333	110	92
	192	193	167	173	102		244	205.667	181.667	153	88.3333		127.667	140	133.667	141.667	85
	210	194	161	119	93		194.667	212.667	191.333	111.667	95.6667		127.667	132.333	151.667	89	85
	213	186	182	153	93		192	234.333	189.667	159.333	117.667		116.333	128.667	159.333	103.333	120.333
	149	181	199	150	90		215.667	244.333	189.667	179.667	107.333		137	150	167.667	112.333	120.333
	178	196	162	159	91		232.333	171.667	178.667	179.667	96		137	142.667	105.333	111.667	99
	179	172	173	171	111		225.333	171.667	202.333	168.667	104.333		99.3333	132.333	133	105.333	92
	213	172	172	162	89		219.333	201.333	191.333	182.333	136.667		99.3333	144	123.333	86.6667	92
	207	198	175	136	88		234.667	202.333	198	110	136.667		139.667	166	133.667	112.333	109.667
	162	187	186	119	100		204	211.333	198	121	115		102.333	167	84.3333	116.667	109.667
	175	177	170	114	73		223.333	223.333	193.667	195.333	117		102.333	114.333	107.667	116.667	108
	231	135	168	134	95		208.667	205.667	188.667	194	100.667		122.667	127.667	127	130	108
	210	169	176	107	87		222.333	181	167	170.333	111		122.667	168.667	140.333	133.333	93
	196	192	197	126	75		222.333	176.667	85.3333	186.667	94.6667		176.333	168.667	131.333	130.667	107
	147	160	194	138	97		182.333	207	164.667	174.333	94.6667		147.333	144	111.333	132	88.3333
	112	190	176	119	115		208.333	184.333	215.333	114.667	114.333		147.333	123.333	110.667	138.667	88.3333
	168	168	149	108	98		192.667	212.333	182	145	106.667		240.333	179.333	139	100.667	90.6667
	123	190	184	141	85		156.667	202	201.667	158	101.333		240.333	132	127.667	110.333	100.667
	157	173	170	142	108		182.333	213.333	186	113.667	100.333		196.333	141	129	149.333	100.667
	202	164	167	141	119		222.667	218.667	175	186.667	100.333		124.333	133.667	131.333	130.667	103.333
	119	183	159	114	88		243.667	178.333	186.667	171.333	89.6667		124.333	116.333	131.333	101	91.3333
	115	158	134	132	85		208.333	201.667	205.333	196	80.6667		147.333	175	76	113.333	101.667
	233	210	93	124	93		193.667	210	179	123.667	101.333		101.667	167.333	127.667	135.333	101.667
	193	190	130	110	94		158	210	163.333	132.667	78		141.667	205.667	135	122.333	93.3333
	201	186	163	157	97		162	223	175.333	158.333	78		154.333	119.667	115.667	80.3333	93.3333
	199	192	170	179	94		212	210.333	197.333	151.667	96.3333		154.333	124.667	130	80.3333	82.3333
	78	174	200	142	109		228.667	212	179.667	107	101.333		156.667	171.333	119.667	110.667	113
	214	164	184	141	80		219.333	196	188.667	134.333	107.333		159.667	133.667	163.667	91	113
	181	130	162	123	51		222.667	192.667	196.333	131.333	90		120.333	135.667	137	115	110.333
	186	194	181	162	98		226.333	210	190.333	122.667	90		170.333	141.667	137.667	110	110.333
	207	181	169	146	101		197	210	198	120.667	101		75.3333	114.667	141.667	139.333	91.6667
	173	161	163	119	99		193.667	145.333	196	101	88.6667		75.3333	128.667	129.333	107	90.3333
	199	179	175	168	95		202.333	198.333	189	134.333	99		143	156.667	167	107	90.3333
	202	182	158	152	112		204.333	222	190	163	115.333		80.3333	173.333	166	138.667	99
	230	181	190	123	71		227.333	215	173.333	155.667	115.333		80.3333	197.333	150.667	139	102
	181	210	196	144	96		201.333	207.333	193	115	116.667		206	138.333	56.6667	131.333	102
	224	199	173	169	95		167.333	195	224.667	133	108		206	176.667	120.333	158.667	94
	230	210	162	200	86		187.667	155	165	158.667	108		226.667	96.3333	152	151.667	94
	188	191	165	130	96		149.333	183.333	155	177.667	98.3333		165.667	157	117.333	151.667	91
	245	181	179	136	102		175.333	239.667	225.333	141.667	107		165.667	130.333	224.333	150.667	91.3333
	207	178	154	120	97		184.667	243	225.333	154	111.333		101.667	120.333	136	164	91.3333
	184	205	157	116	75		183	230	192	120.667	111.333		109.333	120.333	113.333	114.333	90.6667
	201	180	219	136	108		201.333	207	143.667	106.667	121.333		109.333	179.333	88.3333	113.667	90.6667
	210	167	151	128	97		190.667	214.667	182	135.667	107		136.667	153	74	63.3333	98.3333
	159	168	101	121	82		212	191.667	199.333	120.333	107		170.333	154	92.6667	124	98.3333
	223	210	75	129	87		216	197.333	200	134.333	195		149.333	119	98.3333	117.667	92.6667
	236	204	177	98	97		207.333	168.667	182.333	163.667	112		149.333	111.667	139	76.6667	94
	195	184	200	155	70		225	172	183.333	151	112		124.333	184.333	102.333	60.6667	94
	204	197	203	134	101		189.667	156.667	211	155.667	89		155	128	85.3333	123.333	83.6667
	189	202	187	184	103		210.667	227	188.333	136.667	96.3333		155	138.333	130.667	112	83.6667
	204	167	158	180	94		208.667	187.333	183.333	147.333	109.333		124.667	183.333	102.667	138.333	107
	170	200	133	157	92		245.667	161.333	187	147.333	121		128.667	195.333	91	129	93.3333
	200	128	165	154	80		227	206.667	180.667	138.667	119.333		123.667	147.333	100	123.333	96.6667
	213	196	170	168	81		183.333	215.667	215.667	127	98		123.667	103.333	154.333	129.333	96.6667
	180	190	208	125	64		211.333	198.333	182.667	114	87		236.667	158.333	151.667	126.333	121.333
	229	183	174	130	91		209.667	214.333	195.667	114.333	135		205.333	173	108	168	121.333
	241	209	173	102	89		215.667	218	205.667	114	125		205.333	196	129	128.333	78.3333
	241	215	147	120	86		211	175.667	203	173	105.667		170.667	95	174	151.333	105
	241	185	165	126	61		235.333	204.667	198.667	118.667	105.667		107.333	109.333	104	143.667	105
	232	187	159	138	81		237.333	217.333	179	158	84.3333		107.333	94	157.333	145.333	98.3333
	236	214	174	162	122		227	216	184	134.667	89.3333		226	176.667	108.333	168.333	98.3333
	242	96	180	157	67		196.333	187.333	179.333	94.3333	102.333		176	149.667	118.667	108.667	107.333
	242	103	160	129	101		190	165.333	213.667	105.667	105.667		176	90.3333	126.333	108.667	96.6667
	222	173	205	169	93		198	218.333	220.667	161	72.6667		175	183.667	130.667	132.667	96.6667
	246	179	180	141	100		240	223	220.667	95.3333	121.333		162	171.333	131.667	152.333	120.333
	201	183	153	139	89		197.333	186.333	129	123	102.333		245	147.667	124.667	143.667	120.333
	187	129	169	136	88		230	184	146.667	114.333	96		245	124	132.667	124	101
	142	158	168	123	86		230	180	189.667	114.333	96		186.333	170.333	61.3333	101.333	101
	213	186	198	104	91		183	204.667	183.667	210	96.6667		143.333	137.667	111.333	157.667	104.667
	232	192	168	131	90		186	197.333	183.667	176	95.3333		202	144	123.333	102.333	88
	223	189	160	129	90		197	224.333	209	120.333	101.333		202	183	111	98.6667	88
	203	184	159	125	93		223.667	210.333	217	133.333	105		191	95.6667	79.6667	98.6667	99.3333
	157	178	160	204	144		207.667	207	192.333	166.667	100.667		119	140	176.667	123.333	108
	174	177	174	114	114		206.333	212.667	211	83	106		166.667	116.667	117.333	104.667	93
	193	189	185	124	98		176.333	186	184.333	131.667	106		89.6667	88	105	102.333	93
	197	188	165	133	100		194.667	189	164.667	118	107.333		187.333	124.333	143	125.333	96
	199	177	235	176	102		197.667	181.667	189	148	121.333		187.333	147.667	115.667	118.333	96
	209	166	177	119	90		188.667	203.667	212	127.333	90		127.667	187.667	123.667	94.3333	86
	199	199	174	136	71		226	198	186.333	139	90.3333		91.3333	155	146	109	86
	204	209	161	130	102		236.667	155.333	188.333	164.333	102		75	172	146.333	120.667	100.667
	185	188	158	187	88		208.667	204	183.667	164.333	102		99.3333	166.667	143.667	121.667	100.667
	168	188	133	103	89		209.333	165.333	182.333	128	138.333		125.333	180.333	36.3333	124	103.333
	199	191	182	88	94		209.667	147.667	190.667	159	111.667		130.667	144.333	91	112.333	92
	170	179	158	126	88		238	147.667	188.333	137	98.6667		175.333	162.667	121.333	93	92
	188	173	146	134	99		233.667	200.667	187	118.667	113.333		175.333	135.333	119.667	139.333	103
	233	162	154	120	90		202.333	209.667	179.667	118.667	113.333		129	152	144	115.333	93.3333
	223	185	183	117	90		193.333	205.667	190	130	98.6667		136	168.667	100.667	100.667	82.3333
	239	173	170	106	119		191	212.667	190	127	119.333		141.333	142.333	119.667	99.6667	82.3333
	203	170	151	119	104		188	234.333	182	141.667	107.333		109.333	171.667	173.333	119.667	91
	140	172	207	128	76		200	214	195	141.667	93.6667		71.3333	127.667	150.333	105	87.3333
	97	219	189	156	45		148.333	196	189.667	113	93.6667		87	142.667	129	149.667	110.333
	204	182	198	159	72		221	196	196.667	131	96.6667		159	164.667	145.333	78.3333	91.6667
	210	177	183	163	105		200.667	194	186.333	134.667	100		105.667	175	112	92.6667	91.6667
	178	211	191	131	114		204	215.333	185.667	87.6667	110.667		97.6667	155	215	103.667	82.6667
	188	196	173	120	101		212.333	178.333	193.667	87.6667	110.667		129.667	124	218.333	123.333	93.3333
	203	179	188	116	68		212.333	180.667	187	140	114.667		92	129.333	192.333	118	99
	202	199	217	163	105		182.333	195.667	187.333	121.333	118.667		138.667	171.667	212.667	127.333	102
	236	202	176	200	91		191.333	164.667	186	166	99.3333		113.333	171.667	79.3333	112.667	102
	222	191	179	170	78		201.667	173.667	196.667	166	99.3333		95.3333	168.667	173.667	126.667	105.333
	195	180	166	164	90		188	188.333	186.667	115.667	103		145	144	112.667	95.6667	90.6667
	184	172	180	145	80		202.333	211.333	186.667	117.333	124.667		215	145	88.3333	109.333	91
	163	181	163	120	85		215.333	187.333	231.667	132.667	103.333		185.667	191	96.6667	98	91.3333
	190	179	148	136	101		213	168.333	199.333	125	103.333		155.667	179.333	61	88.3333	91.3333
	185	177	229	128	139		189	196.333	154.333	136.333	116.333		155.667	115.667	65.6667	129	108.333
	190	187	179	178	100		193.667	205.333	199.333	136.333	132		116.333	158	94	118.667	120
	210	178	140	66	95		215.667	198.667	144.667	193.667	132		109	141	136	100.667	120
	189	172	152	110	88		226	218.667	201.667	145.333	136.667		118.333	164.667	180	122.667	92.6667
	206	168	163	99	103		214	218.667	172.333	163.667	105.667		99.3333	169.333	81.6667	76	92.6667
	216	166	165	122	95		218.333	195.333	182.333	138.333	105.667		108.667	127	130.667	194.333	76.6667
	182	185	179	159	95		199.667	199	213.333	175.333	93.6667		54.6667	149.667	102.333	138.333	91
	211	185	187	150	98		200.333	215.333	202.667	107.667	94.3333		102.333	166.333	130.667	138.333	91
	208	184	213	138	152		211	229	172.333	147.667	94.3333		102.333	111	98.3333	149.667	94.3333
	181	166	209	141	122		213	198	191	155.333	116.333		115.333	94.3333	106.667	119	94.3333
	211	173	173	134	103		214	210.333	182	162	118.667		115.333	147	101.667	148.667	84
	212	183	163	79	94		192.333	212	99.6667	143.333	132.333		176.333	96	187	102	114.667
	216	178	192	150	90		232	197.333	189.667	218.333	119.333		203.667	97.6667	119.333	125	63
	193	184	179	149	111		188	206	201.667	126.333	125.333		203.667	141.667	94.3333	172	63
	149	145	177	144	79		207	149.333	195.333	128.333	89.3333		240.333	114.667	117.667	116.333	121.333
	246	153	172	124	98		220	215.667	202	144.333	92.3333		172.667	145	122.333	124.667	121.333
	209	163	139	102	90		200	196.667	187	199.333	92.3333		88.3333	153.333	178	112	90.3333
	182	180	176	120	86		197.333	204	196.333	83	99.3333		88.3333	150.333	118	112.333	102.333
	135	183	181	127	95		189.333	220	179.333	128.667	94.3333		124.333	89	114.333	105.333	102.333
	170	183	192	131	93		239.333	193.333	177.333	190.333	90.3333		115.667	150.333	185	95.6667	98
	212	181	183	132	62		217.667	189.667	198.333	165.667	109.333		115.667	107	151	95.6667	98
	191	184	161	117	74		190.667	209	228.333	147	103		141.667	96.3333	100.333	105.667	100.333
	186	181	182	149	98		191.333	213	228.333	130	110		154.333	154.333	144.333	96	107.333
	189	174	175	188	101		184.333	185.667	200.667	116.667	110.667		180	191.333	142.333	88.3333	96.6667
	158	120	80	205	90		206.333	184.333	146.667	183.333	79		140	165.333	132.333	122.333	93.3333
	215	190	59	142	87		204	221	186.333	134.667	79		120.333	207	134.667	121.667	93.3333
	109	176	169	121	95		223	207	195	134.333	68.6667		120.333	207	97.3333	103.333	82
	150	199	170	158	91		123.667	177	195	149.667	92		102.333	153	67	85.3333	82
	186	200	153	164	94		168	170.667	160.333	147	113.333		105.333	153	90	85.3333	89.3333
	185	206	139	146	85		227	203.333	186.333	119.333	108		105.333	95.6667	74.3333	108.333	89.3333
	197	215	201	176	104		208.333	228.667	190.667	121	95.3333		143	93	116	112	88
	209	178	165	151	91		203.667	194.667	183.333	115	105		143	156.333	231.333	143.333	88
	212	173	171	169	89		227.333	192.333	203	200.667	105.667		120	128	164.333	115.667	99.3333
	175	195	176	130	111		201.333	227	175.333	160.333	105.667		127.667	154	160	115.667	100.667
	206	180	167	163	61		199.333	187.333	218	119.333	109		127.667	149.333	122.333	140.333	100.667
	197	201	151	133	58		170.667	198.667	204.667	121.333	102.667		165.667	158.667	135.667	139.667	97
	184	182	184	131	135		143.667	212.333	193.333	126.333	111		125	137.333	106	130	97
	236	205	166	142	113		201	192	187	140.333	83.3333		125	103.333	127.667	157.333	86
	192	180	173	115	104		220.333	170.333	178.667	153.333	82.3333		101.667	170	127.667	157.333	86
	182	166	157	128	98		172.333	167	191.667	129	82.3333		109.333	157	135.333	119.333	97.6667
	176	202	156	136	79		201.333	208	194.667	142	123.333		74	124	143.333	106.333	97.6667
	186	200	160	129	97		190.667	175.333	198	150.667	112		141.333	165.667	151	87.3333	75
	190	217	160	114	100		222	208.333	181	120.333	98.6667		177.333	109.333	127	103.333	75
	207	223	159	107	62		158	211.333	182.333	125.333	96.3333		109.333	175.333	109.333	103.333	70
	206	233	164	137	100		132	208.333	196	103	96.3333		109.333	102.333	94.3333	117.667	92
	165	186	141	149	103		206.667	214.333	189.333	169	94.6667		124.333	129	83.3333	110.333	103
	181	182	151	239	102		195	188.667	186	158.333	74.6667		211	109.667	62	97.3333	85.6667
	207	193	187	199	87		226.667	193.333	193	158.333	113		211	135.667	157.667	128.333	85.6667
	186	175	203	144	104		236.333	198	189	105.667	126.333		102	147.667	173.667	124.667	100
	173	182	170	151	101		165.667	207.333	196	139.333	103.667		172.667	127.667	144	165	91
	215	198	172	229	119		187.333	164.333	203.667	137.667	103.667		128.333	168.333	137.333	182	87.3333
	227	177	193	86	123		225.333	182	192.667	95.6667	108.667		128.333	243	179.333	123.333	98.3333
	212	186	161	107	100		214.333	189.667	175	117.667	88.3333		129.333	184.333	198	104	98.3333
	233	194	181	131	97		209.333	165.667	184	137	113.333		176.667	137.333	157	92	62.3333
	207	179	190	114	87		237.667	225.667	198.333	137	113.333		176.667	159	232	159	82.6667
	242	164	183	123	76		211	210.333	188.667	159.333	122.333		164.667	201	103	95.6667	93.3333
	239	176	181	123	97		228.333	187.333	208.333	173	110		161	208	134	162	91.3333
	240	167	171	156	130		233.333	189	208.333	212.667	102.333		161	156	57	180	91.3333
	218	165	182	185	102		203.333	211.667	190.333	108.667	102.333		230.667	146.667	133	152	97
	217	196	197	119	89		188.333	208.333	236.333	114.333	92		211	170.667	83.6667	132	105.333
	242	171	184	131	81		196	147	221	117.333	103		211	106	78.3333	104.667	90.6667
	239	196	159	149	96		198	204.667	197.667	140	108		175	187.667	131.667	137.667	107.333
	218	193	181	111	98		237.667	193	217.667	160.333	108		162	155	133.667	204	107.333
	163	196	165	115	98		237.667	155.333	116.667	131.333	109.667		162	157.333	136	203.667	115.333
	218	187	164	141	102		218	204	197.667	148	108.667		189.667	145.333	143.667	95.3333	108.333
	181	221	160	101	104		212.333	197	190.333	189	108.667		79.6667	216.333	186.667	109.667	120
	238	179	211	134	89		186	197	189.667	207.333	112.333		121.667	196.333	163	115	111.667
	229	190	175	145	87		140	204.333	169.333	172.667	101.667		143.333	108	100.667	129.667	111.667
	216	175	185	134	91		173.333	203.667	195.667	147.667	101.667		202	118.333	117	136	113.667
	167	172	175	163	94		231.667	201.333	180.333	164	100.333		191	132	115.667	109	113.667
	180	163	186	182	99		219.333	179.333	170.333	164	116.667		215.333	141.333	104	115.333	91
	169	150	159	104	94		237.667	161	167.333	191	116.667		89	229.667	93.6667	96	91
	164	167	173	112	102		176.333	188	172.667	83	124.333		88	171.667	77.6667	115.333	81.3333
	175	213	164	190	110		194.667	214	204.333	186.667	116.667		170.667	127.667	125	105.333	81.3333
	202	226	167	118	106		197.667	196	190.667	150.333	116.667		170.667	161.333	94	110.667	77.6667
	192	191	176	164	107		188.667	196	194	149.333	118.667		131.667	151	155.667	86	99
	163	202	167	190	98		226	183.667	195	167.333	132.333		91.3333	155	139	114.667	93.6667
	203	191	162	163	94		236.667	210.667	202	139	96.3333		101	158.333	157.667	91.3333	93.6667
	185	184	158	150	96		208.667	184	188.333	151.333	108.667		106	208.667	147.333	126	63
	172	204	177	100	50		209.333	175.333	185	170	101		135	208.667	147.333	114.667	82.3333
	210	192	188	122	90		225.667	207.667	177.667	163.333	101		209.333	129.333	101.667	136.667	82.3333
	191	222	172	134	86		215.333	205.667	190.333	155.667	96		175.333	171.667	183	88.6667	102.667
	221	180	170	129	94		200.333	188	237.333	155.667	97.3333		175.333	144.667	105.333	119.667	102.667
	217	173	178	99	96		210.667	178.333	237.333	128.333	83		142.333	142.333	108	102.667	107.333
	195	193	181	115	90		183	192	213.667	215.667	113		198	147.333	106.667	120	100.667
	215	139	125	75	99		205.333	195.667	184.667	183.333	145		141.333	142.333	109.333	80.6667	98
	194	175	113	129	99		210	183.667	188.333	183.333	128.667		189	160.333	159.333	119.333	100.333
	151	168	164	138	106		218	185.333	124.667	141	97		198.667	194.333	163.667	112.667	100.333
	128	195	175	144	85		210.667	189	168	118.333	97		87	131	128	112.333	114.333
	191	186	181	83	84		212.333	195.333	168	124.333	99.3333		144.667	152.333	100.333	109.333	114.333
	174	185	117	139	98		212.333	195.333	179.333	170.667	100		112	112.333	71.6667	140.667	92.6667
	192	188	202	141	83		209.667	182	191.667	170.667	147.667		97.6667	133.667	130.667	126	86
	186	170	178	124	90		204	205.333	191	149.333	96.6667		111.333	198.667	100.333	127.333	86
	182	175	187	117	98		212.333	198.667	182	156.333	109.333		132.667	169.333	130.333	77	89.3333
	149	172	185	121	109		205	216.667	205.667	172.333	107		175	169.667	135	110.667	89.3333
	170	183	169	113	84		209	227.333	166	143.333	95.3333		102.333	127	183	106.333	37.6667
	166	184	166	147	100		200.667	200.667	219.667	143.333	103.333		95.3333	178	119.333	156	37.6667
	196	189	183	52	108		208	177	193.333	175	103.333		76.6667	110.333	134.667	111.667	81
	194	174	192	117	90		204.667	194	184	133	93.3333		215	162.667	134.667	137	81
	180	182	163	83	87		205	196.333	176.333	159.333	100		117	97.3333	103	105.667	94.6667
	198	182	155	149	99		209.667	207.333	199	195.667	92		120	130	161.667	140.667	100.667
	229	183	176	144	61		214.333	214	186.667	195.667	60		160.667	127.667	140.667	97.6667	97
	191	185	158	140	85		223.667	207.333	188.333	183.667	86		160.667	120.333	90	70.3333	97
	189	187	162	118	111		220.333	203	200.333	171.333	86		121	115.667	119.667	151	82
	169	193	176	124	87		226	183	193.333	159.667	82		109	122	119.333	126.333	111.333
	200	182	186	128	95		227.333	206	203.333	124.667	98.6667		109	145	94.6667	112	111.333
	191	168	149	125	98		224.333	198.333	108	135.667	113		90.6667	136.667	154	103	99.6667
	148	171	137	137	94		226	218	134.333	110.333	96.3333		108.667	193.333	160	135	75
	186	173	193	172	91		215.667	214.333	192.667	129.333	97		108.667	149.667	153.667	118.333	70
	174	146	189	157	96		204	203	194	132	97		129.667	118.667	119	118.333	70
	218	181	152	130	89		225	194.667	192.667	136	112.667		129.667	72.6667	122.333	100.333	99
	192	171	223	107	78		186.667	205	185	108.667	104.333		91.3333	137.333	142.333	118.667	99
	211	191	160	93	107		198	199.333	172.667	199.333	113		115.333	154.333	120	116.333	94.6667
	228	203	158	126	99		200.333	200	189	235	98.6667		135.667	169.333	160.333	155.667	100
	229	158	191	130	84		216	119	205	118.667	98.6667		190.667	194	220.667	120.333	100
	237	182	187	121	91		239	162.667	190	127.667	86.3333		190.667	160.333	242.667	111	94.3333
	203	185	189	134	73		232.333	200.667	201.333	138.333	83		161.333	164.667	116	159	94.3333
	239	182	169	134	84		193	216	199.667	103	110		172.667	164.667	116	150.333	98.3333
	194	207	165	114	96		216.667	204.333	186	118.333	109.667		172.667	153	108	107.667	62.3333
	240	180	178	128	87		214.333	207.667	197	145.667	109.667		95.6667	186.667	86.6667	133.667	62.3333
	167	195	180	130	88		224	196	209.333	190.333	92.3333		95.6667	168.667	85.3333	101.333	83
	212	224	186	119	90		197.667	194.667	208	167	94.6667		193.667	194.333	112.667	101.333	83
	193	125	161	115	86		239	192.333	226.333	134.333	94.6667		115.667	181	127.667	80	91.3333
	221	172	158	217	90		214.667	204.667	226.333	111.333	94.6667		144	154	179	138	97
	199	204	168	252	96		187	194	151.667	192.667	79		169	158.333	138.333	140	97
	162	165	177	211	101		206.333	180	162.333	132	81.3333		180	169.333	111.333	120	99
	191	185	198	126	97		204	162.333	179.333	143	81.3333		180	146.333	133	120.333	99
	202	185	161	134	92		191	235.667	193	170.333	100.333		145.667	158	143.333	109.333	107.333
	203	108	171	111	88		205.333	206	190.333	128.333	131.333		37.6667	170	117.667	109.333	115.333
	110	138	210	196	109		203.333	200	193	157.667	109.333		37.6667	205.333	141.333	106.667	115.333
	157	142	185	169	102		187.333	202.667	188.667	107	109.333		102.333	102.667	167.667	117.667	78
	197	181	131	154	103		197.667	189	135.333	112	101.667		102.333	128	115	170.333	78
	231	135	108	154	108		219.333	180.667	176.667	102	111.667		134.667	223.667	131.667	158	88
	203	206	172	111	117		208.333	186.333	168.333	150.667	111.667		155.333	175.333	103.667	97.6667	111.667
	198	205	157	213	109		203.667	216	207	133.667	105		155.333	115.667	106.667	97.6667	113.667
	221	207	170	107	101		211.667	197.333	189.333	116	79		120	142.667	167.333	127.333	82.3333
	198	197	171	156	91		210	199.333	195.667	99	79		127.667	141.667	148.667	116.667	82.3333
	239	198	170	130	100		214.667	203.333	194.667	157.333	114.333		127.667	200.667	164	123	77.6667
	193	189	170	134	101		181	205.333	181	129.333	125.333		190.333	139.667	109.667	131.667	81.3333
	163	198	153	115	107		212	197.667	192.667	135.667	125.333		84	121	97.6667	131.667	77.6667
	218	212	165	115	102		228.333	186.333	190.667	142	103.667		84	188.333	144	100.667	77.6667
	192	179	181	97	55		208.333	191	176.333	117	98		117.667	202.333	118.667	165.333	80
	164	194	172	136	93		188.333	190.333	160.333	136	98		74	141.667	162.667	121	80
	184	114	159	140	87		213	195.333	212.333	202.333	109.667		74	135	124.333	124.333	90.3333
	183	124	156	148	85		198.333	197	212.333	122.333	89.3333		141.333	183	104.333	124.333	90.3333
	138	175	200	124	90		209.333	206.667	213.667	107.667	101.667		185.667	139.667	119.333	118.333	93.6667
	206	212	163	152	94		179	187.333	167	107.667	129.333		178	197.333	168.333	130	93.6667
	176	198	161	159	85		162.333	202.333	171	160.333	98.3333		178	142.667	147.667	99.6667	95.6667
	190	160	158	105	95		235	217.333	142.667	128	99.3333		142.333	179.333	142.667	143.333	89.6667
	171	179	170	173	95		214	220	189	162	99.3333		211	170.667	73.6667	127	89.6667
	218	185	189	91	85		244.333	146.667	189	193.667	112.333		211	106	124.667	135.667	96.3333
	203	209	149	201	103		236.333	187	181.667	146.667	103		164.667	245.667	134	104	96.3333
	193	195	151	127	78		165.333	211.667	190.667	177.333	100.667		97	151.333	67	99	107.333
	197	171	215	144	94		195.333	202.333	144.667	177.333	93.6667		97	69	130.667	99	107.333
	211	79	177	149	90		214.333	193	185.333	188.667	100.333		160	117	107.333	117	100.667
	233	211	178	125	101		217.333	197	182	118	100.333		194.333	216.333	147	112	86.6667
	214	190	174	171	81		219.333	197	192.667	151.667	127		194.333	174.667	167.333	95.3333	86.6667
	220	166	165	121	137		247.333	140.333	189.333	154	104.333		229.667	130.333	145	110.667	96.3333
	201	179	186	117	153		226.333	188.333	177	179.667	103		245	133	151.667	125.333	96.3333
	236	220	182	195	107		189.333	196.667	187.333	116	88.3333		245	128.667	146.667	100.333	108
	222	178	193	109	112		213.333	181	203	113	131.333		197.667	99.6667	146.667	82.6667	92.6667
	210	187	190	129	95		213.333	210.667	155	120.667	132.333		243.667	229.667	103.333	141.667	86
	202	206	140	117	91		198	186	203	181.333	102.667		211	169.667	95.6667	150.667	86
	208	190	186	153	99		196	191	197.333	138.333	83.3333		211	114.333	133.333	150.667	96
	170	164	183	112	95		196	190.333	179	154	107		218.667	115.667	161	175	100
	232	179	167	106	88		213.333	190.333	183	140	122		208.667	123.667	131.333	91.6667	100
	225	183	208	113	82		209.667	183.667	201.333	150.667	98.6667		208.667	193.667	117.667	129	101.667
	226	176	205	122	98		213.667	210.667	212.667	141	98		94.3333	193.667	110.333	126.667	101.667
	184	178	165	131	94		209.333	184	185.667	207.333	112.667		150.333	158.333	125.333	112.333	94.6667
	229	160	155	121	91		194	208.667	162.667	165.333	104.667		121.667	208.667	141.667	139.667	94.6667
	222	165	170	169	110		106	209.667	189	152.333	118.667		121.667	138.333	159	123.667	93.3333
	219	225	210	141	99		162.333	235.333	194.333	159	113		200	112.333	131.667	137.333	93.3333
	198	211	164	154	96		231.667	219.333	193	134	113		207.667	136.667	164.333	137.333	101
	204	194	209	101	81		219.333	191.333	187.333	128.333	101.667		165.667	116.333	123	121.333	101
	191	186	194	116	78		237.667	216	196	128.333	93.6667		110	146.333	118.333	164	111.333
	188	144	187	154	99		208.333	195.333	189	174.333	101.333		123.333	158	142	139	111.333
	162	188	164	159	109		231.333	187	193	174.333	90.6667		123.333	123	138.667	106.333	99.6667
	216	185	183	155	70		166	202.333	188.333	132	90.6667		170.667	111.333	96.6667	146.333	51.6667
	229	207	194	124	80		189.333	209.333	194	167.333	95.3333		131.667	131.333	127.667	139	51.6667
	216	165	179	151	98		201.333	179	190.333	153.333	102.333		177.333	147	113	107.333	93.3333
	189	160	169	131	94		203	213	175	167.333	104.333		176.667	211	104.667	93.3333	99
	174	178	168	111	95		191	199	179.333	167.333	111.667		155.667	176	110.333	112	94.6667
	189	154	178	135	116		220	199	195	149.333	91.3333		158	113.667	125	110	94.6667
	162	143	127	136	91		225.667	195.333	196.667	156	91.3333		209.333	184	134	124	110.333
	191	194	189	158	101		215.333	182	208.667	125.333	108		203.333	222.333	139	93.3333	106.667
	226	180	177	128	87		200.333	139.333	208.667	108	107		203.333	143.667	181.667	133	94.3333
	194	184	161	174	110		210.667	189.667	186.667	108	112		103.333	150.333	156	104	104.667
	168	164	155	123	114		208	179	186	144	104.667		198	144.333	147.333	143.667	104.667
	188	177	186	141	123		226.333	195.667	186.667	150.333	104.667		117.667	178	118	117.667	82.3333
	215	189	197	139	102		226.333	235.333	165.333	167	94		177	110.333	102.667	117	92.3333
	214	189	164	126	108		190.333	214.667	187	124.667	94.3333		198.667	162.667	149.333	178.333	83
	183	185	187	125	94		198.333	196.333	194	124.667	101		136.667	181.333	92	127.667	99.3333
	203	165	192	101	108		196.333	166.333	197	165	101		73.3333	172.333	127.333	130	99.3333
	228	189	163	110	127		212.333	164.667	183.667	173.667	74.6667		112	184.667	86	85.3333	102
	220	158	155	103	99		209.667	204.667	201.333	137.667	76.6667		99.6667	126	134.667	97.3333	95.3333
	153	167	188	148	97		217.667	207.333	153.333	172.333	76.6667		144.667	116.333	83.3333	124	99
	172	166	166	162	98		226.667	195	209.333	157.333	107.667		132.667	148.667	145.333	111	100.667
	189	195	179	163	92		210	220	142.333	160.333	120		217	111	142.667	109.667	100.667
	91	181	177	116	96		197.333	202	180.333	170.667	106		102.333	136.667	106.667	120.333	68.6667
	145	199	170	132	97		209.667	223	166	129.333	106		118.667	155.667	89.6667	89	68.6667
	235	201	168	169	107		216.333	211	204.333	176.667	103.333		137.667	128	93.6667	121.667	78
	237	210	173	169	103		215.667	196.333	218.333	141.667	103		226.667	166.333	115.667	134.667	88
	233	181	179	146	88		218.333	177.333	190.667	141.667	103		141	127.667	132.667	142.667	88
	205	148	162	105	78		218.333	182.667	180	125	101.333		86	141.667	117.333	125.667	87.6667
	72	150	177	139	123		215	148.333	180	136	84.3333		104	101.667	148	126.333	87.6667
	177	159	134	130	92		245.667	231.333	160.333	144.333	84.3333		120	169.333	184	100.333	76.6667
	214	193	142	226	102		215.333	177	212.333	115.333	134.333		183.667	131.667	188.667	86.3333	82.3333
	195	169	162	116	95		101.333	162.667	192	162	148		183.667	104	72	88.6667	77.6667
	184	172	173	96	97		219.667	200.667	168	111.333	148		121	116.333	98.3333	116	83.3333
	212	207	148	116	93		216.333	216	174.333	123.333	94		124.333	125.667	106	120	83.3333
	179	178	154	115	105		244.667	182.667	181	112	100		124.333	125.667	128.333	120	104.333
	195	164	158	165	99		222.667	204.333	186.667	112	100		90.6667	186.667	100.333	112	80
	205	185	177	113	89		194.667	207.667	186.667	116	113		120.667	106.333	146.333	95.6667	80.6667
	200	215	190	148	94		212	196	176	133.333	105.333		109.667	132.333	109.667	155	80.6667
	169	173	132	108	87		230.667	189.667	196	120.333	109.333		129.667	146.667	99	80.3333	87.3333
	193	190	175	122	54		201.667	188	214.667	101.667	116.667		129.667	95.6667	164.333	130.333	90.3333
	190	202	161	169	85		212	210.333	195	108.667	103		119.333	158.333	164.333	90.6667	87.3333
	196	174	110	141	107		203.667	191.333	132.333	113.667	96		119.333	161.667	78.3333	90.6667	87.3333
	219	149	86	139	97		214.667	175.667	181.333	132	103.667		135.667	138.333	153.333	98.6667	76.3333
	233	183	152	145	98		243	222.333	197.333	144.667	103.667		131	127	141	80	76.3333
	187	181	180	153	89		247.333	194.667	185.333	160.333	95.3333		131	133.333	121	103.667	89.6667
	184	199	181	121	93		221.667	213.333	198.333	163.333	107.333		161.333	131	131	103.667	89.3333
	220	189	68	109	132		162.667	130.667	150	138	101.333		101	118.667	123.333	107.667	96.3333
	170	192	114	125	120		173.667	189.333	198.333	109	95.3333		92	178.667	84	125.333	100
	231	178	168	136	97		205.333	183.667	167.333	107	103.333		95.6667	95	84	120	100
	192	169	191	157	104		207	188.333	188.333	125	103.333		95.3333	122.333	141	132.667	74.3333
	207	189	127	173	87		216.667	193.667	189.667	136.333	104.333		140.333	115.667	104	124	74.3333
	187	192	182	130	104		228.667	197.333	151	151.667	101.667		140.333	105.333	146.667	134.667	88.6667
	164	190	186	160	154		207.333	205.333	122	140	144.333		144	158.333	116.333	102.333	106.667
	210	176	212	98	127		229.333	193.667	171.333	155.667	120		213.333	176	157.667	102.333	96.3333
	181	161	168	150	87		210.667	200.333	190	122	130.333		213.333	179.667	147.667	141.667	108
	177	186	180	122	88		214	205.667	187.667	113.667	110.667		132	153.667	127.333	119.667	108
	181	209	189	216	97		189.667	219.667	193.333	105.667	118.333		145.667	213.333	131.333	138.333	110.667
	175	195	163	130	95		220	162.333	170	140	119.333		145.667	153.333	100.667	138	110.667
	213	190	174	163	88		210.667	152.667	179.667	169.333	102.667		126.667	104	145	138	88
	192	179	174	152	88		187.333	199.333	182	139.667	83.3333		60	95.6667	128.667	107.667	88
	169	182	171	148	98		197.667	213	191	125.667	129.333		60	118	137	88	99
	190	183	173	183	93		215	207	206	100.333	75.6667		134.667	101.667	164.333	126.667	101.667
	221	194	184	67	91		231.667	185	198.667	115.667	79		166.333	197.333	85.6667	105.667	101.667
	176	205	191	138	103		208.667	202.333	189.667	145	87		166.333	142.667	93.3333	105.667	95.6667
	212	194	172	115	93		207.667	200.333	186.333	128.667	102.667		127	179.333	101.667	118	95.6667
	175	174	219	120	100		210.333	221	192.667	177.333	108.333		66	66.3333	104.333	88.6667	85
	201	184	195	133	89		217.667	223.667	186.333	157.667	108.333		66	129.667	134.667	113	85
	188	179	175	125	92		188.667	224.333	186.667	152.667	113		190.333	173.333	132.333	125.333	92.6667
	198	205	142	143	91		196.333	182	119.333	107.667	125.333		84	177.333	87	100.667	101
	195	193	160	175	84		228.333	184.667	117	150.667	120.667		133.667	181.333	131	98	82.3333
	164	153	180	112	89		208.333	173.667	187	159.667	115.667		146	139.333	134	98	82.3333
	209	137	176	114	92		210.667	173.667	196.667	135.667	95		132.333	187.333	131.667	135	97.6667
	216	188	195	138	96		221.333	202.667	196.667	130.333	95		132.333	158.667	136.667	157.667	97.6667
	236	184	185	108	90		204.333	140.333	199	114.667	95.3333		220.333	143.667	139	88	114.333
	188	175	205	216	89		208	188.333	213	106.667	102.333		185.667	150.667	119	120.667	51.6667
	184	161	164	240	95		228.333	196.667	187	117.667	90.6667		185.667	131	83.6667	156.333	93.3333
	243	194	175	167	100		231.667	181	183.667	161	92		79.3333	128.667	141.333	143.667	95.6667
	200	187	175	130	114		213	213	191	120.667	92		225.667	99.6667	126	75.6667	95.6667
	188	196	168	133	91		214.333	152.333	202.667	131.667	95		145	170.667	161	119.667	89.3333
	230	192	154	199	99		244.333	145.667	194	131.667	100.667		145	211	153.667	141	110.333
	242	163	236	152	98		229.333	145.667	198	158	106		164.667	171.333	82	110.333	106.667
	236	181	191	142	96		233.333	204	197.333	133.333	104		97	115	133	110.333	96.6667
	207	191	182	180	92		217	211	183	107.333	104		97	123.667	150	125	96.6667
	226	160	193	119	109		230	172	153.333	151.667	102		160	193.667	124.333	145	82.3333
	205	174	170	159	90		178.667	184	222	158	85		122.667	128.333	107.667	134.667	82.3333
	240	183	164	153	100		197.667	208.667	141.667	158	124		122.667	144	86.3333	117	92.3333
	171	186	178	112	88		235.333	209.667	180.667	139	172.333		148	119.667	152	125.333	92.3333
	189	154	168	157	130		247.333	235.333	140	146	172.333		214.667	109.333	146	125.333	78.6667
	182	209	165	150	122		236.667	219.333	189.333	176.667	118		245	133.333	99.6667	141.333	102
	195	160	192	123	95		196	191.333	209.333	219	113		197.667	123.333	114	157.333	102
	201	197	185	105	100		220	216	208	181.333	113		243.667	123.667	98	149.667	95.3333
	200	174	166	98	104		213.333	195.333	200.667	206.333	119		243.667	128	172.667	149.667	95.3333
	222	225	182	110	108		198	187	180	144.333	132.333		151	123	110	90	83.3333
	192	192	159	139	80		233.667	202.333	163	142	115		224	123	107.667	113.333	65.3333
	240	172	167	154	121		178	164.333	168.667	159.333	115		224	111.333	173.667	165	68.6667
	197	145	169	115	84		197	124.333	204.333	141	94		202.667	110.333	137	153.667	91.3333
	211	177	201	127	56		213.333	196	193	164.667	93.6667		94.3333	131.333	104.333	99.3333	91.3333
	166	202	129	158	93		195.667	205.333	168.333	119.667	93.6667		150.333	147	136.667	118.667	88.6667
	227	162	152	207	103		182.333	213	194.667	159.333	90.6667		150.333	196	86.6667	120.333	88.6667
	219	174	90	157	102		106	213	186	208.667	103.333		164.667	166.667	144.667	174.667	87.6667
	213	182	145	96	93		162.333	214.333	184	147	103.333		145.667	139	167.667	174.667	76.6667
	193	153	186	193	93		206.667	199	184	147	87		96	86.6667	126.333	137	76.6667
	198	148	146	146	83		232.667	220.667	218.667	159.667	100		142	105.333	65.6667	91.6667	102.667
	193	183	155	105	102		215.667	181.333	194.667	127.667	89.3333		143	159.667	140	100.333	102.667
	187	190	162	95	107		229	171.333	190.667	117	86.6667		123.333	102	137.333	126.667	83.3333
	192	185	178	177	100		235.333	161.667	186.667	136	110.333		123.333	134.667	169.667	129	83.3333
	212	131	170	135	90		114	179	181.333	169.333	96.3333		133.333	118.667	149	110.667	104.333
	215	169	125	127	92		192.667	185.333	187.667	169.333	96.3333		175	158	126.667	107	104.333
	191	194	172	103	93		208.667	197	216	138.333	99.6667		164.333	160.667	177	128.667	115.333
	99	219	164	124	91		209.667	216.333	202	112	105.667		104.667	155	136.667	110.333	80.6667
	147	209	164	195	109		239	191.333	203.667	128.333	105.667		155.667	181.333	86.3333	147.667	92.6667
	163	181	127	142	109		208	148	187	128.333	76		158	172.333	87.3333	113.333	87
	161	187	177	96	105		200	140	194.333	112.333	100		198	158	129	129	87
	191	171	166	118	67		202.667	195.333	187	134.333	106.333		117.667	99	123.667	100.333	101.667
	182	165	180	118	89		202.667	191	200	130.333	147		117.667	187.333	141	98	78.3333
	181	175	155	119	95		187.667	205.667	178	189.667	129		103.333	117	163.667	108	83
	198	178	173	150	110		212.333	181.333	165	146.333	110.667		127.667	119.333	135.667	132.333	83
	156	185	187	141	101		208	176	183.333	146.333	114		156.333	131.333	145.333	139	106.333
	214	192	141	120	51		226.333	174.667	190.667	102	114		141.667	155.667	166.667	111.667	106.333
	182	206	173	97	113		190.333	182	184.667	185.333	96		108	189.333	153	101	89.6667
	190	218	169	92	97		198.333	197	187.333	188	90.6667		209.333	154	154.333	116.333	89.3333
	186	175	197	126	90		196.333	152	190	190.333	86		90.3333	175.667	111.667	86.3333	89.3333
	205	180	201	176	70		203	233.667	195.667	190.333	78.6667		123.667	190.667	111.333	111.667	100.667
	230	167	167	194	86		215	148.333	203	113.333	78.6667		148.333	96	103.667	115.667	100.667
	171	181	108	170	91		199.333	231.333	190.333	158.667	95.6667		144.667	179.667	109.667	114	93
	221	209	136	138	96		216.333	177	188	130	91.6667		117.667	131.667	134	106.667	93
	167	205	173	136	93		216	187.667	193.667	144.333	99.6667		98	115.333	152	98	88.6667
	155	184	181	151	90		206	205.333	177.667	161.667	98		131.333	138.667	126.667	104.667	88.6667
	154	153	166	120	76		226	188	188.333	161.667	106.333		146.667	176.333	99.3333	109.333	106.667
	217	187	185	111	103		240.667	123.333	192.333	168	115		137.667	164.333	146.333	155.333	102.667
	213	186	187	152	120		203.667	228	240	139.333	110		159.667	164.333	128	152	102.667
	154	158	176	146	100		203.667	188.333	247.667	138.667	110.667		111.667	106.333	118.333	127.667	93.6667
	163	177	72	151	87		201	213.333	207.333	141.333	118.333		115	150	112.333	157.667	93.6667
	195	177	143	190	87		202.333	213.667	185.667	156.667	119.333		200.333	131.667	127.333	90.3333	106.667
	223	122	175	126	92		237.333	196	186.333	197.667	77		133.667	173.667	122.333	124	88
	185	170	187	113	88		218	196.667	174.667	154.667	92.3333		133.667	188	136	114.333	99
	209	189	167	106	96		245.667	200	183.333	190.667	155		41	161.667	142.333	111	99
	124	174	154	129	105		218	196.333	204.333	136.333	132.667		153.333	144.667	82	111	102.667
	112	167	185	142	77		215.333	232	210	142.667	97.3333		153.333	102.667	142	82	102.667
	190	202	218	140	60		209	223.333	230	156.333	109.667		160.667	76	126.333	76	104.333
	184	221	179	146	95		170	226.333	185.333	111.333	109.667		98.3333	131	124	107.667	95
	192	198	163	139	94		215	130.667	201.667	106.333	124.667		98.3333	173.333	108.333	111.667	85
	138	188	170	150	82		225	189.333	184.333	108.333	130.667		120.333	155.333	93.6667	115	92.6667
	158	182	161	120	92		189.333	183.667	222	115.333	119.667		120.667	141.667	181	121.333	92.6667
	186	193	211	133	97		196.333	188.333	174	110	108		120.667	179.667	152	122.333	97
	167	183	220	147	96		219	193.667	197.333	165.333	108.333		161.667	165.667	140.333	104.333	97
	194	173	157	184	91		230.667	197.333	183	144.667	95		92.3333	105.333	118	156.333	91.3333
	188	192	200	134	97		200.667	195.333	191.667	120.667	95		92.3333	158.333	119.667	132.333	97.6667
	199	179	159	123	86		222.667	192	201.333	172.333	99.6667		119.333	176	152.333	132.333	114.333
	186	159	165	115	92		192.667	201.667	179	135	99.6667		200	131.667	135	150	114.333
	212	173	185	156	98		210	192	213.667	114.333	103.667		202	212	103.667	106.333	94.6667
	209	157	176	124	108		212.333	206	184	127	95.6667		202	207.667	86.6667	118.333	94.6667
	205	175	141	190	107		188	214	191.667	124.667	95.6667		87	161	106.667	116.667	95.6667
	240	175	176	182	80		222.667	186.333	218.667	126.333	100		101	154.333	162.667	123.667	89.3333
	230	196	183	146	100		205.333	182.667	207.333	122	93		101	95.6667	108	115.667	89.3333
	184	171	182	152	92		204.333	194	200.667	140	98.3333		111.333	118	84.3333	115.667	95
	172	147	177	172	95		188.667	235.667	181.333	124	103		111.333	99.6667	134.333	93.6667	95
	198	198	164	114	93		207.667	191	161	145.333	103		95.3333	164.333	116	106.333	96.6667
	225	186	165	146	103		218	199	217.333	162	102		140.333	219	89	97.6667	96.6667
	147	172	158	132	98		221.667	200.333	199.667	138.667	111		133.333	179.333	164.667	135	89.3333
	206	189	179	129	93		199.667	221	197.667	149.667	139		171.333	121.333	90	124.333	92
	188	200	170	133	91		229.333	233.333	143	125	139		213.333	159.333	105.667	124.333	92
	218	184	156	139	92		210.667	205	184	107	151.667		213.333	150.333	139.667	149.333	78.6667
	117	192	177	179	86		214	218.667	194.667	139.333	106.333		152.333	177.333	171.667	119.333	78.6667
	207	186	162	116	121		189.667	205.667	185.333	135	109.333		102.667	181.333	117.333	101.667	93.3333
	201	180	165	157	95		190	205.667	185.333	130	109.333		102.667	102.667	146.667	101.667	63.6667
	183	181	178	232	96		210.667	197.667	176	154.333	119		126.667	138.333	100.333	80	63.6667
	185	197	173	128	105		192.333	185.667	192.333	134.333	118.667		128.667	121.667	36.6667	122.667	83.3333
	190	177	188	187	98		230.667	188	188.333	137	121.667		128.667	176.667	144.333	92.3333	83.3333
	191	191	169	154	93		216.667	202.333	190.667	155	121.667		87.3333	150.667	125.667	92.3333	65.3333
	193	169	151	138	79		210.667	168.667	190	171	90.6667		166.333	89.3333	142.667	140	65.3333
	169	180	198	175	118		210.333	167.667	192.333	119	119.667		192.333	195.667	96.6667	140	94
	221	167	169	115	55		184.333	213	193.667	186.667	119.667		69.6667	183.333	126.333	100.667	85
	155	176	184	101	99		223.667	152.333	196.333	132.667	106.667		125.667	158.333	155	96.3333	88.6667
	176	176	174	124	93		217.667	145.667	204.333	110	117.333		125.667	152	172.333	104.667	91.3333
	204	183	183	166	88		188.667	177.667	185	130.333	117.333		212.667	171.333	161.667	135.667	91.3333
	216	187	164	141	82		229	204.667	192	158.333	124.667		133.667	115	142.333	101	92.3333
	188	182	187	245	102		187.667	190.333	173	127.333	99		133.667	114.667	147.333	110.667	92.3333
	181	185	173	178	147		219.333	195.667	200	136.667	105.333		146	143	145.333	135.333	102.667
	188	179	182	155	122		243.667	164	194.667	114.333	89.3333		132.333	174.667	99	122.333	93.6667
	208	179	171	101	106		244.333	197.333	207.333	114.333	113.667		245.333	156	140.667	142	93.6667
	236	199	175	112	96		205.667	234.667	198	139	88		143.333	141.667	130.667	137.333	111.333
	169	175	173	207	103		205.333	217.667	193.667	157	88		86.6667	120.667	136	119.667	111.333
	223	150	128	152	65		184.333	199	189.333	147.667	96		86.6667	148.333	146	118	115.333
	245	197	180	177	104		247.333	194.333	201.333	164.667	102.333		79.3333	129.333	137.667	118	115.333
	231	194	197	146	110		206	208.333	191	127.333	102.333		225.667	123.667	139.333	110.667	66.6667
	211	185	172	149	124		214.333	206.333	124.667	107.333	92.6667		180.333	128	146.667	143.667	66.6667
	213	191	175	155	129		227	170	200	122.667	106		180.333	128	132.333	127	87
	207	198	201	116	87		190.333	198.333	206.333	150.333	106		153.667	161.333	119.333	109.667	87
	245	186	176	109	76		203	185	180	98.3333	106.333		162.667	213	92.6667	104.333	88.3333
	155	203	134	150	88		201.333	179.333	191.333	131.667	103.333		162.667	159.667	152.333	104.333	88.3333
	213	192	125	157	91		202	163.667	196.333	154.667	103.333		194	147	129.667	105.667	94
	164	171	138	156	83		236.667	196.667	210	207.667	104.333		122.667	178.667	96	109.667	94.3333
	207	148	181	125	110		197.667	180	188.667	102.667	103.333		122.667	96.3333	152.667	101.667	94.3333
	171	180	177	100	101		230	180	194.667	177	104.333		148	88.6667	117.667	149	71.3333
	241	192	181	121	91		245.667	147.667	195.333	181	100.333		214.667	123.667	168.667	139	91.6667
	225	189	191	124	103		222.333	208	140	192.667	113.333		214.667	196	153.333	128	91.6667
	199	193	194	142	103		210.667	217.333	218	183	101		125	166.667	112.333	97.6667	106.333
	242	157	168	118	111		213.333	214.333	198.333	185.333	114		253	172	141	105.333	106.333
	239	200	155	120	99		213.333	231	192	158.333	96		253	159	181	81.6667	101.667
	240	158	172	129	103		215.333	216.667	190.667	169	90.6667		91	179	127	107.667	101.667
	208	170	188	167	90		204.333	187.667	169	137.333	86		146.333	172.667	131	111.667	97.3333
	232	213	165	108	92		206.667	199	182.333	124.333	78.6667		224	152.333	142.333	100.333	81.3333
	223	198	167	123	91		168.667	211.333	194	124.333	78.6667		202.667	136.667	94	86.3333	81.3333
	155	114	189	146	96		215.667	200.667	203.333	176.667	95.6667		82.3333	145.333	155	86.3333	87
	171	140	162	134	84		195.667	191.667	203.667	114.333	91.6667		118	129.333	115	150.333	93
	226	185	164	96	91		182.333	169.333	182.667	122.667	99.6667		118	116	128.333	125.667	86.6667
	217	196	183	143	93		199.333	216.333	195	126	98		117.667	161.667	113	75	86.6667
	209	190	201	173	93		172.333	210	184.333	126	106.333		114.333	187.667	95.3333	134.333	82
	158	193	199	151	99		194.667	137.333	222	136	115		96	161.333	151.667	108.333	82
	164	180	234	159	98		233	157.333	174	150.333	115		142	158	148.667	106.667	103.667
	165	189	214	133	93		209.333	208	192.667	147	110		143	99	191	90.6667	90.6667
	156	197	172	138	92		219	216.333	188.333	105.667	111.333		143	174.667	167.667	113	90.6667
	199	185	213	231	103		226.333	213.667	190.333	105.667	167.667		164.667	175.667	114.333	125.333	106.667
	175	190	226	126	101		241	177.333	188.333	107	129		132.333	151.333	115.667	117.667	106.667
	205	160	212	163	112		208.667	224.667	168.667	134.333	117.667		191.333	98.3333	95	134	88.3333
	168	189	89	152	94		220.667	203.667	183.667	125.333	219		164.333	157.667	133	96.3333	88.3333
	138	184	164	117	110		241	191	198.667	173	191.333		104.667	189.333	153.667	98	95.6667
	172	160	138	136	94		226	180	194.667	173	129		112.333	154	98.3333	113	95.6667
	202	153	163	150	86		226	191	205	142	122.333		124	142.333	123	107.333	104.333
	183	161	179	120	106		189.333	233.667	207.333	113.667	122.333		101.667	152	126.667	129	104.333
	188	161	166	156	106		199	190.667	203	129	105		139.667	110	82.6667	113.333	95
	132	191	158	96	97		231.667	202	190.333	199	95		117.667	170	89	137	95
	172	184	175	118	76		222.667	201.667	179.667	141.667	119.667		79.6667	139	110.333	117.667	76.6667
	200	198	160	118	86		206	215.667	201.667	141.667	108		112	115.333	128.667	91.6667	76.6667
	135	196	157	164	87		223	211.667	197	169	108.333		191.333	151.333	155.333	120	97
	192	165	176	153	82		203.667	187	203	124.667	108.333		141.667	192	87.6667	98.6667	91.3333
	169	173	163	155	85		183.333	201	173	153.667	105.667		110.333	153	104.667	102.333	91.3333
	167	221	128	140	92		209.333	201	193.333	147	109.667		221.333	175.667	105.333	94	100
	188	240	186	132	91		205.333	216.333	186.667	138.333	97		90.3333	175.667	94	148.333	100
	178	199	169	123	64		224.333	197.667	185.333	129	84.3333		210	150	174	78	76.3333
	187	170	170	101	109		211	137.333	186.667	129	100		204	168.333	180.333	84.3333	94.6667
	223	210	160	103	104		196.667	200.333	186.667	156	100		142	168.333	173.667	136.667	99.6667
	166	168	142	148	97		127.667	213.667	178.333	160	123		176.667	115.333	41.3333	153	99.6667
	169	169	199	123	103		162	178	179.333	176	103.333		98	143.333	133.333	168.333	100
	171	172	188	118	119		222.333	193.333	190.667	184.333	97		148.667	144.667	101	90	93
	158	164	163	113	89		203.333	196.667	190	158.333	96.3333		200.667	88.6667	139.333	106	95
	163	167	199	124	95		213.333	232	184	129.333	96.3333		177.667	150	158.667	104.333	103.667
	141	190	173	144	76		213.333	223.333	196.333	156.667	96		116.333	198	137.333	112.667	103.667
	201	143	184	125	91		211	226.333	196.667	195.333	122.333		111.667	173.333	85	126	93.3333
	187	117	167	110	89		213	177.667	191.667	159	110		217	177.667	96.3333	126	93.3333
	193	211	182	105	91		209.667	216.333	194.333	175	110		200.333	165.667	110	119.667	92
	207	183	185	139	96		188.667	196.333	202.333	170	114		153.667	207	176.333	88.3333	100.667
	196	181	178	138	96		230	211.333	185.667	120.667	104.333		182	153.667	176.333	85.6667	100.667
	177	197	161	118	82		216	186	197	108.667	101		170.333	128	165.667	133	92.6667
	163	210	197	141	90		236.667	194.333	174.333	108.333	101		170.333	133.667	103.333	118.667	92.6667
	211	186	180	134	97		226.667	166	180	117.333	118.333		41	195.333	109	128.667	63.6667
	130	183	164	116	103		213.667	208.667	199.667	125.667	82		155.667	131.667	142.667	126.333	75.6667
	134	187	191	130	109		210.667	188	196.333	161.333	100		155.667	212	88	114.667	75.6667
	204	187	201	129	91		245	209.333	201.333	120	100		160.667	207.667	100.667	123.667	82.6667
	187	181	193	142	66		238.333	212.333	209.667	166	99		203.667	161	135	123.667	82.6667
	165	184	153	101	96		223.333	199.333	199.333	117.333	115.333		203.667	154.333	95.6667	125.333	94
	157	187	182	132	62		212.333	175	202.333	176.333	115.333		120.333	148.667	92.6667	128.667	94
	186	176	188	146	92		184	206	194	137	106		124.333	132.667	187	95.6667	85
	202	204	183	227	89		185	202	198.333	127	110.333		124.333	143.333	141.333	123.667	123.667
	192	170	184	182	88		195.333	226	190.667	154.333	110.333		161.667	151.667	139.333	132.667	123.667
	194	180	167	91	86		190	191.667	192.667	121.667	96.6667		161.667	157.333	132	148	92.3333
	176	179	179	208	95		212.667	209.667	209.667	117.667	110.667		127	191	135.333	144.333	92.3333
	189	208	176	136	93		221	192	190	145	93.3333		200	109.667	144.333	129.333	92.3333
	214	223	180	128	98		219.667	233.333	200.667	141.667	105.333		200	159.333	146.667	125.333	92.3333
	207	180	138	139	77		199.667	182.667	189.333	159	91		176.333	150.333	159.333	106.333	103.667
	209	189	188	106	95		207.333	182.667	198.333	132.333	96.3333		176.333	141.333	74.6667	95	103.667
	222	171	172	103	101		226.667	210	198.667	147	96.3333		87	185	75.6667	137.333	111.333
	176	180	165	132	75		240.333	200	209	145.667	101.333		161.667	131	139	137.333	111.333
	213	182	167	126	91		235	187.333	154.333	96.6667	93.3333		120.667	191.333	139	94.6667	94.3333
	212	176	178	140	97		203	172	172.667	116.667	93.3333		111.333	127	137.333	117.333	75.6667
	170	186	178	161	88		189.667	175.333	173.667	154.667	89		118.333	176.667	91.6667	105	66.6667
	217	176	159	149	101		197.333	210	203.333	153	91.3333		139	143.333	218	120.667	105.333
	185	186	163	169	113		221.333	202.667	196.667	162	91.3333		133.333	117	215.333	120.667	105.333
	217	187	167	149	107		219.333	189.667	195.667	166.667	93.6667		133.333	153.333	147	125.667	78
	245	169	190	107	78		199.667	209	182.333	125.333	89		148.333	117.333	120.333	96.3333	88.3333
	182	181	167	120	91		224	184.667	194	114.667	113.667		171.667	158.333	132.667	103.333	94
	207	184	186	125	93		201	184.667	203.333	114.667	113.667		171.667	152	151	103.333	94
	182	204	175	133	92		199	177.667	203.667	172.667	94		152.333	155	152	132	94
	200	181	160	147	95		185.333	204.667	182.667	171	101.333		102.667	192.333	89.6667	132	78
	188	175	189	150	98		204	190.333	195	121.667	99.3333		135.333	109	95.3333	140	76.6667
	177	196	197	104	50		231.667	181.667	190	146.667	104.333		157.667	185	111.667	143.667	96.3333
	212	180	224	140	108		199.333	217.333	199	117	103.333		128.667	144.333	136	130.667	96.3333
	165	148	157	162	109		228	202.667	182	139.333	104.333		165.667	159	153.333	101.333	97
	222	191	187	148	96		189.667	183.333	211.667	155.333	100.333		175.333	153.667	140.667	105.333	91.6667
	163	176	186	148	101		179.667	200.333	186	133.667	113.333		192.333	120.667	117.333	134.333	91.6667
	193	181	220	179	117		216.667	199.333	186.333	122	113.333		192.333	148.333	154.333	113.667	92.3333
	199	192	233	131	107		184.333	186.333	194.667	183	101		69.6667	129.333	100.333	136	92.3333
	159	205	217	160	97		223.667	202	184.667	183	85.3333		169.667	129.333	127.333	90.3333	87.6667
	243	151	141	128	57		198	201	183	115	85		169.667	141.333	117	132.667	87.6667
	202	165	193	114	88		216.333	222.333	191.667	140	102		140.667	165.333	86.3333	141.333	100.333
	197	142	205	195	72		201.667	216	195	133.333	100		125	151.333	102	171.667	100.333
	195	176	170	181	89		206.667	155.667	205	109.667	100		125	165.333	125	110	81.3333
	242	180	186	233	108		162.667	188	178	109.667	97.6667		234.333	94.3333	86.6667	92.6667	87
	162	169	172	83	76		243.667	149.667	191.667	162.667	98.3333		245.333	150.667	107.333	118.333	87
	197	195	154	161	84		237.333	209.333	194.667	127.333	105.333		245.333	145.667	129.667	116	93
	159	193	189	156	98		199.333	213	191.667	114.333	114		182.667	121	181	162	93
	220	179	130	102	105		226.667	211.333	174.333	95.6667	140.667		103	154.333	100.333	130	110
	221	192	100	130	103		155.333	211.333	209.333	122.333	140.667		103	145.333	141.333	127	110
	244	169	163	127	93		199.333	210.667	187	105	116		93.3333	127	123	135	89.3333
	209	170	155	121	98		206	211	202.333	137	102.333		180.333	146	154.333	125.333	103.667
	221	210	103	144	95		200	226.333	196.333	183.333	104.333		180.333	169	127.667	82	90.6667
	225	172	184	128	91		234	201.333	184	178	109.667		180.333	137.333	101.333	124	92
	204	184	190	97	87		211.667	217.333	195.333	133	116.667		77.6667	143.667	143	97.6667	92
	162	190	158	136	93		203.667	212.667	195.667	181	101		77.6667	172	155.333	81.6667	84.6667
	227	192	174	152	100		199	213	204.333	171	103		184.333	159	182.333	126.333	84.6667
	225	193	161	130	121		195.667	196.667	204.333	181.667	107		239	194	70.6667	108.333	106.667
	173	167	134	122	113		236.667	192	184	139	107.333		239	190.333	148	130.333	95.6667
	208	166	161	120	99		240.333	190.667	164.667	185.333	107.333		137.333	168	85	98.6667	108
	176	208	158	99	112		230	214.333	191.333	166	105.333		120.333	119.333	149.333	132	108
	198	195	194	161	103		196	193.667	184	169.667	105		120.333	188.667	132.667	133	90.6667
	200	155	186	164	103		219	179	195	98.6667	95		118	134.333	129	137	90.6667
	196	157	168	136	82		228.333	169.333	201	151.667	126.333		146.333	183	130.667	134	100
	153	184	186	148	95		213.333	218.667	191	172.333	118		146.333	202.333	183.667	134	76.6667
	147	186	178	156	95		217.667	231.333	199.667	99.3333	107.333		156	154.667	100	135.333	95.6667
	229	179	195	122	97		175.333	186.333	186.667	106.667	107.333		91	108.333	100	152.333	95.6667
	146	206	194	140	99		193.667	211.667	208.333	106.667	114.333		146.333	114.667	119	129	121.333
	153	186	180	156	55		229.333	213	185.333	137.667	123		146.333	114	109.667	128.667	121.333
	156	197	158	130	92		137.667	182.333	191.667	124.667	116.667		78.6667	174.667	117.667	132	102.333
	198	180	168	132	82		215.667	206.667	193.667	144.333	144		156.667	102	140.333	108	76.3333
	203	178	170	118	84		198	206.667	191	144.333	127		156.667	155.667	163	112	76.3333
	217	159	174	160	75		197	176.667	194.667	99	127		70	153.333	131.333	134.333	84.3333
	227	164	206	175	98		172.667	218.333	203	106.667	111.333		178.667	110.667	140	140.333	84.3333
	217	178	181	161	106		126.667	206	198	127	96.3333		114.333	109.667	129.333	124.333	84.6667
	179	205	190	153	89		193.667	222	210.333	167.667	91.6667		122	116	152.333	125.333	100
	207	193	103	132	102		223.667	197	195	167.667	95.6667		139	142.333	144	96.3333	93
	175	189	171	129	88		219.667	191	200	191.667	95.6667		94.3333	154.667	125.667	103	93
	186	172	185	126	98		205.667	183.667	190	152.667	118.333		94.3333	109.333	124.667	118.667	102.333
	176	171	189	124	89		232.667	187.333	191	137.333	116.333		131.333	170.667	119.667	130.333	93.3333
	198	190	219	116	92		224	207.333	194.667	187	101.333		117.667	136.667	122.667	133.333	93.3333
	195	178	163	118	105		217.667	205	188.333	174.667	101.333		191.333	155.667	162	122.667	106.667
	153	180	164	153	107		214	183.667	233.333	145.667	103		237.667	151.333	142.667	128	106.667
	197	183	138	138	101		214	191.333	240.667	145.667	101		136	173.667	117.333	98	79.6667
	189	181	175	164	123		203	197.667	195	144.667	121.667		128	142	116.333	94.3333	92.6667
	214	199	135	124	102		202	175.667	196.333	137.667	101		204.667	153.667	114.667	118.333	92.6667
	181	212	180	74	90		222.333	136.333	193	125.333	107.667		101.667	153.667	160	131.333	64.3333
	142	187	168	144	87		215	167	184.333	115.667	95.6667		139.667	122.667	149.667	113.333	64.3333
	183	186	109	137	85		218.667	210.667	191.667	149.333	88.3333		139.667	168.333	117.667	94	93.6667
	211	178	136	130	103		218	202.333	212	135.333	88.3333		97.3333	178	138.667	111.333	93.6667
	229	173	200	125	95		220	201.333	199.333	135.333	110		138.667	175	122	82.6667	82.6667
	143	191	173	158	88		201.333	160	198.333	147.333	92.3333		191.333	126.333	136.667	95	85.6667
	185	190	168	135	100		214.667	186.333	196	130	92.3333		116	193	199.333	91.6667	85.6667
	160	174	138	111	100		210	196.667	174.333	178.333	99		127	141	206.333	85.6667	86.3333
	193	200	157	104	94		218.667	212.333	195.667	125.667	106.333		221.333	132.667	144.333	102.333	86.3333
	200	206	198	123	92		193	184.333	206	114.333	106.333		109.333	191.667	125.667	112.667	123.667
	238	142	213	111	111		198.333	180	190.333	117.333	123.667		199	186.667	137	131	123.667
	244	144	167	135	96		192.333	215	203.333	155.333	147.667		204	177.667	138.667	146.333	113.333
	231	200	169	115	89		219.667	195.667	193	153.667	88		151	157	95.6667	145.333	113.333
	165	192	168	176	88		206	188.333	194.333	155.333	88		123	164.333	135.667	156.667	89.6667
	158	183	178	121	92		192.667	176.333	182.667	145	102.667		150.333	163.667	108.333	156.667	103.667
	191	182	182	206	88		198.667	195	203	154.333	99.6667		218	91	154	94	103.667
	177	203	173	186	63		198.667	201.333	212.333	156	99.6667		200.667	121.667	158.333	142.333	78.6667
	184	179	181	109	91		199	166	189	115.667	116		216.333	187	131.667	129.667	78.6667
	186	176	165	128	108		213.333	217.333	182.667	129.667	91.3333		116.333	139.333	152	124.333	93
	223	191	199	119	119		211	209.667	189	122.667	91.3333		106	124.333	98.6667	129	94.3333
	205	186	192	145	102		213	201.667	197.667	105	92.6667		63.3333	182.667	123.333	117	75.6667
	179	174	187	115	103		209.667	197	205.333	139.333	105.667		130.333	204.333	163.333	141	75.6667
	204	158	199	158	95		120.667	217.667	182.667	149.333	105.667		92.3333	146.667	104.667	179	108
	174	185	163	126	87		168	191.667	185	103	85		224	177.333	122.667	139.333	105.333
	119	178	163	140	109		213.333	146.667	180.667	143.667	86.3333		247.333	107.667	97	139.333	78
	182	196	195	87	69		218.667	151.333	195	117.667	95.3333		202	182.667	154.667	122	78
	213	193	210	170	47		231.667	203.333	202.333	176.333	95.3333		203.333	120	155.667	103.667	88.3333
	181	212	160	110	80		231.667	221.333	191	116	99.6667		203.333	157.333	110.667	133	88.3333
	195	193	190	125	109		217.333	183	183	135	79		216.667	191	110	143.333	78
	220	170	148	105	136		208	180	201	133.667	120.667		97	109.667	135.333	143.667	78
	192	187	116	125	105		204.333	175.333	225.333	174.333	95.6667		155.667	157.667	146.667	81.3333	78
	163	184	175	129	88		195.333	176.667	176	99.6667	95.6667		137.667	185.333	141	79.6667	78
	243	205	175	128	90		174.667	182.667	209.333	163	109.667		139.333	117.667	83.6667	79.6667	85.6667
	233	167	156	132	97		200.667	210	187	156.667	139.667		203.667	101.333	117.667	120.333	95.3333
	188	183	167	108	96		197.667	191	202.333	151.667	124		151.667	131	104.333	103.333	96.3333
	189	207	165	108	88		192.667	162	196.333	132.667	101		204.333	191.333	127.333	121	97
	190	200	177	140	94		207.667	191	191	150.667	100.333		204.333	120.667	123	109	97
	208	177	175	106	106		194.333	175	187.333	153	102		179.667	172.667	154	109	111
	189	187	169	135	109		213.333	181	175	163.667	102		84.3333	196	89.6667	74.6667	80
	177	163	138	150	99		213.333	207	195.333	145	91.3333		84.3333	176.667	91.3333	102	80
	191	195	154	167	100		224.667	202.667	199	145.333	94.3333		127	153.333	86.6667	115.333	97.3333
	231	174	155	111	75		215	223	168.333	150	112.667		122.333	117.333	131	115.333	97.3333
	186	183	170	118	123		221	223	151.667	166	103.333		194	119.333	128.667	139	100.333
	214	193	193	113	96		207.333	203.667	191.333	144	103.333		176.333	157.333	135.333	110	100.333
	215	195	155	122	97		215	195.333	190.667	119.333	114.667		144.333	139.667	137	95	102
	198	200	154	121	102		204	180.333	190.667	124.333	113.333		161.667	158	125.667	95	102.333
	219	174	178	134	92		247.333	196.333	184.333	143.667	93		161.667	153.667	121	95.3333	102.333
	193	190	199	106	45		227	181.667	188	143	109		167	193.667	132.333	97.6667	99.6667
	243	177	173	140	120		206.333	217.333	200.667	106.667	139.333		167	203.667	157.667	97.6667	99.6667
	244	128	198	136	52		195.333	202.667	203	111.333	125.667		118.333	159	148	132	86.3333
	186	139	192	172	96		182.667	165.333	196.333	145.333	125.667		139	153.667	119.667	127	110
	235	175	194	225	102		221.333	207.333	205.667	144.333	93.3333		111	112.667	137	108.667	89.3333
	243	182	188	159	85		210	206.333	186.667	133	94		184	149	129.667	107.667	89.3333
	235	184	179	151	88		181	197	202.667	141.667	87.6667		148.333	149	160.333	96.6667	132.333
	184	202	140	128	89		212.667	181.333	203.667	141	117.333		148.333	112	118	119	132.333
	184	169	178	141	85		182.333	175.667	182	120	89.6667		91.3333	161	93.6667	104	101.667
	231	138	191	127	83		204.667	204.667	188.333	120	100.333		86.6667	133.667	93.3333	136	101.667
	185	161	164	123	53		193.667	194	189	161.667	147.667		86.6667	114.333	81	160	84.6667
	203	170	186	115	87		199.667	155.667	193.667	100.333	138		135.333	121.667	109.667	142.333	106.667
	213	193	196	114	98		217.667	188	199	152.333	138		204	134.667	114	151.333	106.667
	165	197	167	112	93		228	149.667	208	139	107.333		204	150.667	181.333	130.333	91
	217	179	164	105	97		192.667	172	198	139	105.333		165.667	141.333	185	109	91
	176	168	186	82	80		179.667	183.667	201	165.333	95		175.333	166	97.3333	66.3333	99
	246	199	184	120	61		179.667	217	183.333	165.333	90.6667		106.667	166	101.667	92.6667	90.6667
	195	181	175	115	119		216.667	189.667	191.667	131.667	104		106.667	132	122	139.667	100
	201	185	199	132	103		181.667	189.667	203	120.667	98		77.3333	121	114.667	91.6667	100
	219	183	169	132	93		214.333	184.667	198.333	134	104.333		169.667	147	111	63	90.6667
	246	184	136	151	86		224.667	201	217	134	104.333		169.667	166.667	134.667	145	90.6667
	196	179	138	178	90		206.667	202	200	114.667	107.667		140.667	160.333	92.6667	149.333	99.3333
	175	155	177	164	100		173.667	178.333	208.667	134	101		171	183	92.3333	84.3333	121.333
	224	192	137	174	93		220	224.667	187.333	178.333	102		171	103.667	160	138.667	102.333
	233	195	200	150	83		128.333	201.333	188.667	162.333	93.3333		237.667	151	110.667	125	102.333
	238	199	178	106	108		237	186.667	196	136.667	108.667		178.333	125.333	140.333	92	81.3333
	242	189	173	105	101		219.333	198	195.333	188	108.667		178.333	169	125.333	104	81.3333
	207	199	187	144	69		232.333	150	219	164.333	112.667		182.667	147.667	151.333	81.6667	84.3333
	240	196	207	123	75		226.667	199	187.667	114.333	116		103	194	86	108.667	84.6667
	193	169	120	140	97		155.333	165.333	202	124.333	101		155.667	190.333	148	120	84.6667
	228	184	162	128	106		216.333	187.667	174.333	144.667	116		108.667	114.333	232.333	113.667	90.6667
	217	186	159	103	83		208.333	200.333	191.667	128.333	116		153	113	162.667	110	90.6667
	240	197	163	192	95		210.667	180	192.667	103.333	108.667		153	124	113	128	102.333
	234	209	207	180	96		214.333	179	189	107.667	102		127.333	148.333	165	145	102.333
	242	176	178	120	91		234.667	167.667	135	189	111		77.6667	201	138	123.333	77.6667
	204	155	165	182	97		241.333	194.333	116.667	152.333	111		77.6667	165.333	110.333	69.3333	110.667
	151	198	183	182	97		207	203.667	179.667	172.333	119.333		184.333	142.333	128.333	69.3333	110.667
	197	179	179	140	103		195.667	190	202.333	123.333	117.333		239	204.667	106.333	139.667	79.6667
	218	193	188	128	98		223	199	137.333	124.333	121.667		239	145.333	149.667	97.3333	79.6667
	224	179	191	145	109		230.333	205	114.333	116	121.667		137.333	180.667	90.3333	80	94.6667
	193	197	184	128	68		195	175	188	141	118		120.333	173	158.667	94	94.6667
	185	219	189	133	101		235.333	202	187	147	165		120.333	102	126	117.667	109.667
	196	184	165	130	100		240.333	202	192.333	115.333	129.333		118	136	87.3333	119.667	93.6667
	184	195	159	181	69		230	184.667	192.667	129	129.333		146.333	149.667	121.333	114	93.6667
	173	167	224	229	77		222.333	230	205.333	126	121.333		146.333	102	155.667	125	82.6667
	224	196	155	150	89		190.667	220	186.667	124	99.3333		156	134.333	135	97	82.6667
	243	191	225	124	106		249.333	213.333	186.333	124	99.3333		158.333	121.667	177.667	125.333	91.6667
	219	193	97	114	90		226	197	189	137	92.6667		158.333	167.667	112.333	112.667	85.6667
	188	177	73	129	104		217.667	190.333	180.333	130	90		149.333	154.667	107.667	138.667	86.3333
	216	182	205	126	88		137.667	203.333	208	162.333	90		128.333	147.333	90.6667	82.3333	104.667
	186	181	150	126	86		219	205	209.667	168.667	149		160	98	101	114.667	104.667
	204	180	118	102	69		219.333	205.667	192.667	141.333	222.667		160	142.667	77	104.333	71
	128	172	121	113	87		217	187	203.333	141.333	104.333		70	175	109	100.333	71
	233	182	149	94	93		204.667	198	225.333	156.333	104.333		178.667	195.667	163.667	111.667	89.6667
	227	181	162	105	87		203.667	204.333	176	137	97.3333		179.333	173.667	156.333	143.333	89.6667
	196	201	186	160	90		129	210.667	195	127.667	105.333		143.667	142	118	109.667	87
	196	207	187	111	102		194	217.333	198	145.667	105.333		106.333	108	112.667	141	87
	187	187	160	154	100		197.333	143	199	123	120.333		106.333	108	80.3333	137.667	79.6667
	174	173	172	130	91		214	150	194	100.667	95.3333		154	108	152	140.333	78.6667
	158	181	164	149	84		236	210	191	182	95.3333		131.333	174	92.3333	109	93
	188	174	168	118	80		224	191.333	187.333	182	92.3333		117.667	178	157	118.667	70
	155	219	156	136	76		217.667	209.333	175	143	107		142.333	156.333	145.333	136	70
	167	172	168	110	82		217.667	207	180.667	155.667	107		95.6667	135.333	117.333	126.667	108
	171	185	157	150	94		214	186.333	190	122.333	101.333		163	155.333	45.6667	99	108
	220	187	164	105	95		203	215.667	168.333	147	100.333		164	141	137	92.3333	83.6667
	195	190	177	113	101		202	202.333	151.667	158.667	95.6667		204.667	121	135.667	119	83.6667
	195	194	175	129	113		222.333	197.333	189.333	118.333	95.3333		211.667	156.333	91	123.333	88.3333
	225	173	129	118	102		172	196.333	196	148	104.333		136.333	172.667	138	111	88.3333
	202	199	165	133	103		156.333	125	196.667	160	85		136.333	166.333	124	98	88.3333
	227	180	170	170	114		215.333	171	185.333	166	119.333		97.3333	157	120	155.333	86
	221	189	203	131	103		197.667	184	174.667	159.333	113.333		138.667	164.333	149.667	155.333	86
	165	206	166	122	104		207.667	130.333	191	160.667	113.333		149	147	146.667	105.333	78
	187	207	160	108	101		207.667	175	188	177	99		107.333	118	135.333	121	78
	215	195	185	158	112		212.333	176	190.333	213.667	95.3333		127	159	151.667	129.667	87
	212	198	173	119	103		207.667	195	198.667	131	101.333		155.333	166	152.333	99	87
	201	182	203	125	98		191.667	217.667	200.333	147.333	96.6667		204.667	106	151.667	131	90.6667
	234	173	200	83	96		199.333	176.667	197.667	113	99.3333		199	105.333	139.333	98.3333	95.3333
	236	198	165	102	86		214	197.333	193	105	103		186	210.333	94	89.6667	95.3333
	207	171	159	151	96		216.667	186	194.667	160.667	106.333		118	157	150.667	68.3333	89
	173	180	173	161	105		218	218	192	153	97.6667		123	137.667	166.667	154	89
	167	190	220	120	86		196.333	209.667	198	141	106		185	163	202.667	154	105.333
	200	183	107	119	67		192.667	116.333	184.333	135.667	106		218	107.667	85	140	97.3333
	195	198	202	170	98		198.667	95.6667	194.667	139.667	109.667		211.667	182.667	87	114.333	97.3333
	216	209	169	124	71		199	173.667	197.667	134.667	85		111.667	175	83.3333	93.3333	97.3333
	231	182	172	111	132		208	200.333	195.667	131	103.667		158.667	104.333	182.667	144.667	97.3333
	218	91	170	153	80		145.333	182.667	220.667	136.667	97.3333		156.667	118	147	139.667	89.3333
	198	120	163	121	89		195	191	179.333	133.667	97.3333		63.3333	125.667	133	88	89.3333
	207	139	190	127	95		225.667	140.667	199.333	112.667	90.3333		96.6667	159	121.333	143	80.3333
	210	193	162	132	100		188	117	155	125.667	84.6667		213.333	205.333	134.667	143	80.3333
	154	192	207	139	90		162.667	168.333	203	148.667	90.6667		154	136.667	128.667	148	94.6667
	145	187	168	141	78		220	200	193.333	98.3333	119.667		148.333	145	116.333	149.667	84.3333
	154	156	150	113	88		220	191	207.667	153	88.6667		157.333	129.667	153.333	148.333	99.6667
	227	161	173	129	81		209.667	162	205	122.333	88.6667		205.667	158.667	125.667	146	86.3333
	206	202	176	139	96		164	191	204.667	151.667	102.333		123.333	162.667	103	146	86.3333
	241	194	122	119	93		217.333	175	211.667	111	98.3333		202	122	179.667	85.6667	111.667
	222	157	134	126	88		234.667	218.333	198.333	171	105.667		108.667	144.333	155.667	122.333	111.667
	180	215	46	99	97		228.333	206.667	188.667	169	98.3333		108.667	176.667	147.667	135.333	95.6667
	211	198	193	130	86		217	220.333	195.667	109.333	96		216.667	134.333	117.667	109.333	95.6667
	203	178	160	162	92		210.667	220.333	211	126.667	80.6667		207	148	134.667	109.333	85
	196	180	198	145	89		216	199	172.333	114	97.3333		207	112.333	128	151.333	101.667
	172	204	80	182	109		247.667	207.333	202	148	155		137.667	148.333	96.6667	98.3333	97
	211	189	173	133	89		191.667	182.333	177.333	159.667	147.667		145	135.333	118.333	97	97
	246	219	170	127	119		109.667	177	203	145	138		145	188	148	97	106.667
	213	194	148	119	100		158	186.333	185	138.667	144		151.667	153.667	150	112.333	106.667
	205	186	198	147	102		196.333	195.667	205.333	140.667	141.667		240.667	193.667	170	83.3333	91
	186	162	159	132	57		192	208.333	129	122	111.667		240.667	203.667	146	133.333	91
	201	205	161	110	74		236	193.667	140.333	135	119		179.667	220	119.667	106.333	99
	170	187	177	137	143		223.667	165.333	178.333	115.333	146.333		84.3333	133.333	128.667	91.3333	113.667
	94	161	173	185	108		213.667	207.333	196.667	127	110.333		67.3333	133.333	132.333	204	113.667
	199	155	157	234	85		205	206.333	172	132.333	110.333		122.333	119.667	152.667	181.333	97.3333
	183	186	179	246	88		213	197	149	138	114		122.333	169.333	152.333	132	90.6667
	213	201	203	213	94		206.667	181.333	184.667	128.333	94		83	171.333	111	124	99.3333
	138	190	201	129	103		207.333	175.667	205.333	128.333	95		83	160	158.667	107.667	99.3333
	196	169	173	172	92		215	204.667	195.667	165	136		144.333	133.667	117	102	97.6667
	198	188	104	132	78		212	143.667	195.667	139	99.6667		133	114.333	117.667	143.333	97.6667
	196	199	227	124	108		199.667	193.667	216.667	155	99.6667		133	121.667	111.333	125	104.667
	197	178	195	118	107		210.667	193.667	186.667	92	104		167	134.667	147.667	161	81.3333
	246	183	194	107	104		206.333	164.667	193	92	104.333		167	176.667	80	126.333	87.6667
	227	177	122	136	81		195.333	197	189	123.667	101.667		150.667	152.667	163.667	115	87.6667
	134	188	109	158	94		216.333	143.333	146.667	108	122.667		111	152.667	131.333	156.333	93
	246	176	217	127	85		243	192.667	162.333	102.667	122		111	162	76.3333	146.667	84.6667
	233	195	158	119	97		230.667	207.333	223	135.333	122		166.333	214.667	141.667	66.3333	90.6667
	209	185	104	149	103		231.333	199.333	182.333	131.333	114.333		133.667	194.333	162	126.667	84
	188	171	153	151	92		210.667	204.333	203.333	131.333	93.3333		133.667	149.333	128	102	84
	220	179	154	119	81		191.667	204.333	235	103.333	114		91.3333	149.333	86	118.667	94
	201	190	163	128	88		237.333	192.333	198	151.667	114		169.667	160.667	119	133.667	94
	185	205	191	138	99		195	186	187.333	121.333	112.667		169.667	147	97.3333	118.667	110.667
	191	192	186	106	104		208.333	184	194.667	190.333	117.333		117.333	166.667	119.333	105.667	92.3333
	158	198	163	116	53		143	187.667	201.333	137	124.333		204	114.333	166.333	149	92.3333
	183	205	127	173	93		226.333	178.333	192.667	125	124.333		220	233.667	90	115.667	89.6667
	220	183	165	122	82		185.333	224.667	195	125.667	101		195.667	143	156	109	89.6667
	233	183	161	115	139		179.667	176	189.333	146	103.667		220.333	153.667	142.667	116.667	109.667
	241	170	176	119	110		215.667	191	186.333	165	102.333		106.667	89	117.667	138.333	109.667
	235	214	200	138	56		216.667	224.667	180.667	151	102.333		211.333	132.667	127.333	138.333	84
	247	185	176	92	104		212.667	215.667	190	73	102.667		181.667	157.333	129.667	124.333	100.333
	245	179	182	84	112		179.667	209.333	170.667	138	101.333		225.667	165	74	96.6667	100.333
	228	171	178	132	133		210	204.333	163	107.333	101.333		225.667	176	113.333	120	91.6667
	232	197	196	193	100		226.667	199	182	137.667	123.667		220	114.333	68	161.333	91.6667
	215	151	174	149	91		173.667	205.667	196.333	231.333	89.3333		171	113	133.333	74	84
	217	147	166	131	91		220	180	196.667	231.333	89.3333		171	186.333	125	101.667	84
	217	79	193	145	99		128.333	212.333	208.667	174	97		109	142	137.333	87.6667	90
	225	152	173	157	94		241	202.333	106.333	114.333	104.667		48.6667	167.667	126.333	87.6667	104.667
	244	174	182	143	61		219.333	169.333	149	147	105.667		48.6667	174.667	193.333	88.6667	71
	202	175	138	129	93		232.333	123.333	173.333	107.333	105.667		106	193	104.667	117.333	88.6667
	186	177	153	145	98		203.667	216.333	189.333	107.333	110		155.667	159.333	99	97.3333	88.6667
	180	118	188	99	94		126.333	197.667	191.667	118	101		155.667	141.333	163.667	61.3333	90.6667
	177	108	173	122	113		202.333	181.667	191.667	177.667	101		108.667	173	133	136	87
	213	191	171	149	91		208	212	200.667	91.3333	119		127.667	217.333	139	118.667	79.6667
	242	185	190	143	100		218.667	212	195	138.333	91.3333		127.667	109	107	120	79.6667
	217	174	180	143	94		198.333	206.333	197.333	138.333	91.3333		156.667	136	104.667	134.333	82.6667
	211	148	168	138	105		219	205.333	213.333	129.333	69.3333		247	117.667	137.667	125	82.6667
	185	152	188	127	107		210.333	166.333	190.667	129	91		247	175.667	174	100.667	70
	188	187	191	131	93		225.333	138	205	163	111.667		81	134	122.333	143.333	70
	221	162	159	145	99		183.667	200.667	190.333	171	111.667		126.667	184.667	189	126.667	75.3333
	219	178	189	144	95		210.333	211	194.667	146.333	118.333		126.667	192	141	146.667	75.3333
	210	181	182	124	100		212	200.667	187	146.333	96.6667		166.667	66	141.667	150.667	83.6667
	186	181	171	96	73		202	211	201.333	167.667	104.333		109.333	147.333	103.333	106.667	83.6667
	168	183	217	107	94		224.333	210.667	215	175	104.333		109.333	133	116	112	92
	191	189	162	139	92		222.667	204	228.667	111	139.333		170.333	146.333	118.667	84.6667	92
	216	168	172	109	95		230	211	162.667	119	92.6667		86.3333	194.333	132.667	113.333	94.6667
	181	181	190	146	85		225.667	203.333	139.333	131.333	96.3333		86.3333	147.333	144.333	92.3333	86
	242	182	171	169	95		205.667	194	123.667	138	96.3333		219.333	115.333	122.667	148.667	76.3333
	236	187	178	120	86		231.667	178.667	212	115.667	92.3333		151.333	129.333	75.3333	109.667	76.3333
	190	165	170	114	96		187.667	195.667	195.333	127.333	92.6667		151.333	108	160.333	110.333	80.6667
	206	177	176	121	93		217.667	195.333	193	127.333	96.3333		147.333	181	128.667	120	87
	242	174	179	141	95		229.333	196.667	105.667	152	111.333		128.333	181	155	127.667	85
	189	184	193	104	62		222.667	170.333	237.333	178.333	89.3333		128.333	147	130.333	134.667	85
	237	150	142	114	90		201.667	188.667	196.333	184.667	107.333		160	174.333	121.333	70.6667	90.6667
	136	118	189	119	92		191.333	208.667	190	150	111.667		150.667	156.333	185	124.667	86
	227	175	244	118	93		184	207	192.667	206.667	100		161.333	161.667	126.667	146.667	86
	206	186	190	130	105		178.667	220	199.667	208.667	91.3333		173	169.333	92	155.333	86
	205	180	189	141	92		180.333	200.333	172.333	106.667	90.3333		177	151	159	107.667	86
	162	158	166	148	104		191.667	204.667	192.667	123.667	90.3333		177	121	105	139	109
	193	172	175	137	89		197.333	211	195.667	161	113.667		106.333	174	148	107.333	105.333
	225	184	166	148	97		214	192	195	181.333	127.333		154	174.333	157.667	107.333	97.3333
	230	203	162	97	95		236	107.333	179.667	160	100.667		146.667	172	137.667	147	82
	134	177	151	149	111		199.333	180.333	207.333	187.667	105		112.667	138.333	106	95.3333	82
	176	171	228	128	82		199.333	201.333	194.333	185.667	114.333		191.333	153.667	158.333	93.3333	93.6667
	201	192	179	123	90		208	204.333	184.333	124.333	114.333		144.333	147	110	97	93.6667
	186	190	167	119	98		226.333	177.667	177.333	130.333	98.3333		163	118	117.333	112.667	97.6667
	216	173	179	82	110		219.333	209.667	190.333	132	131.333		164	142	195	109.333	97.6667
	104	194	209	75	98		221.667	205	189.333	158.333	143.667		152.333	148.667	93	97	94.6667
[truncated: 132,698 more rows]
